# Supplementary material for: Uncovering the rewired IAP-JAK regulatory axis as an immune-dependent vulnerability of LKB1-mutant lung cancer
Source: Nat Commun. 2025 Mar 8;16:2324. doi: 10.1038/s41467-025-57297-5 (PMC11890758; doi:10.1038/s41467-025-57297-5)
Supplement: Supplementary file 3 — Supplementary Data 1 [file 41467_2025_57297_MOESM3_ESM.xlsx]

## Sheet: Sheet1
Oligo Names	Oligo Sequences	References
human-STING_Forward	CCAGAGCACACTCTCCGGTA	Shunsuke et al, Cancer Discovery,2019
human-STING_Reverse	CGCATTTGGGAGGGAGTAGTA
human-CXCL10_Forward	GTGGCATTCAAGGAGTACCTC	Shunsuke et al, Cancer Discovery,2019
human-CXCL10_Reverse	TGATGGCCTTCGATTCTGGATT
human-CCL5_Forward	GCTGTCATCCTCATTGCTACTG	Shunsuke et al, Cancer Discovery,2019
human-CCL5_Reverse	TGGTGTAGAAATACTCCTTGATGTG
human-IFNb_Forward	CGCCGCATTGACCATCTA	Swathi et al, Virology, 2008
human-IFNb_Reverse	GACATTAGCCAGGAGGTTCTCA
human-IL6_Forward	ACTCACCTCTTCAGAACGAATTG	Primerbank(https://pga.mgh.harvard.edu/primerbank/)
human-IL6_Reverse	CCATCTTTGGAAGGTTCAGGTTG
human-CXCL7_Forward	GTAACAGTGCGAGACCACTTC	Primerbank(https://pga.mgh.harvard.edu/primerbank/)
human-CXCL7_Reverse	CTTTGCCTTTCGCCAAGTTTC
human-IL1A_Forward	AGATGCCTGAGATACCCAAAACC	Primerbank(https://pga.mgh.harvard.edu/primerbank/)
human-IL1A_Reverse	CCAAGCACACCCAGTAGTCT
human-GCSF_Forward	GCTGCTTGAGCCAACTCCATA	Primerbank(https://pga.mgh.harvard.edu/primerbank/)
human-GCSF_Reverse	GAACGCGGTACGACACCTC
human-IL10_Forward	TCAAGGCGCATGTGAACTCC	Primerbank(https://pga.mgh.harvard.edu/primerbank/)
human-IL10_Reverse	GATGTCAAACTCACTCATGGCT
human-HLA-A_Forward	GACCAGGAGACACGGAATGTG	Primerbank(https://pga.mgh.harvard.edu/primerbank/)
human-HLA-A_Reverse	CCTCGTTCAAGGCGATGTAATC
human-JAK1_Forward	CCACTACCGGATGAGGTTCTA	Primerbank(https://pga.mgh.harvard.edu/primerbank/)
human-JAK1_Reverse	GGGTCTCGAATAGGAGCCAG
human-PDL1_Forward	CCTACTGGCATTTGCTGAACGCAT	Chen et al. Journal of Thoracic Oncology.2015
human-PDL1_Reverse	ACCATAGCTGATCATGCAGCGGTA
human-IRF1_Forward	AAAGTCGAAGTCCAGCCGAG	Patel et al, Nature, 2018
human-IRF1_Reverse	CAGAGTGGAGCTGCTGAGTC
human-TAP1_Forward	AGGGCTGGCTGGCTGCTTTGA	Yoshiyuki et al, Immunity, 2006
human-TAP1_Reverse	ACGTGGCCCATGGTGTTGTTAT
human-GAPDH_Forward	GAAGGTGAAGGTCGGAGT	Tang et al, Cell Chemical Biology, 2020
human-GAPDH_Reverse	GAAGATGGTGATGGGATTTC
mouse-STING_Forward	TCGCACGAACTTGGACTACTG	Primerbank(https://pga.mgh.harvard.edu/primerbank/)
mouse-STING_Reverse	CCAACTGAGGTATATGTCAGCAG
mouse-CCL5_Forward	GCTGCTTTGCCTACCTCTCC	Primerbank(https://pga.mgh.harvard.edu/primerbank/)
mouse-CCL5_Reverse	TCGAGTGACAAACACGACTGC
mouse-GAPDH_Forward	AGGTCGGTGTGAACGGATTTG	Primerbank(https://pga.mgh.harvard.edu/primerbank/)
mouse-GAPDH_Reverse	TGTAGACCATGTAGTTGAGGTCA
human-chromosome3_Forward	TCAAGTGCCACATCCTATGC	Shunsuke et al, Cancer Discovery,2019
human-chromosome3_Reverse	ATTTTTCTAGCCAGGCACCA
human-chromosome10_Forward	ACCTGGAAATGGCTGAAATG	Shunsuke et al, Cancer Discovery,2019
human-chromosome10_Reverse	AAGTCCTCGCAGAGGTTTCA
human-chromosome13_Forward	CGCCAGTGTGTGTAGCACTT	Shunsuke et al, Cancer Discovery,2019
human-chromosome13_Reverse	TCGGCCTCTCTCAGTTCTGT
human MT-ND1_Forward	AACATACCCATGGCCAACCT	Shunsuke et al, Cancer Discovery,2019
human MT-ND1_Reverse	AGCGAAGGGTTGTAGTAGCCC
STING-HiBiT Alt-R CRISPR RNA (crRNA)	ACGGATTTCTCTTGAGACCC	http://portals.broadinstitute.org/gpp/public/analysistools/sgrna-design/
STING-HiBiT ssODN DNA templates	CGATGTCCCAAGAGCCTGAGCTCCTCATCAGTGGAATGGAAAAGCCCCTCCCTCTCCGCACGGATTTCTCTGTGAGCGGCTGGCGGCTGTTCAAGAAGATTAGCTGAGACCCAGGGTCACCAGACCAGAGCCTCCAGTGGTCTCCAAGCCTCTGGACTGGGGGCTCTCTTCAGTGGCTG.	https://www.promega.com/resources/pubhub/applications-notes/protocol-for-adding-hibit-tag-to-an-endogenous-gene-using-crispr/
