# Supplementary material for: Uncovering the rewired IAP-JAK regulatory axis as an immune-dependent vulnerability of LKB1-mutant lung cancer
Source: Nat Commun. 2025 Mar 8;16:2324. doi: 10.1038/s41467-025-57297-5 (PMC11890758; doi:10.1038/s41467-025-57297-5)
Supplement: Supplementary file 4 — Supplementary Data 2 [file 41467_2025_57297_MOESM4_ESM.xlsx]

## Sheet: Sheet1
	Selectivity
YM155 (Sepantronium Bromide)	-1.51653
Romidepsin (FK228, Depsipeptide)	-0.697754
BGT226 (NVP-BGT226)	-0.425756
Pictilisib (GDC-0941)	0.398994
ENMD-2076	0.451189
MK-8245	0.471173
ZM 447439	0.478272
PD0325901	0.50983
Cladribine	0.545597
EX 527 (Selisistat)	0.578737
Lenvatinib (E7080)	0.582411
AZD6482	0.583189
OSI-906 (Linsitinib)	0.587913
Gemfibrozil	0.598881
Ispinesib (SB-715992)	0.601276
VX-680 (Tozasertib, MK-0457)	0.602809
Voriconazole	0.609976
JTC-801	0.618248
MK-2206 2HCl	0.618459
Valproic acid sodium salt (Sodium valproate)	0.625068
PD184352 (CI-1040)	0.6441
Temsirolimus (CCI-779, NSC 683864)	0.647507
Moxifloxacin HCl	0.649023
AC480 (BMS-599626)	0.651382
Imatinib Mesylate (STI571)	0.658546
Refametinib (RDEA119, Bay 86-9766)	0.662914
TGX-221	0.664286
Enzastaurin (LY317615)	0.666286
Andarine	0.669889
PHA-680632	0.671107
Ki16425	0.682005
Oxethazaine	0.683342
Streptozotocin (STZ)	0.688123
17-DMAG (Alvespimycin) HCl	0.690916
Asenapine maleate	0.693204
Flupirtine maleate	0.698095
Miconazole Nitrate	0.698219
Quizartinib (AC220)	0.701243
Sildenafil Citrate	0.705088
BIIB021	0.705429
Benazepril HCl	0.706313
ME0328	0.707768
WZ3146	0.709865
Divalproex Sodium	0.710709
SRT1720	0.712903
Paclitaxel	0.713609
Ursodiol	0.713835
Oxcarbazepine	0.714976
Pirarubicin	0.721955
TAK-700 (Orteronel)	0.722308
Rifampin	0.724395
Ganetespib (STA-9090)	0.728179
Atazanavir Sulfate	0.728251
GSK429286A	0.730867
BX-795	0.731577
Vemurafenib (PLX4032, RG7204)	0.732345
Leflunomide	0.732954
Sulfadiazine	0.73313
Vecuronium Bromide	0.734976
Pelitinib (EKB-569)	0.73594
Doxifluridine	0.737273
Cilostazol	0.739636
Febuxostat	0.74016
Onalespib (AT13387)	0.740361
PD98059	0.740727
VX-661	0.741109
WZ8040	0.751913
Azaguanine-8	0.753048
Exemestane	0.753578
Closantel Sodium	0.753631
Meclofenoxate (Centrophenoxine) HCl	0.753722
Reserpine	0.75597
Anidulafungin (LY303366)	0.756331
Tranilast	0.756788
SB431542	0.758122
Cimetidine	0.760292
Raloxifene HCl	0.760318
Pazopanib HCl (GW786034 HCl)	0.761431
Menadione	0.762978
Difluprednate	0.764341
Tipifarnib	0.766648
Cilnidipine	0.768462
Bentiromide	0.768487
Tenovin-6	0.769808
SB216763	0.770208
Repaglinide	0.770849
Bleomycin Sulfate	0.771385
Rucaparib (AG-014699,PF-01367338)	0.771556
Oxaprozin	0.772672
Volasertib (BI 6727)	0.772817
Biperiden HCl	0.773109
Cyromazine	0.773836
SB525334	0.774556
Prasugrel	0.774826
Fingolimod (FTY720) HCl	0.775556
Benzbromarone	0.77579
Isoxicam	0.77646
Triclabendazole	0.779384
Tropisetron HCl	0.780921
Pimasertib (AS-703026)	0.781126
UNC1215	0.781738
Alfacalcidol	0.783801
Tofacitinib (CP-690550) Citrate	0.78441
JNJ-26854165 (Serdemetan)	0.785005
Meprednisone	0.785421
Tretinoin	0.785421
SGC-CBP30	0.785778
Thioridazine HCl	0.785945
Metronidazole	0.785987
Almotriptan Malate	0.786012
MC1568	0.787591
BIBR 1532	0.788285
AZD2461	0.788516
Ramelteon	0.788549
17-AAG (Tanespimycin)	0.790379
Metaraminol Bitartrate	0.791309
Docetaxel	0.79361
PF-573228	0.793934
Avobenzone	0.79474
Naratriptan	0.796126
PLX-4720	0.796438
I-BET151 (GSK1210151A)	0.797325
Zileuton	0.797977
Pinacidil	0.798077
Budesonide	0.798748
Trichlormethiazide	0.799035
Acarbose	0.799224
Dexamethasone (DHAP)	0.799234
Methylprednisolone	0.799691
HA14-1	0.800303
Levosulpiride	0.80047
3-Methyladenine (3-MA)	0.801628
CYC116	0.802445
Thonzonium Bromide	0.80281
Chloroambucil	0.804503
Pizotifen Malate	0.805261
U0126-EtOH	0.805272
Oxybutynin	0.805341
Nobiletin	0.805929
Hydroxyurea	0.807478
Meticrane	0.807492
Bicalutamide	0.807635
LY2228820	0.808324
Bephenium Hydroxynaphthoate	0.808632
Levobetaxolol HCl	0.809103
Venlafaxine	0.810356
Fluoxetine HCl	0.811028
Vorinostat (SAHA, MK0683)	0.812151
Benzethonium Chloride	0.812563
Vismodegib (GDC-0449)	0.81283
Pyridostigmine Bromide	0.813165
Ethamsylate	0.813349
Estrone	0.81345
Artemisinin	0.813559
GSK1059615	0.813753
Quetiapine Fumarate	0.814124
Zebularine	0.814997
Mepenzolate Bromide	0.815117
20-Hydroxyecdysone	0.815154
Penciclovir	0.815657
Diltiazem HCl	0.816302
Butein	0.816442
Apatinib	0.816659
Alexidine HCl	0.817358
Prilocaine	0.817663
EPZ5676	0.818097
Gabexate Mesylate	0.818347
Bosentan	0.81845
Beta-Lapachone	0.818535
Amorolfine HCl	0.818638
Dipyridamole	0.820031
Daunorubicin HCl	0.820715
Aurora A Inhibitor I	0.821562
PD123319	0.821938
Oxybuprocaine HCl	0.822774
PHA-665752	0.823341
Sasapyrine	0.823608
Amoxicillin	0.823995
Droperidol	0.824269
Bromfenac Sodium	0.824569
Sparfloxacin	0.824842
Thiazovivin	0.825062
Odanacatib (MK-0822)	0.825514
Carteolol HCl	0.825726
Beta Carotene	0.826405
Levofloxacin	0.826861
Tolazoline HCl	0.827026
Lafutidine	0.827537
Ranolazine 2HCl	0.827556
Rosiglitazone	0.827826
ZSTK474	0.828795
Ampicillin Trihydrate	0.829204
Dexmedetomidine HCl	0.829356
Retapamulin	0.829367
Pyrilamine Maleate	0.830432
Flunixin Meglumin	0.831371
SU11274	0.831516
Sodium Phenylbutyrate	0.831656
Dibenzothiophene	0.831827
Benzoic Acid	0.832729
Felodipine	0.833074
Zonisamide	0.833423
BIRB 796 (Doramapimod)	0.833543
Rapamycin (Sirolimus)	0.833694
Uracil	0.834657
Ospemifene	0.834898
Tianeptine sodium	0.835199
Etofibrate	0.835421
Clevudine	0.835959
Nisoldipine	0.836077
Osthole	0.836133
Pentoxifylline	0.836413
SB202190 (FHPI)	0.837189
Difloxacin HCl	0.837273
Curcumin	0.837406
Pipenzolate Bromide	0.83747
Doxazosin Mesylate	0.837716
AZ 960	0.837919
Haloperidol	0.837949
Benzocaine	0.838006
Zoxazolamine	0.838068
BMS-754807	0.838089
Alibendol	0.838187
Cetrimonium Bromide (CTAB)	0.838981
Ginkgolide B	0.839251
Posaconazole	0.839957
Trilostane	0.840068
Pilocarpine HCl	0.840156
Demeclocycline HCl	0.840457
1-Hexadecanol	0.840848
SP600125	0.84089
Bumetanide	0.841554
Naftopidil DiHCl	0.841969
BX-912	0.84222
JNJ-7706621	0.843351
Cyclandelate	0.84454
Moxonidine	0.844734
Atracurium Besylate	0.845391
ID-8	0.845724
Flopropione	0.845883
PA-824	0.846379
Fedratinib (SAR302503, TG101348)	0.846665
Quipazine Maleate	0.846955
Thiostrepton	0.847233
Mezlocillin Sodium	0.847999
Cetirizine DiHCl	0.848668
Epinastine HCl	0.848836
Aprepitant	0.848909
Calcitriol	0.848912
Tyrphostin 9	0.848996
Methotrexate	0.849695
JNK-IN-8	0.850176
Safinamide Mesylate	0.850299
Varespladib (LY315920)	0.850309
AZ191	0.850327
Cinepazide maleate	0.850488
Methyclothiazide	0.850514
GSK2656157	0.850543
Pefloxacin Mesylate Dihydrate	0.851426
HER2-Inhibitor-1	0.851948
WYE-354	0.852677
Metoclopramide HCl	0.853006
Celecoxib	0.853102
Chloramphenicol	0.853199
ML323	0.853214
Nomifensine Maleate	0.853624
Methoxsalen	0.854132
TG100-115	0.854523
Roscovitine (Seliciclib,CYC202)	0.854963
Clarithromycin	0.855021
Vincristine	0.855372
Doxercalciferol	0.855464
Labetalol HCl	0.855922
Mianserin HCl	0.856544
GSK2636771	0.857649
Tivozanib (AV-951)	0.857847
Tinidazole	0.858854
Crizotinib (PF-02341066)	0.859528
Isoetharine Mesylate	0.859568
Mesalamine	0.859906
Luminespib (AUY-922, NVP-AUY922)	0.860305
Nystatin (Fungicidin)	0.860837
Axitinib	0.861175
Mechlorethamine HCl	0.861187
Cefditoren Pivoxil	0.861753
Dabrafenib (GSK2118436)	0.862131
Verapamil HCl	0.862236
Riluzole	0.862396
Dibenzepine HCl	0.862435
Semagacestat (LY450139)	0.862465
Bromhexine HCl	0.862472
Moxalactam Disodium	0.863554
Pramipexole 2HCl Monohydrate	0.86412
Dicoumarol	0.864157
Betamethasone Dipropionate	0.864269
Benzthiazide	0.864433
Azaperone	0.864675
Tolazamide	0.864684
CC-292 (AVL-292)	0.865033
Fluvastatin Sodium	0.866313
Cyproterone Acetate	0.86638
Tegafur (FT-207, NSC 148958)	0.867007
Loteprednol etabonate	0.867081
Dimaprit 2HCl	0.867833
MGCD-265	0.868297
Chlorocresol	0.868324
Etomidate	0.868905
PF-00562271	0.869334
Epalrestat	0.869809
Clofoctol	0.869951
Danusertib (PHA-739358)	0.870031
Cilomilast	0.870373
Metoprolol Tartrate	0.872077
XAV-939	0.872077
Rivastigmine Tartrate	0.87213
Rifapentine	0.872611
Rolipram	0.872959
Sulconazole Nitrate	0.873161
4E1RCat	0.873188
PP1	0.874046
PI-103	0.874402
Pranoprofen	0.874402
Levonorgestrel	0.87483
Avagacestat (BMS-708163)	0.87499
Penicillin G Sodium	0.875009
Bosutinib (SKI-606)	0.875017
Fluconazole	0.875043
VER-49009	0.875153
Mexiletine HCl	0.875358
PFI-1 (PF-6405761)	0.876202
AZD1981	0.876437
Telmisartan	0.876469
Bacitracin	0.876502
VX-222 (VCH-222, Lomibuvir)	0.876986
Pitavastatin Calcium	0.877121
Butacaine	0.877521
Ropivacaine HCl	0.878284
Ethionamide	0.879317
Naproxen Sodium	0.87938
Chlorothiazide	0.879448
Clofarabine	0.879556
Lorcaserin HCl	0.879866
Betaxolol HCl	0.880806
Alfuzosin HCl	0.880845
SC75741	0.880858
Ketorolac	0.881063
Luliconazole	0.881247
Allopurinol	0.881284
Silymarin	0.883051
Apitolisib (GDC-0980, RG7422)	0.883842
Diminazene Aceturate	0.884358
Melatonin	0.884481
Valnemulin HCl	0.884688
Felbamate	0.884903
Captopril	0.884975
Memantine HCl	0.885046
Doxorubicin (Adriamycin)	0.885427
Azilsartan Medoxomil	0.885883
Desloratadine	0.886256
Choline Chloride	0.886644
5-hydroxymethyl Tolterodine (PNU 200577, 5-HMT, 5-HM)	0.886661
Tolmetin Sodium	0.88675
Nutlin-3	0.886783
Triamcinolone	0.887919
Guanabenz Acetate	0.888981
Sodium 4-Aminosalicylate	0.889651
GSK J4 HCl	0.890208
Amlodipine	0.890518
Biochanin A	0.890555
Domiphen Bromide	0.89084
Clorprenaline HCl	0.890862
Tacrolimus (FK506)	0.890887
Procyclidine HCl	0.891152
Physostigmine Salicylate	0.891438
Topotecan HCl	0.891647
Meclocycline Sulfosalicylate	0.891793
QNZ (EVP4593)	0.892173
BIX 02188	0.89258
Brivanib (BMS-540215)	0.893266
(6-)e-?Aminocaproic acid	0.893342
Eprosartan Mesylate	0.893418
Trelagliptin	0.893485
Mecarbinate	0.894072
Isotretinoin	0.894751
Wnt-C59 (C59)	0.895093
Cyproheptadine HCl	0.895168
MM-102	0.895265
WAY-100635 Maleate	0.895322
Ronidazole	0.895327
Regorafenib (BAY 73-4506)	0.895592
Milrinone	0.896027
NMDA (N-Methyl-D-aspartic acid)	0.896088
Afatinib (BIBW2992)	0.896345
Desvenlafaxine Succinate	0.896389
Efaproxiral Sodium	0.897092
Lornoxicam	0.898009
Mercaptopurine (6-MP)	0.898175
Sulfamethoxazole	0.898398
AICAR (Acadesine)	0.898448
Anastrozole	0.898964
Pralatrexate	0.898985
Diphenidol HCl	0.899026
Sulfaguanidine	0.899473
Loxistatin Acid (E-64C)	0.899771
L-Adrenaline	0.899975
Amphotericin B	0.90046
Z-VAD-FMK	0.900535
Tiopronin	0.901053
Nitarsone	0.901073
Noscapine HCl	0.901383
FPH1 (BRD-6125)	0.901444
ESI-09	0.901777
SRPIN340	0.901891
Kinetin	0.901902
CZC24832	0.902072
MLN8054	0.9022
Trometamol	0.902652
Urapidil HCl	0.902659
(+)-Matrine	0.902808
Bimatoprost	0.903425
Pracinostat (SB939)	0.903428
Nelarabine	0.903837
Ritonavir	0.903928
Ticarcillin sodium	0.904012
Chromocarb	0.904176
Tranylcypromine (2-PCPA) HCl	0.904902
Nebivolol	0.905085
KU-55933 (ATM Kinase Inhibitor)	0.90559
Synephrine HCl	0.9057
Saxagliptin	0.905928
LY294002	0.906013
Amiloride HCl dihydrate	0.906083
Nutlin-3b	0.906248
Carbachol	0.906877
WYE-125132 (WYE-132)	0.906921
Pranlukast	0.906928
Pentoxyverine Citrate	0.907921
Cyclizine 2HCl	0.908243
Ractopamine HCl	0.908424
CAY10505	0.908658
Amlodipine Besylate	0.909689
Ticagrelor	0.90975
Resveratrol	0.909789
Vandetanib (ZD6474)	0.909958
PCI-24781 (Abexinostat)	0.910996
ADL5859 HCl	0.912058
Anacetrapib (MK-0859)	0.912122
IOWH032	0.91241
Cinchophen	0.912585
GW4064	0.912803
Phenazopyridine HCl	0.912862
AG-18	0.914232
GW9508	0.914425
Alpelisib (BYL719)	0.914811
Oxybutynin chloride	0.915182
Mitoxantrone HCl	0.915252
Isoniazid	0.915279
JNK Inhibitor IX	0.91531
Fosfomycin Tromethamine	0.915689
Aspartame	0.915968
MK-8776 (SCH 900776)	0.916076
HMN-214	0.916645
Costunolide	0.916654
Serotonin HCl	0.916827
Dydrogesterone	0.917097
AT101	0.917205
Istradefylline	0.917215
HC-030031	0.917902
Epothilone A	0.918106
Dicyclomine HCl	0.918589
AST-1306	0.918818
IWR-1-endo	0.919071
Pancuronium dibromide	0.919385
Trospium chloride	0.91964
Lacidipine	0.919958
Pomalidomide	0.920184
Bisoprolol fumarate	0.920334
Hydrocortisone	0.920505
Mosapride Citrate	0.920528
Ribavirin	0.92075
Nicardipine HCl	0.920815
Meropenem	0.921046
NVP-BSK805 2HCl	0.921651
Santacruzamate A (CAY10683)	0.921977
CHIR-124	0.922126
Sulphadimethoxine	0.922199
Atorvastatin Calcium	0.922232
Atglistatin	0.922635
Atomoxetine HCl	0.922817
TAK-715	0.923518
SGC 0946	0.924407
Fexofenadine HCl	0.92441
Cinacalcet HCl	0.92483
Methylhydantoin-5-(D)	0.925091
Nifedipine	0.925375
Mupirocin	0.925797
Piceatannol	0.926228
Articaine HCl	0.926354
FPH2 (BRD-9424)	0.926436
Quinine HCl Dihydrate	0.926442
Rebamipide	0.926456
Silibinin	0.926464
Procainamide HCl	0.926688
Eletriptan HBr	0.9272
Obatoclax Mesylate (GX15-070)	0.92728
Tolnaftate	0.927486
Fidaxomicin	0.927494
N6022	0.927649
Lenalidomide (CC-5013)	0.927788
Venetoclax (ABT-199, GDC-0199)	0.927862
Sirtinol	0.927881
Fenoprofen Calcium	0.927909
Dalcetrapib (JTT-705, RO4607381)	0.928172
Bifonazole	0.928305
Deltarasin	0.928488
Nilvadipine	0.92854
Ampicillin sodium	0.928621
Griseofulvin	0.928657
SSR128129E	0.928704
OSU-03012 (AR-12)	0.928818
Olaparib (AZD2281, Ku-0059436)	0.928926
Scopine	0.929057
Glipizide	0.929326
Diphenhydramine HCl	0.929481
Piracetam	0.929602
NVP-ADW742	0.929612
Deoxyarbutin	0.929851
Metaproterenol Sulfate	0.930042
Ciproxifan	0.930369
CUDC-101	0.930624
GSK1838705A	0.930741
Brivanib Alaninate (BMS-582664)	0.930798
Ethynodiol diacetate	0.931019
Darunavir Ethanolate	0.931525
Degrasyn (WP1130)	0.931666
PF-04217903	0.931694
NH125	0.932102
Tolbutamide	0.932542
BTZ043 Racemate	0.932674
CNX-2006	0.933112
Sodium salicylate	0.933235
Teniposide	0.933372
Methoxamine HCl	0.933469
Nifenazone	0.933637
Antazoline HCl	0.934041
Galeterone	0.934043
Semaxanib (SU5416)	0.93414
URB597	0.934269
Bekanamycin	0.934293
(+)-JQ1	0.934298
Sitagliptin phosphate monohydrate	0.934334
Ketanserin	0.93447
Amiloride HCl	0.934601
Bergapten	0.934616
Cathepsin Inhibitor 1	0.934821
Spiramycin	0.935107
A66	0.935507
Etizolam	0.93578
Bisacodyl	0.936216
Temocapril HCl	0.936959
Chlormezanone	0.937169
Diosmetin	0.937475
Tubastatin A	0.937563
Nicotine Ditartrate	0.937615
Famciclovir	0.937796
Dienogest	0.938664
Tenofovir Disoproxil Fumarate	0.938825
Aceclidine HCl	0.93922
Flucytosine	0.939306
BMS-378806	0.939369
Ivabradine HCl	0.939462
OC000459	0.939463
Isradipine	0.939478
Moexipril HCl	0.939972
AMG-458	0.940505
Zotarolimus(ABT-578)	0.940578
Pindolol	0.941066
Ketoprofen	0.941129
Rifaximin	0.941631
Zibotentan (ZD4054)	0.941695
Trifluridine	0.942014
Deflazacort	0.942301
Anisindione	0.942621
Erythritol	0.942621
Diosmin	0.942774
Prucalopride Succinate	0.94281
Erdosteine	0.94287
Macitentan	0.942996
Isovaleramide	0.94328
Rifabutin	0.943388
9-Aminoacridine	0.943465
Pifithrin-µ	0.943529
Chloroprocaine HCl	0.943615
Tioconazole	0.944455
Phenoxybenzamine HCl	0.944706
SB408124	0.944831
Tanshinone IIA	0.944886
Inosine	0.94502
Clorgyline HCl	0.945269
Brucine	0.945894
Erythromycin Ethylsuccinate	0.946162
Nabumetone	0.946283
PF-3758309	0.946767
RITA (NSC 652287)	0.946804
Gossypol Acetate	0.94698
VU 0361737	0.947017
Methocarbamol	0.947567
Nutlin-3a	0.947889
Triamcinolone Acetonide	0.947956
Plinabulin (NPI-2358)	0.948258
Flumazenil	0.948361
Tigecycline	0.948381
BI 2536	0.949291
Hydrastinine HCl	0.949669
ML130 (Nodinitib-1)	0.949689
CP-673451	0.949905
Trimethoprim	0.950521
NSC 405020	0.950635
Aniracetam	0.951041
AZD7545	0.951325
Silodosin	0.951846
Dibucaine HCl	0.952157
PJ34	0.952166
Aminophylline	0.952205
Guaifenesin	0.952393
Sclareol	0.952467
Azlocillin sodium salt	0.952535
Balofloxacin	0.952694
Y-320	0.952785
Vildagliptin (LAF-237)	0.9528
Acetarsone	0.952877
Pramoxine HCl	0.953263
IOX2	0.953382
Amidopyrine	0.95349
Elvitegravir (GS-9137, JTK-303)	0.953561
Acemetacin	0.953602
PD128907 HCl	0.953898
Apixaban	0.954002
NU7441 (KU-57788)	0.954048
GSK2334470	0.954158
Phenacetin	0.954266
Propylthiouracil	0.954522
Diacerein	0.954526
Embelin	0.954546
Cysteamine HCl	0.954546
Climbazole	0.955104
Oxprenolol HCl	0.955545
Irinotecan	0.955966
Alizapride HCl	0.956078
(-)-Epigallocatechin Gallate	0.956103
Zalcitabine	0.956326
Malotilate	0.956438
Propafenone HCl	0.956548
Bepotastine Besilate	0.956583
Omecamtiv mecarbil (CK-1827452)	0.956963
ZM 336372	0.956988
PF-5274857	0.957099
CK-636	0.957199
SB271046	0.957209
RVX-208	0.957218
Alisertib (MLN8237)	0.957342
Trimebutine	0.957532
Bilobalide	0.958129
Hyoscyamine	0.958236
Camostat Mesilate	0.958239
PD 151746	0.958293
Cyclobenzaprine HCl	0.95834
Lomeguatrib	0.958351
GW3965 HCl	0.958374
Lithocholic acid	0.958395
TPCA-1	0.958457
AEE788 (NVP-AEE788)	0.958507
Guanosine	0.958568
JZL184	0.958588
Shikimic Acid	0.958627
Protionamide	0.958633
DMXAA (Vadimezan)	0.958658
Dropropizine	0.959035
PF-3716556	0.959271
PCI-34051	0.959385
Aloe-emodin	0.959391
Tubastatin A HCl	0.959407
Trimipramine Maleate	0.959511
Sorafenib	0.959652
Ribitol	0.959946
P5091 (P005091)	0.96019
Manidipine	0.960413
Doxylamine Succinate	0.960576
Sulfisoxazole	0.960838
NPS-2143	0.961393
Sulfamethizole	0.961445
Glafenine HCl	0.961449
Novobiocin Sodium	0.961721
Dutasteride	0.961914
Sabutoclax	0.961954
Fulvestrant	0.962063
Tie2 kinase inhibitor	0.962205
Medetomidine HCl	0.962313
Flumequine	0.962801
Anagrelide HCl	0.962914
Clinafoxacin HCl	0.962917
Indacaterol Maleate	0.962958
Doripenem Hydrate	0.963197
Laetrile	0.963295
Pazopanib	0.963324
Rolitetracycline	0.963406
Neohesperidin	0.963412
TAK-632	0.963427
Oxymatrine	0.963723
Erlotinib HCl (OSI-744)	0.963724
LY2886721	0.964208
Tetracycline HCl	0.964338
4-Methylumbelliferone (4-MU)	0.964491
Bromosporine	0.964875
Oxeladin Citrate	0.964877
PD168393	0.96524
Dehydroepiandrosterone (DHEA)	0.965269
Vitamin D2	0.965839
2-Thiouracil	0.965865
Zidovudine	0.965881
Bendroflumethiazide	0.965891
Sitaxentan sodium	0.965998
Florfenicol	0.966037
Eltrombopag Olamine	0.966194
Ribociclib (LEE011)	0.966285
Procodazole	0.966818
Noradrenaline bitartrate monohydrate	0.966888
Nitrendipine	0.966947
Galunisertib (LY2157299)	0.967119
AZ 3146	0.967484
TAK-875	0.96774
(-)-Blebbistatin	0.967969
Dexlansoprazole	0.967994
Tetrahydrozoline HCl	0.9683
GSK923295	0.968631
Esmolol HCl	0.968823
Pioglitazone	0.968897
Allylthiourea	0.969565
BI-D1870	0.96957
GSK2606414	0.96958
PYR-41	0.96969
Aminoglutethimide	0.970109
Pramipexole	0.970114
Triflusal	0.970439
Ivermectin	0.970529
Cloxacillin Sodium	0.970622
VX-809 (Lumacaftor)	0.970699
TG101209	0.970704
Epinephrine Bitartrate	0.970704
Ceritinib (LDK378)	0.970727
(-)-Parthenolide	0.970847
Probenecid	0.970852
Aloperine	0.970887
Olopatadine HCl	0.97091
WP1066	0.971195
Ketoconazole	0.971405
Rimantadine	0.971455
Ipatasertib (GDC-0068)	0.97147
Oligomycin A	0.971483
Chlorzoxazone	0.972606
Buspirone HCl	0.972696
Chlorogenic Acid	0.972797
Triamterene	0.972996
Sotrastaurin	0.973074
Propranolol HCl	0.973157
AT9283	0.973393
Sulbactam	0.97342
Vitamin D3	0.973647
BMS-794833	0.973654
WZ4003	0.973762
Dexamethasone Acetate	0.974236
Phlorizin	0.974242
Pyrazinamide	0.974292
SB590885	0.974519
Mefloquine HCl	0.974711
Cinoxacin	0.974884
VGX-1027	0.97499
Indole-3-carbinol	0.975318
Ornidazole	0.975456
Pioglitazone HCl	0.975618
Scopolamine HBr	0.975736
Morin Hydrate	0.975912
Necrostatin-1	0.975953
Clemastine Fumarate	0.975956
Sulindac	0.976112
Reboxetine mesylate	0.976413
BMS-777607	0.97678
Telatinib	0.977203
Telaprevir (VX-950)	0.977262
Closantel	0.977663
Bufexamac	0.977735
SB705498	0.977797
Anisotropine Methylbromide	0.977808
Suprofen	0.978012
Tacrine HCl	0.978181
Loxapine Succinate	0.978431
Carprofen	0.978534
HSP990 (NVP-HSP990)	0.978591
Ferrostatin-1 (Fer-1)	0.978849
Probucol	0.9792
Hyodeoxycholic acid (HDCA)	0.979382
Pimecrolimus	0.97969
Methimazole	0.979912
Cepharanthine	0.980008
Phenothrin	0.980103
Nitazoxanide	0.980333
Lopinavir	0.980423
Sodium Danshensu	0.980616
Azilsartan	0.980621
Ibutilide Fumarate	0.980902
CFTRinh-172	0.981015
Tempol	0.981057
Fenticonazole Nitrate	0.981185
PF-4708671	0.981209
PIK-293	0.981214
Brompheniramine hydrogen maleate	0.981235
Primaquine Diphosphate	0.981449
Benzydamine HCl	0.981699
Triapine	0.981895
CX-4945 (Silmitasertib)	0.982
Everolimus (RAD001)	0.982041
GNF-5	0.982045
Nimodipine	0.982095
Nimesulide	0.98217
Adenine HCl	0.982279
Picrotoxinin	0.982304
OSI-420	0.982537
Butylscopolamine Bromide	0.982758
Mestranol	0.982885
Olanzapine	0.98301
Myricetin	0.983068
Danoprevir (ITMN-191)	0.983104
Oxytetracycline (Terramycin)	0.98318
Econazole nitrate	0.9832
Mepiroxol	0.983473
Tangeretin	0.98364
Busulfan	0.98386
5-hydroxytryptophan (5-HTP)	0.984098
Neohesperidin Dihydrochalcone (Nhdc)	0.984128
LY2811376	0.984321
Olmesartan Medoxomil	0.984373
Mirtazapine	0.984571
(S)-10-Hydroxycamptothecin	0.984625
JSH-23	0.984722
Benserazide HCl	0.985732
Betamipron	0.985796
Tyrphostin AG 1296	0.98582
Dacomitinib (PF299804, PF299)	0.985984
IKK-16 (IKK Inhibitor VII)	0.986188
Amprenavir	0.986235
CEP-33779	0.986275
Doxycycline Hyclate	0.986508
Clindamycin	0.986558
Milciclib (PHA-848125)	0.98656
Zaltoprofen	0.986618
6H05	0.986623
Sulfamethazine	0.986854
Mycophenolate Mofetil	0.986979
Ketotifen Fumarate	0.987124
Emodin	0.987214
PF-4981517	0.987231
Cryptotanshinone	0.987503
ZLN005	0.987793
Ethinyl Estradiol	0.987868
Puerarin	0.9879
Arecoline	0.988016
Phloretin	0.988053
Clindamycin HCl	0.988067
Levosimendan	0.988106
SGI-1027	0.988208
Kaempferol	0.988235
LY2608204	0.988269
Iloperidone	0.988289
AS-252424	0.988387
Flufenamic acid	0.988682
Butoconazole nitrate	0.988766
Rutaecarpine	0.988849
5-Aminolevulinic acid HCl	0.988868
YO-01027 (Dibenzazepine)	0.988915
Oxytetracycline Dihydrate	0.988921
SB203580	0.989255
Alogliptin	0.989572
YM201636	0.989576
PF-04929113 (SNX-5422)	0.989749
Limonin	0.990291
Binimetinib (MEK162, ARRY-162, ARRY-438162)	0.990501
Ammonium Glycyrrhizinate	0.990755
Icotinib	0.990821
NVP-AEW541	0.991131
Quinacrine 2HCl	0.991186
Pidotimod	0.9913
Quercetin Dihydrate	0.99146
Salicin	0.991467
Phenytoin	0.991586
Domperidone	0.991631
Tropicamide	0.991632
Aloin	0.991663
Spectinomycin HCl	0.991829
3-Aminobenzamide	0.992086
Bethanechol chloride	0.992144
Mitotane	0.992176
Pifithrin-a (PFTa)	0.992274
Carbimazole	0.99236
Ziprasidone HCl	0.992457
Equol	0.992738
Sulfamerazine	0.992748
Amisulpride	0.992923
PNU-120596	0.992951
Forskolin	0.992985
Ifenprodil Tartrate	0.992994
Honokiol	0.993139
IOX1	0.993323
Estradiol	0.993644
Flunarizine 2HCl	0.99375
Ursolic Acid	0.99389
Carbadox	0.9939
Clevidipine Butyrate	0.99467
BIX 02189	0.994718
Avasimibe	0.994766
NSC 319726	0.994795
Ki8751	0.995036
Finasteride	0.99511
Tiotropium Bromide hydrate	0.995237
Clorsulon	0.995328
Bupivacaine HCl	0.995473
Levetiracetam	0.99551
Dabigatran Etexilate	0.995634
Canagliflozin	0.995798
Thiamphenicol	0.995843
Coumarin	0.995937
Dexmedetomidine	0.99621
Rocuronium Bromide	0.99635
Phenformin HCl	0.99667
ML133 HCl	0.996858
Sclareolide	0.996876
Nicorandil	0.997159
Betaxolol	0.997196
Xylometazoline HCl	0.997199
Itraconazole	0.997213
Diclofenac Diethylamine	0.997229
Lincomycin HCl	0.997623
INCB024360 analogue	0.997684
Fluticasone propionate	0.997783
MNS (3,4-Methylenedioxy-ß-nitrostyrene, MDBN)	0.997945
Berberine HCl	0.99804
Prochlorperazine Dimaleate	0.998094
Selinexor (KPT-330)	0.99826
Promethazine HCl	0.99831
Mequinol	0.998322
Terazosin HCl	0.998499
Sulfathiazole	0.998591
BMS-265246	0.998641
Idebenone	0.998803
Mifepristone	0.998815
Oridonin	0.998853
Dapagliflozin	0.998863
Atropine	0.999186
PAC-1	0.999464
Imidapril HCl	0.999622
Lonidamine	0.999697
Vanillin	0.999698
GNE-7915	0.99979
UNC2881	0.999809
Phthalylsulfacetamide	0.999873
MK-2461	0.999884
ML347	1.0002
Droxinostat	1.00034
1-Azakenpaullone	1.00037
Tilmicosin	1.00051
Montelukast Sodium	1.00052
Xanthone	1.00068
Daidzein	1.00084
Biotin (Vitamin B7)	1.00084
K02288	1.00089
Methscopolamine	1.00119
CW069	1.00127
Tioxolone	1.00129
(+)-Usniacin	1.00154
Cyclophosphamide Monohydrate	1.00182
Teriflunomide	1.00189
BRL-15572	1.0019
Drospirenone	1.00206
Lomustine	1.00253
Daphnetin	1.0026
GSK690693	1.00287
Cyclosporine	1.00293
Sorafenib Tosylate	1.00293
Ondansetron HCl	1.00312
Desvenlafaxine	1.00319
Piperine	1.00347
Manidipine 2HCl	1.00351
Fesoterodine Fumarate	1.00361
Formoterol Hemifumarate	1.00365
Roxatidine Acetate HCl	1.00401
TIC10 Analogue	1.00416
Taxifolin (Dihydroquercetin)	1.00417
Chlorprothixene	1.00425
Idoxuridine	1.00428
Ilomastat (GM6001, Galardin)	1.0043
Losartan Potassium (DuP 753)	1.00473
SANT-1	1.00474
Tetrahydropapaverine HCl	1.00504
KU-60019	1.00543
Dovitinib (TKI-258) Dilactic Acid	1.00556
CGI1746	1.00558
Ozagrel HCl	1.00577
Lapatinib (GW-572016) Ditosylate	1.00577
Moroxydine HCl	1.00611
Diphenylpyraline HCl	1.00619
GW842166X	1.0062
Maprotiline HCl	1.00625
Clofibric Acid	1.0063
Tiratricol	1.00631
Dihydromyricetin	1.00639
Naringin	1.00646
Piroxicam	1.0076
Vilazodone HCl	1.00765
Homatropine Methylbromide	1.00834
Paeonol	1.00843
Esomeprazole Sodium	1.00846
Oleanolic Acid	1.00851
NVP-BHG712	1.00857
Broxyquinoline	1.00873
Belnacasan (VX-765)	1.00877
SGI-1776 free base	1.00908
Diethylstilbestrol	1.00908
Luteolin	1.00917
Decamethonium Bromide	1.00929
Cephalexin	1.00931
Sorbitol	1.00974
Hesperidin	1.00978
Racecadotril	1.00978
Cortisone acetate	1.00982
Carbamazepine	1.00991
Digoxigenin	1.01009
Clonidine HCl	1.01016
Torcetrapib	1.01031
Doxapram HCl	1.01048
L-Thyroxine	1.01049
Pimobendan	1.01051
Maraviroc	1.01089
Phenylephrine HCl	1.01092
GSK256066	1.01099
Tanshinone I	1.011
LDC000067	1.01118
AZD3514	1.01136
Org 27569	1.01176
Loratadine	1.0118
Mometasone furoate	1.01204
Mubritinib (TAK 165)	1.01214
AZD1080	1.01237
Rigosertib (ON-01910)	1.01249
Rupatadine Fumarate	1.01263
Chrysophanic Acid	1.0127
BMS-536924	1.01283
RG2833 (RGFP109)	1.01285
Dioscin	1.01292
Phenytoin Sodium	1.01294
Estriol	1.01305
D-Mannitol	1.01319
Aciclovir	1.01334
Prednisolone Acetate	1.01338
Pramiracetam	1.0135
Isoconazole nitrate	1.01368
Baicalein	1.01368
Azathioprine	1.0137
Caffeic Acid	1.01372
Gliquidone	1.01386
Tolvaptan	1.01403
Sulfasalazine	1.01403
UNC669	1.01411
Meglumine	1.01422
Polydatin	1.01433
Aripiprazole	1.01452
Ritodrine HCl	1.01453
Sesamin	1.01454
Lansoprazole	1.01489
Nalidixic acid	1.01494
Sodium Nitrite	1.01518
Nateglinide	1.01532
Methyl-Hesperidin	1.01552
Chenodeoxycholic Acid	1.01598
Vardenafil HCl Trihydrate	1.01601
Miconazole	1.01602
BMY 7378	1.01603
Norethindrone	1.01619
Loperamide HCl	1.01647
Gynostemma Extract	1.01682
CCT129202	1.01689
T0901317	1.01694
Liothyronine Sodium	1.01708
Terfenadine	1.01717
NMS-E973	1.01737
Voreloxin (SNS-595)	1.01748
Ciprofibrate	1.0175
Clindamycin palmitate HCl	1.01753
Tetrandrine	1.01761
Clobetasol propionate	1.01771
Pritelivir (BAY 57-1293)	1.01772
Thiabendazole	1.01783
DAPT (GSI-IX)	1.01823
Chloroxine	1.01843
Ataluren (PTC124)	1.0185
10058-F4	1.0187
Osimertinib (AZD9291)	1.01877
Cilengitide	1.01891
MPI-0479605	1.01908
Butenafine HCl	1.01935
Sotalol	1.01947
Tolfenamic Acid	1.01952
Estradiol Benzoate	1.0196
Torin 2	1.01964
Meloxicam	1.01966
Diclofenac Sodium	1.01968
Dronedarone HCl	1.01969
Nelfinavir Mesylate	1.02021
KN-93 Phosphate	1.02043
Ranolazine	1.02089
ICG-001	1.02103
Raltegravir (MK-0518)	1.02132
DL-Carnitine HCl	1.02153
Myricitrin	1.02153
Lovastatin	1.02155
PF-562271	1.02164
Cobicistat (GS-9350)	1.02169
Dihydroartemisinin (DHA)	1.02195
Pregnenolone	1.02201
Bexarotene	1.02216
Duvelisib (IPI-145, INK1197)	1.02228
Camylofin Chlorhydrate	1.02253
WZ811	1.02262
STF-118804	1.02287
Esculin	1.02292
Rutin	1.02294
Tamoxifen Citrate	1.02295
Ozagrel	1.02314
R547	1.02317
Amitriptyline HCl	1.02349
Caspofungin Acetate	1.02367
Tazarotene	1.02391
Estradiol Cypionate	1.02418
Pyridoxine HCl	1.02427
Homatropine Bromide	1.02492
Dovitinib (TKI-258, CHIR-258)	1.02533
CGS 21680 HCl	1.02537
Linezolid	1.02544
Sodium ascorbate	1.02595
Sal003	1.0262
Synephrine	1.02627
Encorafenib (LGX818)	1.02647
Methenamine	1.02655
GSK3787	1.02669
Clomipramine HCl	1.02702
L-Ascorbyl 6-palmitate	1.02715
Fluocinolone Acetonide	1.02782
Gliclazide	1.02792
Amoxicillin Sodium	1.02867
Piperacillin Sodium	1.02892
Methylthiouracil	1.02895
Azomycin	1.0292
Pridinol Methanesulfonate	1.02944
Sinomenine	1.02957
3-Indolebutyric acid (IBA)	1.02957
Piromidic Acid	1.02968
OSI-027	1.02992
Rasagiline Mesylate	1.02993
Tenoxicam	1.02996
L-(+)-Rhamnose Monohydrate	1.0301
Artesunate	1.03025
Andrographolide	1.03026
Palmatine chloride	1.03029
Clotrimazole	1.03033
Fluorometholone Acetate	1.03066
Fisetin	1.03124
Ceftiofur HCl	1.03149
Dichlorphenamide	1.03151
Orotic acid (6-Carboxyuracil)	1.03151
Disulfiram	1.03159
PQ 401	1.03193
Altretamine	1.0324
PU-H71	1.0324
Gastrodin	1.03265
D-Pantothenic acid	1.03287
Ferulic Acid	1.0329
Tandutinib (MLN518)	1.03318
Verteporfin	1.03357
Apocynin	1.03369
Glimepiride	1.03375
(+,-)-Octopamine HCl	1.03378
Roflumilast	1.03393
Arbidol HCl	1.03395
RI-1	1.03437
CCT128930	1.03501
Tyrphostin AG 879	1.0351
Vanillylacetone	1.03511
Cytisine	1.03518
Methazolamide	1.03527
Yohimbine HCl	1.03531
Megestrol Acetate	1.03555
Rilpivirine	1.0356
Valaciclovir HCl	1.03586
Barasertib (AZD1152-HQPA)	1.03595
Diclazuril	1.03596
Hypoxanthine	1.03625
LDE225 (NVP-LDE225,Erismodegib)	1.03654
Voglibose	1.03696
Palomid 529 (P529)	1.03757
Dimethyl Fumarate	1.03777
GW5074	1.03791
Sumatriptan Succinate	1.03801
Rocilinostat (ACY-1215)	1.03905
SH-4-54	1.03945
Bambuterol HCl	1.03957
S- (+)-Rolipram	1.03985
Aclidinium Bromide	1.0399
Formononetin	1.03995
Tolterodine tartrate	1.04027
Cisatracurium Besylate	1.0408
Talazoparib (BMN 673)	1.04087
Formestane	1.04087
Tripelennamine HCl	1.04102
JNJ-38877605	1.04103
Diclofenac Potassium	1.04108
ß-Sitosterol	1.04111
Sucralose	1.04133
Flurbiprofen	1.04136
Aspirin	1.04176
TAME	1.04204
Ethoxzolamide	1.0421
Antipyrine	1.04232
SB269970 HCl	1.04232
IM-12	1.04265
Sulbactam sodium	1.0434
Troxerutin	1.04355
SB505124	1.04388
SC144	1.04389
Enzalutamide (MDV3100)	1.04412
Cediranib (AZD2171)	1.04416
Tetracaine HCl	1.04428
Oxymetazoline HCl	1.04437
Prucalopride	1.04446
Rufinamide	1.04485
Methacycline HCl	1.04487
PIK-294	1.04521
MK-801 (Dizocilpine)	1.04571
10-Deacetylbaccatin-III	1.04572
Phosphatidylcholine	1.04576
Imatinib (STI571)	1.04584
Resminostat	1.04584
PI-1840	1.04588
Gandotinib (LY2784544)	1.04619
Isoprenaline HCl	1.04635
ZM 306416	1.0464
Dofetilide	1.04656
INK 128 (MLN0128)	1.04668
PD173955	1.04677
Didanosine	1.04687
Dyclonine HCl	1.04689
Valsartan	1.04703
Oxaliplatin	1.04708
Genistein	1.04732
Etodolac	1.04737
Olsalazine Sodium	1.04754
RO4929097	1.04789
Ipriflavone (Osteofix)	1.04792
Almorexant HCl	1.04794
Apigenin	1.04799
Geniposidic acid	1.04801
MK-2866 (GTx-024)	1.04829
Duloxetine HCl	1.04853
Fludarabine	1.04854
Acipimox	1.04868
Vatalanib (PTK787) 2HCl	1.04895
BAPTA-AM	1.04896
YH239-EE	1.04896
Asiatic Acid	1.04907
Tasisulam	1.0492
Telbivudine	1.04924
Hesperetin	1.04935
Alizarin	1.04935
Quercetin	1.04964
Gimeracil	1.04979
SNX-2112 (PF-04928473)	1.05019
Pasiniazid	1.0502
MK-2048	1.05045
JNJ-7777120	1.05059
Lapatinib	1.05109
WHI-P154	1.05121
Dapivirine (TMC120)	1.05123
Chrysin	1.05146
LB42708	1.05173
Torkinib (PP242)	1.05193
Nilotinib (AMN-107)	1.0521
Adrenalone HCl	1.05215
Nafcillin Sodium	1.05227
Conivaptan HCl	1.05238
Hexestrol	1.05272
KW-2478	1.05285
MPEP	1.05319
Dopamine HCl	1.05325
Salidroside	1.0533
K-Ras(G12C) inhibitor 9	1.05346
Empagliflozin (BI 10773)	1.05412
Ramipril	1.0544
Clozapine	1.05446
Dinitolmide	1.05453
Amfebutamone (Bupropion) HCl	1.0546
Isoliquiritigenin	1.05461
AG-490 (Tyrphostin B42)	1.05476
Argatroban	1.05487
Terbinafine HCl	1.05495
UK 383367	1.05506
EPZ004777	1.05508
SL-327	1.05591
BKM120 (NVP-BKM120, Buparlisib)	1.05598
Lamotrigine	1.056
Fostamatinib (R788)	1.05642
ZM 323881 HCl	1.05647
Arbutin	1.05661
Fluocinonide	1.05684
GW9662	1.05714
R406	1.05739
LDN-212854	1.05777
Meclofenamate Sodium	1.05787
Naphazoline HCl	1.05807
Xylose	1.05815
Gramine	1.05829
Hordenine	1.05836
Nefiracetam	1.05855
XL888	1.05867
Enalaprilat Dihydrate	1.05878
Miglitol	1.05901
Asaraldehyde	1.05914
TSU-68 (SU6668, Orantinib)	1.05937
ML161	1.05952
Pirfenidone	1.05954
PF-477736	1.05966
Moguisteine	1.0597
Nadifloxacin	1.05978
Cinchonidine	1.05999
Lidocaine	1.06023
Amiodarone HCl	1.06052
Bay 11-7085	1.06062
KW-2449	1.06105
Troxipide	1.06147
Bindarit	1.06163
Turofexorate Isopropyl (XL335)	1.0617
Ethambutol HCl	1.06178
Irsogladine	1.062
Golvatinib (E7050)	1.062
Darapladib (SB-480848)	1.06227
Baricitinib (LY3009104, INCB028050)	1.06243
Milnacipran HCl	1.06246
Triptolide (PG490)	1.06264
Secnidazole	1.06301
S-Ruxolitinib (INCB018424)	1.0635
Rotundine	1.06432
Hydroxyzine 2HCl	1.06444
Xylazine HCl	1.06446
GNF-2	1.06501
Aliskiren Hemifumarate	1.0652
PIK-93	1.06534
Candesartan	1.06535
Quinapril HCl	1.06542
Genipin	1.06545
Lappaconite HBr	1.06548
BMS-833923	1.06568
Azelastine HCl	1.06601
Voxtalisib (SAR245409, XL765)	1.06604
Artemether	1.06612
Bemegride	1.06644
LY411575	1.0665
Tamibarotene	1.06676
Enoxolone	1.0677
Cyclosporin A	1.06778
A922500	1.06784
Tariquidar	1.06839
Sulfamethoxypyridazine	1.06909
Beclomethasone dipropionate	1.0691
Temozolomide	1.06916
Naringenin	1.06927
Dichlorisone Acetate	1.06938
Nicotinamide (Vitamin B3)	1.06944
Foscarnet Sodium	1.07003
Vitamin B12	1.07063
Betamethasone	1.0708
TAK-285	1.07091
CP-91149	1.07121
PF-04620110	1.07134
Epirubicin HCl	1.07141
Sertraline HCl	1.07145
INO-1001 (3-Aminobenzamide)	1.07163
(S)-crizotinib	1.07194
Floxuridine	1.07212
Mdivi-1	1.07243
AZD2014	1.0725
Hematoxylin	1.07259
A-803467	1.07278
Trametinib (GSK1120212)	1.07281
StemRegenin 1 (SR1)	1.07284
Acetanilide	1.07321
Selumetinib (AZD6244)	1.07338
Batimastat (BB-94)	1.07364
Nithiamide	1.07373
LofexidineHCl	1.07378
MRS 2578	1.07408
Sofosbuvir (PSI-7977, GS-7977)	1.07429
JNJ-1661010	1.0746
VUF 10166	1.07465
Doxycycline HCl	1.07467
BIX 01294	1.0747
AZD8931 (Sapitinib)	1.0749
PP2	1.07508
Naringin Dihydrochalcone	1.07516
Azithromycin	1.07521
Geniposide	1.07539
Licofelone	1.07547
Rosiglitazone HCl	1.07571
Baicalin	1.07593
Nizatidine	1.07623
Decitabine	1.07635
VX-702	1.07666
Sertaconazole nitrate	1.07693
TAPI-1	1.07695
DCC-2036 (Rebastinib)	1.07707
Rheochrysidin	1.07721
Prednisone	1.07734
4EGI-1	1.0774
Chlorpromazine HCl	1.07758
CPI-613	1.07783
PMSF	1.07792
SB742457	1.07832
Moclobemide (Ro 111163)	1.0784
Bosentan Hydrate	1.07845
Oxfendazole	1.07847
Flutamide	1.07868
Sunitinib Malate	1.07871
AGI-6780	1.07884
GF109203X	1.07898
Puromycin 2HCl	1.07933
Albendazole Oxide	1.07956
Ibuprofen	1.07969
CEP-32496	1.08025
Bergenin	1.08036
Icariin	1.08117
Glyburide (Glibenclamide)	1.08127
Epiandrosterone	1.08133
Clomifene citrate	1.08139
Edoxaban	1.08171
Mepivacaine HCl	1.08175
Rosiglitazone maleate	1.08208
TAE226 (NVP-TAE226)	1.08222
CH5138303	1.08236
PF-2545920	1.08246
CX-6258 HCl	1.08272
Mitoxantrone	1.08307
A-769662	1.08312
RepSox	1.08326
Pefloxacin Mesylate	1.08336
Gallamine Triethiodide	1.08402
PTC-209	1.08418
EHT 1864	1.08475
Adefovir Dipivoxil	1.08502
PHA-793887	1.08534
Mycophenolic acid	1.08565
BIRB 796 (Doramapimod)	1.08597
PF-477736	1.08601
CAL-101 (Idelalisib, GS-1101)	1.08612
Timolol Maleate	1.08661
ABT-263 (Navitoclax)	1.08719
Zafirlukast	1.08801
Famotidine	1.08811
Gefitinib (ZD1839)	1.08819
Zanamivir	1.08823
Toremifene Citrate	1.08852
Benidipine HCl	1.08855
Emtricitabine	1.08915
PHA-767491	1.08944
Chlorhexidine HCl	1.08989
Ganciclovir	1.08996
IPA-3	1.09026
PF-04691502	1.09048
Omipalisib (GSK2126458, GSK458)	1.09054
Ibrutinib (PCI-32765)	1.09056
TAK-901	1.09071
Nafamostat Mesylate	1.09088
Curcumol	1.09091
Tadalafil	1.0917
AG-14361	1.09183
Ro 31-8220 Mesylate	1.09198
Hesperadin	1.09218
ZCL278	1.09258
Ciclopirox	1.09261
Astragaloside A	1.09292
Optovin	1.09301
PD318088	1.09317
Momelotinib (CYT387)	1.09374
HO-3867	1.09391
Solifenacin succinate	1.09421
GSK1904529A	1.09427
AG-1024	1.09431
Entecavir Hydrate	1.09435
Roxadustat (FG-4592)	1.09448
Vinblastine	1.09492
Irinotecan HCl Trihydrate	1.09498
Carbazochrome sodium sulfonate (AC-17)	1.09538
3-deazaneplanocin A (DZNeP) HCl	1.09564
Carbidopa	1.09621
Buflomedil HCl	1.09669
Dolutegravir (GSK1349572)	1.09679
Otilonium Bromide	1.09714
Terbinafine	1.09721
Linifanib (ABT-869)	1.09741
MLN9708	1.09776
Cabozantinib (XL184, BMS-907351)	1.09789
Veliparib (ABT-888)	1.09793
AM251	1.09843
BRL-54443	1.09848
SKLB1002	1.09877
Carmofur	1.09909
4-Aminohippuric Acid	1.09918
Scopine HCl	1.09924
Roxithromycin	1.09949
Ridaforolimus (Deforolimus, MK-8669)	1.09972
Hydrochlorothiazide	1.09976
Flavoxate HCl	1.0998
Clinofibrate	1.10021
Dextrose	1.10022
CP-724714	1.10038
Laquinimod	1.10046
Telotristat Etiprate (LX 1606 Hippurate)	1.1005
Magnolol	1.10062
Cyclocytidine HCl	1.10091
Salubrinal	1.10098
Nialamide	1.10108
Cefoperazone	1.1013
AZD8330	1.10156
XL019	1.10183
MK-8745	1.10248
Sulfacetamide Sodium	1.10308
Lubiprostone	1.10347
IMD 0354	1.10439
Cyclamic acid	1.105
Vitamin C	1.10533
RAF265 (CHIR-265)	1.10558
Carbenoxolone Sodium	1.10629
(R)-Nepicastat HCl	1.10659
Azacyclonol	1.10706
NVP-BVU972	1.10739
Pyrimethamine	1.10759
Primidone	1.1077
AdipoRon	1.10781
(+)-Bicuculline	1.10783
TAK-733	1.10791
Trifluoperazine 2HCl	1.10814
GW788388	1.10881
Bendamustine HCl	1.10981
Proparacaine HCl	1.10998
TCID	1.10999
Nicotinic Acid	1.11058
Entacapone	1.11114
GDC-0879	1.11116
Alprostadil	1.11119
NMS-P937 (NMS1286937)	1.11125
Halobetasol Propionate	1.11167
Betamethasone Valerate	1.1121
Dicloxacillin Sodium	1.1122
R-(-)-Apomorphine HCl Hemihydrate	1.1127
PHT-427	1.11278
GSK650394	1.11281
M344	1.11293
Motesanib Diphosphate (AMG-706)	1.11313
Stavudine (d4T)	1.11322
SNS-314 Mesylate	1.1134
Risperidone	1.11361
KX2-391	1.11384
Apremilast (CC-10004)	1.11399
Pacritinib (SB1518)	1.11402
Atovaquone	1.11404
KY02111	1.11422
NMS-873	1.11461
BAY 11-7082	1.11465
Acesulfame Potassium	1.11519
Naftopidil	1.11578
Nicaraven	1.1163
LY2603618	1.11678
Geldanamycin	1.1178
Tolcapone	1.11818
Natamycin	1.11867
TWS119	1.11877
EUK 134	1.11877
WAY-600	1.11923
Tofacitinib (CP-690550,Tasocitinib)	1.11966
Mesna	1.12018
CYT997 (Lexibulin)	1.12044
Indapamide	1.12058
SB743921	1.12075
Altrenogest	1.12097
Azatadine dimaleate	1.12099
Niflumic acid	1.12155
Varlitinib	1.122
Ezetimibe	1.12264
GSK1292263	1.12269
Calcium Gluceptate	1.12285
Tebipenem Pivoxil	1.12289
Cephalomannine	1.12305
Desonide	1.12382
Isosorbide	1.124
Escitalopram Oxalate	1.12434
PRX-08066 Maleic acid	1.12454
CTEP (RO4956371)	1.12611
Mirabegron	1.12611
Ki16198	1.12612
Chlorpheniramine Maleate	1.12648
Evacetrapib (LY2484595)	1.12692
Phosphoramidon Disodium Salt	1.12726
P276-00	1.12775
CCG 50014	1.12827
ZM 39923 HCl	1.12886
CCT137690	1.12916
Amprolium HCl	1.12959
GDC-0349	1.13049
Tolperisone HCl	1.13069
UNC1999	1.13112
AEBSF HCl	1.13147
Candesartan Cilexetil	1.1315
Proadifen HCl	1.13159
Etoposide	1.13244
Progesterone	1.13249
Estradiol valerate	1.13258
Flavopiridol (Alvocidib) HCl	1.13294
Avanafil	1.13355
EPZ-6438	1.13364
Ambroxol HCl	1.13387
E-64	1.13405
FR 180204	1.1341
Iniparib (BSI-201)	1.1343
Vonoprazan Fumarate (TAK-438)	1.13436
Apoptosis Activator 2	1.13453
Fosaprepitant dimeglumine salt	1.13481
Dapoxetine HCl	1.13508
Tenovin-1	1.1353
Acitretin	1.1354
Suplatast Tosylate	1.1357
Enoxacin	1.13581
Mesoridazine Besylate	1.13593
Nevirapine	1.13627
Tubacin	1.13647
Lonafarnib	1.13739
Azelnidipine	1.13781
Enalapril Maleate	1.13792
KPT-276	1.13824
AZD7762	1.13877
Scriptaid	1.1394
C646	1.13956
Pravastatin sodium	1.13979
Penfluridol	1.13991
Tylosin tartrate	1.14031
Rimonabant	1.14047
Ro3280	1.14095
AS-604850	1.14099
NLG919	1.14116
Vidarabine	1.14127
Edaravone	1.14141
Betahistine 2HCl	1.14209
IEM 1754 2HBr	1.14219
HS-173	1.1422
Paroxetine HCl	1.14253
Ifosfamide	1.14328
Chlorpropamide	1.14369
Brinzolamide	1.14411
U-104	1.14415
Omeprazole	1.14476
Cefdinir	1.14479
Adiphenine HCl	1.14518
Indirubin	1.14521
PF-3845	1.14521
Aztreonam	1.14533
NSC697923	1.14554
PH-797804	1.14556
Chlorquinaldol	1.14589
Oxiracetam	1.14649
Carbenicillin disodium	1.14688
PD173074	1.14769
Amonafide	1.14802
AZD5438	1.14837
Fenoprofen calcium hydrate	1.14928
Ginkgolide A	1.14981
WY-14643 (Pirinixic Acid)	1.15049
Indomethacin	1.15078
Uridine	1.15098
Gestodene	1.1511
AZD1208	1.15126
Triciribine	1.15157
Suvorexant (MK-4305)	1.15223
PIK-75	1.15239
AZD8055	1.15255
Sodium Picosulfate	1.1526
Etravirine (TMC125)	1.15295
Dynasore	1.15337
Cabazitaxel	1.15342
INH6	1.15425
(-)-MK 801 Maleate	1.15482
Vinorelbine Tartrate	1.15503
Mefenamic Acid	1.15529
SB415286	1.15541
Sulfanilamide	1.15548
Rizatriptan Benzoate	1.15619
Dinaciclib (SCH727965)	1.15675
GSK461364	1.15681
Pentamidine	1.15727
Triflupromazine HCl	1.15733
Bazedoxifene HCl	1.15777
Fenbendazole	1.15835
Nocodazole	1.15839
PP121	1.15843
AZ20	1.15962
Ipratropium Bromide	1.15967
AR-42	1.15992
Letrozole	1.16067
Ponatinib (AP24534)	1.16088
Adenosine	1.1617
AGI-5198	1.16174
UPF 1069	1.1629
AT7867	1.16343
Nalmefene HCl	1.16364
TG100713	1.16442
Diphemanil Methylsulfate	1.16458
Ropinirole HCl	1.16481
AZD1480	1.16556
PluriSIn #1 (NSC 14613)	1.16575
CRT0044876	1.16587
LDN-57444	1.1661
RS-127445	1.1664
Brefeldin A	1.16644
Azithromycin Dihydrate	1.1671
IWP-2	1.16788
Naloxone HCl	1.1682
Purmorphamine	1.16849
Daclatasvir (BMS-790052)	1.16854
N6-methyladenosine (m6A)	1.16908
Zosuquidar (LY335979) 3HCl	1.16957
GW0742	1.17006
Catharanthine	1.17018
Rivaroxaban	1.17048
MK-0752	1.17052
VU 0364770	1.17062
Ranitidine	1.17086
AG-1478 (Tyrphostin AG-1478)	1.17149
Zolmitriptan	1.17332
Skepinone-L	1.17375
Givinostat (ITF2357)	1.17378
BMS-345541	1.17389
WZ4002	1.17408
HJC0350	1.17413
MI-2 (MALT1 inhibitor)	1.1742
AZ 628	1.17422
ADX-47273	1.17528
Fluorouracil (5-Fluoracil, 5-FU)	1.17534
Ambrisentan	1.17563
Go 6983	1.17589
CHIR-99021 (CT99021) HCl	1.17598
A-205804	1.1765
Sulfameter	1.17651
Spironolactone	1.1766
RGFP966	1.1774
Fluvoxamine maleate	1.17764
Glycyrrhizin (Glycyrrhizic Acid)	1.17773
Monobenzone	1.17827
MK-1775	1.17928
Amuvatinib (MP-470)	1.17953
Nifuroxazide	1.1797
XMD8-92	1.18038
PR-619	1.1804
Leupeptin Hemisulfate	1.18074
Cisplatin	1.1809
Epinephrine HCl	1.18124
VE-821	1.18139
Rotigotine	1.18152
Nanchangmycin	1.18174
ARN-509	1.18178
Schisandrin B (Sch B)	1.18227
Metolazone	1.18252
VX-745	1.18285
SN-38	1.18338
DBeQ	1.18417
Meptazinol HCl	1.18594
Topiramate	1.18647
Fasudil (HA-1077) HCl	1.18683
Famprofazone	1.18694
Linagliptin	1.1875
PF-562271 HCl	1.18772
Aminothiazole	1.18772
Betulinic acid	1.18803
AZD2858	1.18861
Wortmannin	1.18877
Rosuvastatin Calcium	1.18959
PFK15	1.19097
Pergolide Mesylate	1.19269
PF-543	1.19422
INH1	1.19541
AZD4547	1.19569
TMP269	1.19618
Ouabain	1.19622
Raltitrexed	1.19625
Paeoniflorin	1.19637
Ixazomib (MLN2238)	1.19777
XL147 analogue	1.19943
Camptothecin	1.20092
Darifenacin HBr	1.20256
AM1241	1.20406
FLI-06	1.20414
Fenofibrate	1.20434
TTNPB (Arotinoid Acid)	1.2044
MG-132	1.2045
Sophocarpine	1.20452
Thiamet G	1.2046
Lumiracoxib	1.2049
Imipramine HCl	1.20593
Golgicide A	1.20641
P22077	1.20643
Alverine Citrate	1.20755
Dasatinib	1.20762
Cabozantinib malate (XL184)	1.20787
KU-0063794	1.20822
Dyphylline	1.20833
Phenothiazine	1.20889
BML-190	1.20891
Methapyrilene HCl	1.20988
Aloxistatin	1.21004
VE-822	1.2108
OG-L002	1.21101
Thalidomide	1.2118
Acetylcholine Chloride	1.21209
FH1(BRD-K4477)	1.21258
Lomerizine HCl	1.21391
Naltrexone HCl	1.21434
DMH1	1.21551
2-Methoxyestradiol (2-MeOE2)	1.21607
NU6027	1.2161
Ulipristal	1.21746
RKI-1447	1.218
Phenylbutazone	1.21823
EHop-016	1.21836
CGK 733	1.2184
KPT-185	1.21959
CI994 (Tacedinaline)	1.21968
Detomidine HCl	1.22052
Orlistat	1.22106
Nexturastat A	1.22119
RG108	1.22127
ABT-737	1.22202
Sodium 4-aminohippurate Hydrate	1.22279
ML167	1.22299
Belinostat (PXD101)	1.22325
4µ8C	1.22521
Valganciclovir HCl	1.22564
AZD3463	1.22615
Z-FA-FMK	1.22631
Cetylpyridinium Chloride	1.22746
Esomeprazole Magnesium	1.22754
Saracatinib (AZD0530)	1.22775
NSC 23766	1.2287
Idarubicin HCl	1.22909
CPI-203	1.22915
T0070907	1.2297
Dimesna	1.23016
OAC1	1.23032
I-BET-762	1.23125
KRN 633	1.23182
STF-62247	1.23308
Clopidogrel	1.23383
GZD824 Dimesylate	1.23467
Carvedilol	1.23597
Gemcitabine	1.23816
Dexrazoxane HCl (ICRF-187, ADR-529)	1.23874
TCS 359	1.23893
SNS-032 (BMS-387032)	1.24003
Ciclopirox ethanolamine	1.24023
AMG-517	1.24058
CNX-774	1.24135
Capecitabine	1.24211
Bezafibrate	1.24298
Valdecoxib	1.24315
Diperodon HCl	1.24315
Foretinib (GSK1363089)	1.24334
Acebutolol HCl	1.24337
Rofecoxib	1.24511
AP26113	1.24594
Cytidine	1.24735
CGP 57380	1.24918
SecinH3	1.25065
Erythromycin	1.25101
Allopurinol Sodium	1.25413
BIO	1.25552
Calcifediol	1.25588
LGK-974	1.25736
Simvastatin	1.2578
GW2580	1.25816
VER-50589	1.25829
BMS-707035	1.25933
Zinc Pyrithione	1.25945
Azacitidine	1.26015
Guanidine HCl	1.26134
Phentolamine Mesylate	1.26223
Lamivudine	1.26269
K-Ras(G12C) inhibitor 6	1.26337
Emetine	1.26394
TG003	1.26419
IWP-L6	1.26425
Ruxolitinib (INCB018424)	1.26455
KN-62	1.26508
Pheniramine Maleate	1.26547
BTB06584	1.26644
IU1	1.26695
Doxofylline	1.26801
Losmapimod (GW856553X)	1.26876
VU 0357121	1.26938
(-)-p-Bromotetramisole Oxalate	1.27012
AT7519	1.27061
SKI II	1.27063
Erastin	1.27087
Phenindione	1.27129
Vortioxetine (Lu AA21004) HBr	1.2715
Cilazapril Monohydrate	1.27261
Caffeic Acid Phenethyl Ester	1.27273
Procaine HCl	1.27329
Amantadine HCl	1.27338
GNE-0877	1.27348
Digoxin	1.27386
Filgotinib (GLPG0634)	1.2746
PRT062607 (P505-15, BIIB057) HCl	1.27493
CORM-3	1.27518
FH535	1.27591
Epothilone B (EPO906, Patupilone)	1.27651
Medroxyprogesterone acetate	1.27659
A-674563	1.27804
PJ34 HCl	1.27887
Bafetinib (INNO-406)	1.27926
Ampiroxicam	1.27927
SB-3CT	1.2795
Crenolanib (CP-868596)	1.28411
Acetylcysteine	1.28422
Alvelestat (AZD9668)	1.2844
Disopyramide Phosphate	1.28636
SF1670	1.28657
Fludarabine Phosphate	1.28698
Deferasirox	1.28947
Rociletinib (CO-1686, AVL-301)	1.29042
VU 0364439	1.29133
GNE-9605	1.29232
Pimozide	1.29349
WIKI4	1.29354
Bardoxolone Methyl	1.29493
Adapalene	1.29704
Sodium Nitroprusside	1.29843
OTX015	1.29933
Potassium Iodide	1.3003
AZD5363	1.30292
Nepafenac	1.30686
MK-5108 (VX-689)	1.31132
Toltrazuril	1.31182
H 89 2HCl	1.3125
NXY-059	1.31542
VS-5584 (SB2343)	1.31547
SAR131675	1.31556
Albendazole	1.31706
WH-4-023	1.32123
AMG-900	1.32218
SMI-4a	1.32592
Fenspiride HCl	1.33062
ETP-46464	1.33082
Tizanidine HCl	1.33212
Furaltadone HCl	1.33355
AR-A014418	1.33742
Benztropine mesylate	1.33802
SC-514	1.33888
Nintedanib (BIBF 1120)	1.34101
Brimonidine Tartrate	1.34767
Deoxycorticosterone acetate	1.35623
Medrysone	1.35782
OSI-930	1.36297
CEP-18770 (Delanzomib)	1.36369
Praziquantel	1.36452
Levodropropizine	1.36473
Ceftazidime Pentahydrate	1.37179
Salicylanilide	1.37345
Histamine 2HCl	1.3778
Entospletinib (GS-9973)	1.38175
Dirithromycin	1.38211
Stattic	1.38255
Agomelatine	1.39147
LY2835219	1.39426
SGX-523	1.3963
Clofazimine	1.39847
ARQ 621	1.40242
BS-181 HCl	1.40298
Prednisolone	1.40835
Crystal Violet	1.40894
[truncated: 37 more rows]
