# Supplementary material for: Uncovering the rewired IAP-JAK regulatory axis as an immune-dependent vulnerability of LKB1-mutant lung cancer
Source: Nat Commun. 2025 Mar 8;16:2324. doi: 10.1038/s41467-025-57297-5 (PMC11890758; doi:10.1038/s41467-025-57297-5)
Supplement: Supplementary file 5 — Supplementary Data 3 [file 41467_2025_57297_MOESM5_ESM.xlsx]

## Sheet: Up
gene_id	D1	D2	D3	B1	B2	B3	log2FoldChange	pvalue	padj	gene_name	gene_chr	gene_start	gene_end	gene_strand	gene_length	gene_biotype	gene_description	tf_family	D1_readcount	D2_readcount	D3_readcount	B1_readcount	B2_readcount	B3_readcount	D1_fpkm	D2_fpkm	D3_fpkm	B1_fpkm	B2_fpkm	B3_fpkm
ENSG00000090382	3377.41	2892.13	3928.8	0	0	0	14.2425	5.19832e-33	1.1166e-30	LYZ	12	69348341	69354234	+	1764	protein_coding	lysozyme [Source:HGNC Symbol;Acc:HGNC:6740]	-	3264	2761	3845	0	0	0	109.357	93.3704	126.867	0	0	0
ENSG00000085265	1044.06	890.369	1232.29	0	0	0	12.5553	6.25031e-26	9.44769e-24	FCN1	9	134905890	134917963	-	4981	protein_coding	ficolin 1 [Source:HGNC Symbol;Acc:HGNC:3623]	-	1009	850	1206	0	0	0	11.9721	10.1799	14.0923	0	0	0
ENSG00000127951	954.037	1290.51	821.523	0	0	0	12.5085	1.42721e-25	2.06551e-23	FGL2	7	77193371	77199848	-	4604	protein_coding	fibrinogen like 2 [Source:HGNC Symbol;Acc:HGNC:3696]	-	922	1232	804	0	0	0	11.8356	15.9631	10.1642	0	0	0
ENSG00000197629	651.891	791.904	726.496	0	0	0	12.01	6.1602e-24	8.27007e-22	MPEG1	11	59208510	59212951	-	4442	protein_coding	macrophage expressed 1 [Source:HGNC Symbol;Acc:HGNC:29619]	-	630	756	711	0	0	0	8.38219	10.1528	9.31626	0	0	0
ENSG00000138755	619.813	829.614	475.135	0	0	0	11.8366	6.86773e-23	8.59772e-21	CXCL9	4	76001275	76007488	-	2740	protein_coding	C-X-C motif chemokine ligand 9 [Source:HGNC Symbol;Acc:HGNC:7098]	-	599	792	465	0	0	0	12.9203	17.2431	9.87764	0	0	0
ENSG00000100385	580.493	407.475	593.663	0	0	0	11.5537	5.00129e-22	5.86531e-20	IL2RB	22	37125838	37175054	-	4700	protein_coding	interleukin 2 receptor subunit beta [Source:HGNC Symbol;Acc:HGNC:6009]	-	561	389	581	0	0	0	7.05441	4.93734	7.19497	0	0	0
ENSG00000131042	504.956	492.321	518.05	0	0	0	11.4919	4.68708e-22	5.52858e-20	LILRB2	19	54273821	54281184	-	3810	protein_coding	leukocyte immunoglobulin like receptor B2 [Source:HGNC Symbol;Acc:HGNC:6606]	-	488	470	507	0	0	0	7.5699	7.35893	7.74522	0	0	0
ENSG00000187474	524.617	587.643	382.151	0	0	0	11.4716	1.06541e-21	1.22829e-19	FPR3	19	51795163	51826189	+	2772	protein_coding	formyl peptide receptor 3 [Source:HGNC Symbol;Acc:HGNC:3828]	-	507	561	374	0	0	0	10.8096	12.0729	7.85288	0	0	0
ENSG00000203747	481.157	496.511	406.675	0	0	0	11.3613	1.6645e-21	1.87656e-19	FCGR3A	1	161541759	161550737	-	2958	protein_coding	Fc fragment of IgG receptor IIIa [Source:HGNC Symbol;Acc:HGNC:3619]	-	465	474	398	0	0	0	9.29074	9.5592	7.83133	0	0	0
ENSG00000131203	478.053	538.411	365.803	0	0	0	11.3591	2.42049e-21	2.68438e-19	IDO1	8	39902275	39928444	+	3261	protein_coding	indoleamine 2,3-dioxygenase 1 [Source:HGNC Symbol;Acc:HGNC:6059]	-	462	514	358	0	0	0	8.37311	9.40273	6.38973	0	0	0
ENSG00000011600	408.725	379.192	580.38	0	0	0	11.3447	3.27861e-21	3.52123e-19	TYROBP	19	35904401	35908295	-	907	protein_coding	TYRO protein tyrosine kinase binding protein [Source:HGNC Symbol;Acc:HGNC:12449]	-	395	362	568	0	0	0	25.7386	23.8091	36.4495	0	0	0
ENSG00000163823	449.08	499.654	383.173	0	0	0	11.3056	2.90359e-21	3.15163e-19	CCR1	3	46201709	46208396	-	2731	protein_coding	C-C motif chemokine receptor 1 [Source:HGNC Symbol;Acc:HGNC:1602]	-	434	477	375	0	0	0	9.39212	10.4193	7.99209	0	0	0
ENSG00000100368	435.628	346.72	504.767	0	0	0	11.2565	5.47228e-21	5.78588e-19	CSF2RB	22	36913628	36940449	+	5000	protein_coding	colony stimulating factor 2 receptor beta common subunit [Source:HGNC Symbol;Acc:HGNC:2436]	-	421	331	494	0	0	0	4.97631	3.94911	5.75053	0	0	0
ENSG00000100453	371.474	343.577	392.369	0	0	0	11.0395	2.18723e-20	2.24284e-18	GZMB	14	24630954	24634267	-	1411	protein_coding	granzyme B [Source:HGNC Symbol;Acc:HGNC:4709]	-	359	328	384	0	0	0	15.0371	13.8672	15.84	0	0	0
ENSG00000163220	390.1	295.393	400.544	0	0	0	11.0114	3.71857e-20	3.65657e-18	S100A9	1	153357854	153361027	+	577	protein_coding	S100 calcium binding protein A9 [Source:HGNC Symbol;Acc:HGNC:10499]	-	377	282	392	0	0	0	38.6154	29.1551	39.5422	0	0	0
ENSG00000104972	344.571	359.29	371.933	0	0	0	10.9976	2.95719e-20	2.97264e-18	LILRB1	19	54617158	54637528	+	5008	protein_coding	leukocyte immunoglobulin like receptor B1 [Source:HGNC Symbol;Acc:HGNC:6605]	-	333	343	364	0	0	0	3.92984	4.08575	4.23046	0	0	0
ENSG00000026751	355.953	386.525	331.062	0	0	0	10.9945	3.23635e-20	3.20587e-18	SLAMF7	1	160739057	160754821	+	4833	protein_coding	SLAM family member 7 [Source:HGNC Symbol;Acc:HGNC:21394]	-	344	369	324	0	0	0	4.20666	4.55461	3.90192	0	0	0
ENSG00000177575	319.737	382.335	354.563	0	0	0	10.9716	4.01022e-20	3.89678e-18	CD163	12	7470813	7503893	-	5813	protein_coding	CD163 molecule [Source:HGNC Symbol;Acc:HGNC:1631]	-	309	365	347	0	0	0	3.14162	3.74571	3.4744	0	0	0
ENSG00000180644	382.856	232.543	427.11	0	0	0	10.9524	1.25836e-19	1.15148e-17	PRF1	10	70597348	70602775	-	2534	protein_coding	perforin 1 [Source:HGNC Symbol;Acc:HGNC:9360]	-	370	222	418	0	0	0	8.6296	5.22622	9.60108	0	0	0
ENSG00000043462	319.737	406.427	314.713	0	0	0	10.9499	5.68285e-20	5.44433e-18	LCP2	5	170246237	170298227	-	7244	protein_coding	lymphocyte cytosolic protein 2 [Source:HGNC Symbol;Acc:HGNC:6529]	-	309	388	308	0	0	0	2.52102	3.19518	2.4747	0	0	0
ENSG00000110324	335.258	288.06	409.74	0	0	0	10.9393	7.01635e-20	6.64709e-18	IL10RA	11	117986348	118003037	+	8102	protein_coding	interleukin 10 receptor subunit alpha [Source:HGNC Symbol;Acc:HGNC:5964]	-	324	275	401	0	0	0	2.36346	2.0248	2.88073	0	0	0
ENSG00000108691	657.064	725.912	585.489	0	0.983752	0	10.9074	5.32239e-20	5.12306e-18	CCL2	17	34255218	34257203	+	1986	protein_coding	C-C motif chemokine ligand 2 [Source:HGNC Symbol;Acc:HGNC:10618]	-	635	693	573	0	1	0	18.8969	20.8159	16.7929	0	0.0282486	0
ENSG00000160791	302.146	336.245	275.885	0	0	0	10.7628	2.2379e-19	1.99417e-17	CCR5	3	46370854	46376206	+	3672	protein_coding	C-C motif chemokine receptor 5 (gene/pseudogene) [Source:HGNC Symbol;Acc:HGNC:1606]	-	292	321	270	0	0	0	4.69976	5.21487	4.27968	0	0	0
ENSG00000172243	277.312	388.62	247.274	0	0	0	10.761	3.88165e-19	3.44387e-17	CLEC7A	12	10116777	10130258	-	4190	protein_coding	C-type lectin domain containing 7A [Source:HGNC Symbol;Acc:HGNC:14558]	-	268	371	242	0	0	0	3.78021	5.28204	3.36165	0	0	0
ENSG00000186818	306.285	211.593	317.778	0	0	0	10.6334	9.70736e-19	8.39357e-17	LILRB4	19	54643889	54670359	+	6328	protein_coding	leukocyte immunoglobulin like receptor B4 [Source:HGNC Symbol;Acc:HGNC:6608]	-	296	202	311	0	0	0	2.76453	1.90426	2.86052	0	0	0
ENSG00000132514	353.883	190.644	272.819	0	0	0	10.6013	1.9442e-18	1.65306e-16	CLEC10A	17	7074537	7080307	-	2469	protein_coding	C-type lectin domain containing 10A [Source:HGNC Symbol;Acc:HGNC:16916]	-	342	182	267	0	0	0	8.18654	4.39736	6.2942	0	0	0
ENSG00000211899	259.721	190.644	280.994	0	0	0	10.441	4.0606e-18	3.34115e-16	IGHM	14	105851705	105856218	-	1871	IG_C_gene	immunoglobulin heavy constant mu [Source:HGNC Symbol;Acc:HGNC:5541]	-	251	182	275	0	0	0	7.92858	5.80282	8.55479	0	0	0
ENSG00000101336	239.027	201.119	253.405	0	0	0	10.3644	5.57234e-18	4.56664e-16	HCK	20	32052188	32101856	+	3092	protein_coding	HCK proto-oncogene, Src family tyrosine kinase [Source:HGNC Symbol;Acc:HGNC:4840]	-	231	192	248	0	0	0	4.41538	3.70428	4.66834	0	0	0
ENSG00000107099	223.505	226.258	230.926	0	0	0	10.3373	5.86238e-18	4.78511e-16	DOCK8	9	214854	465259	+	13784	protein_coding	dedicator of cytokinesis 8 [Source:HGNC Symbol;Acc:HGNC:19191]	-	216	216	226	0	0	0	0.926134	0.934803	0.954297	0	0	0
ENSG00000174600	203.845	219.973	244.209	0	0	0	10.3103	7.96307e-18	6.34744e-16	CMKLR1	12	108288044	108339341	-	5690	protein_coding	chemerin chemokine-like receptor 1 [Source:HGNC Symbol;Acc:HGNC:2121]	-	197	210	239	0	0	0	2.04621	2.20165	2.44476	0	0	0
ENSG00000123338	226.61	232.543	199.25	0	0	0	10.2891	9.22486e-18	7.32461e-16	NCKAP1L	12	54497711	54548238	+	10596	protein_coding	NCK associated protein 1 like [Source:HGNC Symbol;Acc:HGNC:4862]	-	219	222	195	0	0	0	1.22151	1.24983	1.07113	0	0	0
ENSG00000196735	424.246	418.997	373.977	0	0.983752	0	10.2139	1.07299e-17	8.48658e-16	HLA-DQA1	6	32628179	32647062	+	6927	protein_coding	major histocompatibility complex, class II, DQ alpha 1 [Source:HGNC Symbol;Acc:HGNC:4942]	-	410	400	366	0	1	0	3.49812	3.44474	3.07529	0	0.008099	0
ENSG00000147443	199.706	136.174	271.798	0	0	0	10.1739	6.29203e-17	4.77306e-15	DOK2	8	21908873	21913860	-	2211	protein_coding	docking protein 2 [Source:HGNC Symbol;Acc:HGNC:2991]	-	193	130	266	0	0	0	5.15898	3.50749	7.00234	0	0	0
ENSG00000158869	388.03	474.514	250.34	0.988707	0	0	10.0845	7.00003e-17	5.27094e-15	FCER1G	1	161215234	161220699	+	964	protein_coding	Fc fragment of IgE receptor Ig [Source:HGNC Symbol;Acc:HGNC:3611]	-	375	453	245	1	0	0	22.9906	28.0326	14.7924	0.0584742	0	0
ENSG00000146070	346.64	451.469	270.776	0	0	0.891277	10.0263	7.96388e-17	5.95278e-15	PLA2G7	6	46704201	46735693	-	2026	protein_coding	phospholipase A2 group VII [Source:HGNC Symbol;Acc:HGNC:9040]	-	335	431	265	0	0	1	9.77239	12.6905	7.61302	0	0	0.0250717
ENSG00000140678	733.636	464.039	634.535	0	1.9675	0	9.90869	2.15684e-21	2.40506e-19	ITGAX	16	31355134	31382997	+	7074	protein_coding	integrin subunit alpha X [Source:HGNC Symbol;Acc:HGNC:6152]	-	709	443	621	0	2	0	5.92348	3.73577	5.10949	0	0.0158614	0
ENSG00000146192	175.907	140.364	178.814	0	0	0	9.87812	2.44314e-16	1.78053e-14	FGD2	6	37005646	37029070	+	10167	protein_coding	FYVE, RhoGEF and PH domain containing 2 [Source:HGNC Symbol;Acc:HGNC:3664]	-	170	134	175	0	0	0	0.988215	0.786237	1.00183	0	0	0
ENSG00000122122	155.212	148.744	176.771	0	0	0	9.83562	3.06614e-16	2.18768e-14	SASH3	X	129779979	129795201	+	2711	protein_coding	SAM and SH3 domain containing 3 [Source:HGNC Symbol;Acc:HGNC:15975]	-	150	142	173	0	0	0	3.27007	3.12464	3.71422	0	0	0
ENSG00000000938	170.733	124.652	182.901	0	0	0	9.82839	4.38401e-16	3.0955e-14	FGR	1	27612064	27635277	-	3474	protein_coding	FGR proto-oncogene, Src family tyrosine kinase [Source:HGNC Symbol;Acc:HGNC:3697]	-	165	119	179	0	0	0	2.80705	2.04342	2.99898	0	0	0
ENSG00000275302	163.49	155.029	159.4	0	0	0	9.82705	3.0288e-16	2.16862e-14	CCL4	17	36103590	36105621	+	2032	protein_coding	C-C motif chemokine ligand 4 [Source:HGNC Symbol;Acc:HGNC:10630]	-	158	148	156	0	0	0	4.59546	4.3449	4.46839	0	0	0
ENSG00000204472	153.143	177.026	138.964	0	0	0	9.80007	4.2875e-16	3.03787e-14	AIF1	6	31615184	31617021	+	1276	protein_coding	allograft inflammatory factor 1 [Source:HGNC Symbol;Acc:HGNC:352]	-	148	169	136	0	0	0	6.85498	7.90092	6.20353	0	0	0
ENSG00000167613	152.108	147.696	128.746	0	0	0	9.66962	1.06553e-15	7.2964e-14	LAIR1	19	54351384	54370558	-	8071	protein_coding	leukocyte associated immunoglobulin like receptor 1 [Source:HGNC Symbol;Acc:HGNC:6477]	-	147	141	126	0	0	0	1.07643	1.04216	0.908644	0	0	0
ENSG00000088827	114.857	114.177	196.185	0	0	0	9.65879	2.57509e-15	1.67883e-13	SIGLEC1	20	3686970	3707128	-	7886	protein_coding	sialic acid binding Ig like lectin 1 [Source:HGNC Symbol;Acc:HGNC:11127]	-	111	109	192	0	0	0	0.831882	0.824539	1.41708	0	0	0
ENSG00000066294	145.899	177.026	94.0052	0	0	0	9.62973	3.11193e-15	2.00322e-13	CD84	1	160541095	160579516	-	9255	protein_coding	CD84 molecule [Source:HGNC Symbol;Acc:HGNC:1704]	-	141	169	92	0	0	0	0.900405	1.08931	0.578578	0	0	0
ENSG00000081237	892.987	1151.19	724.453	0.988707	0	2.67383	9.50757	1.39895e-36	3.52432e-34	PTPRC	1	198638457	198757476	+	9168	protein_coding	protein tyrosine phosphatase, receptor type C [Source:HGNC Symbol;Acc:HGNC:9666]	-	863	1099	709	1	0	3	5.56329	7.15096	4.50114	0.00614847	0	0.0166215
ENSG00000171115	102.44	133.032	146.117	0	0	0	9.50236	4.62393e-15	2.90326e-13	GIMAP8	7	150450630	150479392	+	4184	protein_coding	GTPase, IMAP family member 8 [Source:HGNC Symbol;Acc:HGNC:21792]	-	99	127	143	0	0	0	1.39842	1.81073	1.98928	0	0	0
ENSG00000158714	124.17	136.174	117.506	0	0	0	9.48795	4.0393e-15	2.55981e-13	SLAMF8	1	159826750	159837249	+	2996	protein_coding	SLAM family member 8 [Source:HGNC Symbol;Acc:HGNC:21391]	-	120	130	115	0	0	0	2.3672	2.58847	2.23412	0	0	0
ENSG00000143851	124.17	111.034	142.03	0	0	0	9.48593	4.47833e-15	2.82052e-13	PTPN7	1	202147013	202161588	-	5906	protein_coding	protein tyrosine phosphatase, non-receptor type 7 [Source:HGNC Symbol;Acc:HGNC:9659]	-	120	106	139	0	0	0	1.20083	1.07067	1.36985	0	0	0
ENSG00000066336	453.219	316.343	576.293	1.97741	0	0	9.46315	2.16567e-19	1.94681e-17	SPI1	11	47354860	47378576	-	2069	protein_coding	Spi-1 proto-oncogene [Source:HGNC Symbol;Acc:HGNC:11241]	ETS	438	302	564	2	0	0	12.5115	8.70739	15.8661	0.0544893	0	0
ENSG00000105374	109.683	75.4194	183.923	0	0	0	9.4544	2.20046e-14	1.29031e-12	NKG7	19	51371606	51372715	-	935	protein_coding	natural killer cell granule protein 7 [Source:HGNC Symbol;Acc:HGNC:7830]	-	106	72	180	0	0	0	6.70023	4.5937	11.205	0	0	0
ENSG00000155659	104.509	130.937	126.703	0	0	0	9.42682	6.86927e-15	4.245e-13	VSIG4	X	66021738	66040125	-	2192	protein_coding	V-set and immunoglobulin domain containing 4 [Source:HGNC Symbol;Acc:HGNC:17032]	-	101	125	124	0	0	0	2.72318	3.40182	3.29255	0	0	0
ENSG00000128815	113.822	103.702	144.073	0	0	0	9.42491	7.93787e-15	4.87892e-13	WDFY4	10	48684876	48982956	+	13678	protein_coding	WDFY family member 4 [Source:HGNC Symbol;Acc:HGNC:29323]	-	110	99	141	0	0	0	0.475297	0.431772	0.599994	0	0	0
ENSG00000133574	103.475	143.506	109.332	0	0	0	9.40319	9.47534e-15	5.78904e-13	GIMAP4	7	150567277	150573955	+	2193	protein_coding	GTPase, IMAP family member 4 [Source:HGNC Symbol;Acc:HGNC:21872]	-	100	137	107	0	0	0	2.69499	3.72669	2.83985	0	0	0
ENSG00000161405	92.0925	125.699	129.768	0	0	0	9.36756	1.25523e-14	7.51152e-13	IKZF3	17	39757715	39864188	-	10008	protein_coding	IKAROS family zinc finger 3 [Source:HGNC Symbol;Acc:HGNC:13178]	zf-C2H2	89	120	127	0	0	0	0.525579	0.715279	0.738596	0	0	0
ENSG00000140968	105.544	107.892	133.855	0	0	0	9.3666	1.1008e-14	6.66555e-13	IRF8	16	85898803	85922609	+	5162	protein_coding	interferon regulatory factor 8 [Source:HGNC Symbol;Acc:HGNC:5358]	IRF	102	103	131	0	0	0	1.16782	1.19031	1.47708	0	0	0
ENSG00000072694	120.031	112.082	108.31	0	0	0	9.33756	1.19384e-14	7.16515e-13	FCGR2B	1	161663147	161678654	+	6651	protein_coding	Fc fragment of IgG receptor IIb [Source:HGNC Symbol;Acc:HGNC:3618]	-	116	107	106	0	0	0	1.03078	0.959706	0.927619	0	0	0
ENSG00000010327	585.667	446.232	783.717	0	0	2.67383	9.31553	7.48518e-27	1.18405e-24	STAB1	3	52495338	52524495	+	10588	protein_coding	stabilin 1 [Source:HGNC Symbol;Acc:HGNC:18628]	-	566	426	767	0	0	3	3.15935	2.40014	4.21631	0	0	0.0143923
ENSG00000121966	105.544	125.699	101.158	0	0	0	9.303	1.68898e-14	1.0019e-12	CXCR4	2	136114349	136118165	-	2224	protein_coding	C-X-C motif chemokine receptor 4 [Source:HGNC Symbol;Acc:HGNC:2561]	-	102	120	99	0	0	0	2.71057	3.21876	2.5909	0	0	0
ENSG00000090659	136.587	113.129	75.6128	0	0	0	9.27193	3.74935e-14	2.14057e-12	CD209	19	7739994	7747564	-	4413	protein_coding	CD209 molecule [Source:HGNC Symbol;Acc:HGNC:1641]	-	132	108	74	0	0	0	1.76781	1.45993	0.975997	0	0	0
ENSG00000277734	121.065	115.224	87.8744	0	0	0	9.26678	2.4922e-14	1.45302e-12	TRAC	14	22547506	22552154	+	976	TR_C_gene	T cell receptor alpha constant [Source:HGNC Symbol;Acc:HGNC:12029]	-	117	110	86	0	0	0	7.08486	6.72333	5.1286	0	0	0
ENSG00000175489	120.031	96.3693	84.809	0	0	0	9.16093	5.47222e-14	3.0847e-12	LRRC25	19	18391144	18397617	-	2415	protein_coding	leucine rich repeat containing 25 [Source:HGNC Symbol;Acc:HGNC:29806]	-	116	92	83	0	0	0	2.83881	2.27254	2.00038	0	0	0
ENSG00000102962	123.135	91.1318	83.7872	0	0	0	9.14578	6.64684e-14	3.72625e-12	CCL22	16	57358772	57366190	+	2929	protein_coding	C-C motif chemokine ligand 22 [Source:HGNC Symbol;Acc:HGNC:10621]	-	119	87	82	0	0	0	2.40117	1.77191	1.62947	0	0	0
ENSG00000258227	183.15	197.976	175.749	0	0	0.891277	9.08573	3.75538e-14	2.14057e-12	CLEC5A	7	141927357	141947007	-	4129	protein_coding	C-type lectin domain containing 5A [Source:HGNC Symbol;Acc:HGNC:2054]	-	177	189	172	0	0	1	2.53352	2.7306	2.42457	0	0	0.0123021
ENSG00000101916	69.328	137.221	74.5911	0	0	0	9.06116	2.5133e-13	1.34964e-11	TLR8	X	12906620	12923169	+	4353	protein_coding	toll like receptor 8 [Source:HGNC Symbol;Acc:HGNC:15632]	-	67	131	73	0	0	0	0.909665	1.79525	0.976079	0	0	0
ENSG00000108798	105.544	58.6596	116.485	0	0	0	9.05963	2.17415e-13	1.17681e-11	ABI3	17	49210227	49223225	+	2456	protein_coding	ABI family member 3 [Source:HGNC Symbol;Acc:HGNC:29859]	-	102	56	114	0	0	0	2.45452	1.3602	2.70164	0	0	0
ENSG00000012779	85.884	81.7044	112.397	0	0	0	9.0559	1.15448e-13	6.40174e-12	ALOX5	10	45374176	45446119	+	3730	protein_coding	arachidonate 5-lipoxygenase [Source:HGNC Symbol;Acc:HGNC:435]	-	83	78	110	0	0	0	1.31512	1.24746	1.71646	0	0	0
ENSG00000172349	92.0925	95.3218	90.9398	0	0	0	9.04714	9.69943e-14	5.40783e-12	IL16	15	81159575	81314058	+	12094	protein_coding	interleukin 16 [Source:HGNC Symbol;Acc:HGNC:5980]	-	89	91	89	0	0	0	0.434926	0.448862	0.428322	0	0	0
ENSG00000160593	104.509	72.277	95.027	0	0	0	9.01309	1.6227e-13	8.90127e-12	JAML	11	118193740	118225094	-	8587	protein_coding	junction adhesion molecule like [Source:HGNC Symbol;Acc:HGNC:19084]	-	101	69	93	0	0	0	0.695145	0.479346	0.630365	0	0	0
ENSG00000121807	92.0925	81.7044	88.8962	0	0	0	8.96372	1.81197e-13	9.88638e-12	CCR2	3	46353734	46360928	+	3733	protein_coding	C-C motif chemokine receptor 2 [Source:HGNC Symbol;Acc:HGNC:1603]	-	89	78	87	0	0	0	1.40905	1.24646	1.35648	0	0	0
ENSG00000163563	73.467	122.557	66.4167	0	0	0	8.96183	4.00357e-13	2.10018e-11	MNDA	1	158831317	158849506	+	2059	protein_coding	myeloid cell nuclear differentiation antigen [Source:HGNC Symbol;Acc:HGNC:7183]	-	71	117	65	0	0	0	2.03797	3.38978	1.83742	0	0	0
ENSG00000118971	102.44	87.9894	70.5039	0	0	0	8.95378	2.46296e-13	1.3261e-11	CCND2	12	4273772	4305350	+	7157	protein_coding	cyclin D2 [Source:HGNC Symbol;Acc:HGNC:1583]	-	99	84	69	0	0	0	0.817522	0.700148	0.561137	0	0	0
ENSG00000113263	83.8145	83.7994	92.9834	0	0	0	8.95219	1.96686e-13	1.07028e-11	ITK	5	157142933	157255191	+	8604	protein_coding	IL2 inducible T cell kinase [Source:HGNC Symbol;Acc:HGNC:6171]	-	81	80	91	0	0	0	0.556391	0.554665	0.61559	0	0	0
ENSG00000100365	87.9535	70.182	101.158	0	0	0	8.94516	2.59239e-13	1.38846e-11	NCF4	22	36860988	36878015	+	1759	protein_coding	neutrophil cytosolic factor 4 [Source:HGNC Symbol;Acc:HGNC:7662]	-	85	67	99	0	0	0	2.85594	2.27222	3.27582	0	0	0
ENSG00000244682	80.7103	87.9894	88.8962	0	0	0	8.93539	2.20261e-13	1.18906e-11	FCGR2C	1	161581339	161605662	+	3580	polymorphic_pseudogene	Fc fragment of IgG receptor IIc (gene/pseudogene) [Source:HGNC Symbol;Acc:HGNC:15626]	-	78	84	87	0	0	0	1.28768	1.39971	1.41445	0	0	0
ENSG00000167208	101.405	55.5171	90.9398	0	0	0	8.88011	6.26551e-13	3.19635e-11	SNX20	16	50666300	50681353	-	5754	protein_coding	sorting nexin 20 [Source:HGNC Symbol;Acc:HGNC:30390]	-	98	53	89	0	0	0	1.00659	0.549474	0.900266	0	0	0
ENSG00000143546	62.0848	71.2295	112.397	0	0	0	8.86759	7.08035e-13	3.58515e-11	S100A8	1	153390032	153391188	-	1006	protein_coding	S100 calcium binding protein A8 [Source:HGNC Symbol;Acc:HGNC:10498]	-	60	68	110	0	0	0	3.52492	4.0323	6.36422	0	0	0
ENSG00000114013	83.8145	95.3218	63.3513	0	0	0	8.84784	5.48563e-13	2.82676e-11	CD86	3	122055366	122121139	+	3433	protein_coding	CD86 molecule [Source:HGNC Symbol;Acc:HGNC:1705]	-	81	91	62	0	0	0	1.39446	1.58128	1.05116	0	0	0
ENSG00000110934	80.7103	89.0369	71.5257	0	0	0	8.84073	4.63439e-13	2.41248e-11	BIN2	12	51281038	51324668	-	4010	protein_coding	bridging integrator 2 [Source:HGNC Symbol;Acc:HGNC:1053]	-	78	85	70	0	0	0	1.1496	1.26449	1.01602	0	0	0
ENSG00000164691	82.7798	65.992	83.7872	0	0	0	8.78807	7.00298e-13	3.5548e-11	TAGAP	6	159034468	159045152	-	4089	protein_coding	T cell activation RhoGTPase activating protein [Source:HGNC Symbol;Acc:HGNC:15669]	-	80	63	82	0	0	0	1.15629	0.919105	1.16721	0	0	0
ENSG00000156738	73.467	109.987	49.0462	0	0	0	8.787	1.76561e-12	8.57833e-11	MS4A1	11	60455752	60470760	+	4872	protein_coding	membrane spanning 4-domains A1 [Source:HGNC Symbol;Acc:HGNC:7315]	-	71	105	48	0	0	0	0.861284	1.28565	0.573435	0	0	0
ENSG00000141968	68.2933	79.6094	83.7872	0	0	0	8.78251	6.95305e-13	3.53825e-11	VAV1	19	6772714	6857366	+	4305	protein_coding	vav guanine nucleotide exchange factor 1 [Source:HGNC Symbol;Acc:HGNC:12657]	-	66	76	82	0	0	0	0.906079	1.05313	1.10864	0	0	0
ENSG00000104974	81.745	82.7519	65.3949	0	0	0	8.77101	7.86839e-13	3.95474e-11	LILRA1	19	54593582	54602090	+	3587	protein_coding	leukocyte immunoglobulin like receptor A1 [Source:HGNC Symbol;Acc:HGNC:6602]	-	79	79	64	0	0	0	1.30164	1.31382	1.03848	0	0	0
ENSG00000175899	84.8492	78.5619	63.3513	0	0	0	8.75126	9.39249e-13	4.68614e-11	A2M	12	9067664	9116229	-	6384	protein_coding	alpha-2-macroglobulin [Source:HGNC Symbol;Acc:HGNC:7]	-	82	75	62	0	0	0	0.75913	0.700826	0.565262	0	0	0
ENSG00000166501	137.621	157.124	136.921	0	0.983752	0	8.71827	4.68218e-13	2.43116e-11	PRKCB	16	23835946	24220611	+	11086	protein_coding	protein kinase C beta [Source:HGNC Symbol;Acc:HGNC:9395]	-	133	150	134	0	1	0	0.709042	0.807157	0.703527	0	0.0050606	0
ENSG00000067048	80.7103	79.6094	56.1987	0	0	0	8.68447	1.69148e-12	8.27731e-11	DDX3Y	Y	12904108	12920478	+	5738	protein_coding	DEAD-box helicase 3 Y-linked [Source:HGNC Symbol;Acc:HGNC:2699]	-	78	76	55	0	0	0	0.803396	0.790123	0.557895	0	0	0
ENSG00000169248	132.448	190.644	98.0923	0	0	0.891277	8.68256	1.20275e-12	5.97162e-11	CXCL11	4	76033682	76041415	-	1908	protein_coding	C-X-C motif chemokine ligand 11 [Source:HGNC Symbol;Acc:HGNC:10638]	-	128	182	96	0	0	1	3.96485	5.69029	2.92849	0	0	0.0266223
ENSG00000180353	316.633	180.169	279.972	1.97741	0	0	8.66999	2.11424e-16	1.55752e-14	HCLS1	3	121631399	121660927	-	5093	protein_coding	hematopoietic cell-specific Lyn substrate 1 [Source:HGNC Symbol;Acc:HGNC:4844]	-	306	172	274	2	0	0	3.55094	2.01463	3.13132	0.0221359	0	0
ENSG00000013725	77.606	52.3746	82.7654	0	0	0	8.65975	2.25658e-12	1.0886e-10	CD6	11	60971680	61020377	+	5958	protein_coding	CD6 molecule [Source:HGNC Symbol;Acc:HGNC:1691]	-	75	50	81	0	0	0	0.743971	0.500623	0.791289	0	0	0
ENSG00000129675	73.467	73.3245	64.3731	0	0	0	8.64851	1.71559e-12	8.35521e-11	ARHGEF6	X	136665547	136782088	-	6434	protein_coding	Rac/Cdc42 guanine nucleotide exchange factor 6 [Source:HGNC Symbol;Acc:HGNC:685]	-	71	70	63	0	0	0	0.652188	0.649021	0.569915	0	0	0
ENSG00000271503	251.443	195.881	313.691	0	0	1.78255	8.64511	2.1234e-16	1.55864e-14	CCL5	17	35871491	35880793	-	1512	protein_coding	C-C motif chemokine ligand 5 [Source:HGNC Symbol;Acc:HGNC:10632]	-	243	187	307	0	0	2	9.49839	7.37788	11.8178	0	0	0.0671896
ENSG00000129824	65.1891	64.9445	79.7	0	0	0	8.63971	1.93776e-12	9.37013e-11	RPS4Y1	Y	2841486	2932000	+	2275	protein_coding	ribosomal protein S4 Y-linked 1 [Source:HGNC Symbol;Acc:HGNC:10425]	-	63	62	78	0	0	0	1.63665	1.62574	1.99556	0	0	0
ENSG00000115956	389.065	400.142	326.974	1.97741	0.983752	0	8.60823	8.18165e-24	1.09121e-21	PLEK	2	68365173	68397453	+	3314	protein_coding	pleckstrin [Source:HGNC Symbol;Acc:HGNC:9070]	-	376	382	320	2	1	0	6.70549	6.87626	5.62015	0.0340188	0.0169287	0
ENSG00000145649	65.1891	77.5144	61.3077	0	0	0	8.59869	2.59537e-12	1.24908e-10	GZMA	5	55102648	55110252	+	894	protein_coding	granzyme A [Source:HGNC Symbol;Acc:HGNC:4708]	-	63	74	60	0	0	0	4.16484	4.93783	3.90629	0	0	0
ENSG00000117091	67.2585	72.277	61.3077	0	0	0	8.57618	2.86768e-12	1.37366e-10	CD48	1	160678746	160711851	-	3274	protein_coding	CD48 molecule [Source:HGNC Symbol;Acc:HGNC:1683]	-	65	69	60	0	0	0	1.17336	1.25722	1.06665	0	0	0
ENSG00000133561	113.822	149.791	126.703	0.988707	0	0	8.57297	1.3574e-12	6.69061e-11	GIMAP6	7	150625375	150632648	-	3913	protein_coding	GTPase, IMAP family member 6 [Source:HGNC Symbol;Acc:HGNC:21918]	-	110	143	124	1	0	0	1.66142	2.18006	1.84443	0.0144056	0	0
ENSG00000158485	75.5365	49.2321	73.5693	0	0	0	8.55854	4.42464e-12	2.05203e-10	CD1B	1	158327951	158331531	-	1395	protein_coding	CD1b molecule [Source:HGNC Symbol;Acc:HGNC:1635]	-	73	47	72	0	0	0	3.09274	2.00986	3.00406	0	0	0
ENSG00000121858	101.405	181.216	98.0923	0.988707	0	0	8.53681	3.37422e-12	1.59385e-10	TNFSF10	3	172505508	172523507	-	3473	protein_coding	TNF superfamily member 10 [Source:HGNC Symbol;Acc:HGNC:11925]	-	98	173	96	1	0	0	1.6677	2.97155	1.60886	0.0162307	0	0
ENSG00000173391	78.6408	74.372	38.8282	0	0	0	8.50978	1.01322e-11	4.58444e-10	OLR1	12	10158301	10172138	-	3057	protein_coding	oxidized low density lipoprotein receptor 1 [Source:HGNC Symbol;Acc:HGNC:8133]	-	76	71	38	0	0	0	1.46931	1.38549	0.7235	0	0	0
ENSG00000186407	67.2585	65.992	57.2205	0	0	0	8.4997	4.91058e-12	2.27223e-10	CD300E	17	74609887	74623738	-	3752	protein_coding	CD300e molecule [Source:HGNC Symbol;Acc:HGNC:28874]	-	65	63	56	0	0	0	1.02387	1.00166	0.868712	0	0	0
ENSG00000106178	173.837	79.6094	110.354	0.988707	0	0	8.47175	5.95916e-12	2.72652e-10	CCL24	7	75811665	75823356	-	617	protein_coding	C-C motif chemokine ligand 24 [Source:HGNC Symbol;Acc:HGNC:10623]	-	168	76	108	1	0	0	16.0924	7.34801	10.188	0.0913601	0	0
ENSG00000105122	116.926	94.2743	151.226	0	0.983752	0	8.46649	3.48725e-12	1.64344e-10	RASAL3	19	15451624	15464571	-	4681	protein_coding	RAS protein activator like 3 [Source:HGNC Symbol;Acc:HGNC:26129]	-	113	90	148	0	1	0	1.42671	1.14695	1.84024	0	0.011985	0
ENSG00000005844	291.799	316.343	382.151	0	0	2.67383	8.44008	1.03548e-22	1.28841e-20	ITGAL	16	30472658	30523185	+	6472	protein_coding	integrin subunit alpha L [Source:HGNC Symbol;Acc:HGNC:6148]	-	282	302	374	0	0	3	2.57517	2.78362	3.36344	0	0	0.0235454
ENSG00000260314	634.3	743.72	597.75	2.96612	0.983752	1.78255	8.43331	8.87046e-43	2.91953e-40	MRC1	10	17809344	17911170	+	5198	protein_coding	mannose receptor C-type 1 [Source:HGNC Symbol;Acc:HGNC:7228]	-	613	710	585	3	1	2	6.96979	8.14824	6.55044	0.0325332	0.010793	0.0195442
ENSG00000229754	51.7373	76.4669	53.1334	0	0	0	8.42861	1.04911e-11	4.73632e-10	CXCR2P1	2	218059155	218065729	-	2503	transcribed_unprocessed_pseudogene	C-X-C motif chemokine receptor 2 pseudogene 1 [Source:HGNC Symbol;Acc:HGNC:6028]	-	50	73	52	0	0	0	1.1806	1.73982	1.20919	0	0	0
ENSG00000134028	60.0153	76.4669	43.9372	0	0	0	8.42117	1.28663e-11	5.74505e-10	ADAMDEC1	8	24384285	24406013	+	2438	protein_coding	ADAM like decysin 1 [Source:HGNC Symbol;Acc:HGNC:16299]	-	58	73	43	0	0	0	1.40601	1.7862	1.02656	0	0	0
ENSG00000165168	1558.33	2162.02	1461.17	2.96612	7.87002	4.45638	8.40877	4.43811e-93	4.52821e-90	CYBB	X	37780011	37813461	+	4423	protein_coding	cytochrome b-245 beta chain [Source:HGNC Symbol;Acc:HGNC:2578]	-	1506	2064	1430	3	8	5	20.1235	27.8378	18.8178	0.0382337	0.101473	0.0574218
ENSG00000226025	62.0848	45.0422	69.4821	0	0	0	8.39119	1.34194e-11	5.96595e-10	LGALS17A	19	39679374	39686373	+	2570	transcribed_unprocessed_pseudogene	galectin 14 pseudogene [Source:NCBI gene;Acc:400696]	-	60	43	68	0	0	0	1.37979	0.998106	1.54002	0	0	0
ENSG00000225492	182.115	279.68	169.618	1.97741	0	0	8.37057	2.42212e-15	1.58416e-13	GBP1P1	1	89407679	89426243	+	2352	transcribed_unprocessed_pseudogene	guanylate binding protein 1 pseudogene 1 [Source:HGNC Symbol;Acc:HGNC:39561]	-	176	267	166	2	0	0	4.42253	6.77198	4.10791	0.047933	0	0
ENSG00000116824	64.1543	63.897	45.9808	0	0	0	8.36933	1.43219e-11	6.31213e-10	CD2	1	116754385	116769228	+	1679	protein_coding	CD2 molecule [Source:HGNC Symbol;Acc:HGNC:1639]	-	62	61	45	0	0	0	2.18241	2.16731	1.55996	0	0	0
ENSG00000171860	68.2933	47.1372	56.1987	0	0	0	8.34971	1.63418e-11	7.12544e-10	C3AR1	12	8058302	8066471	-	2145	protein_coding	complement C3a receptor 1 [Source:HGNC Symbol;Acc:HGNC:1319]	-	66	45	55	0	0	0	1.81849	1.25149	1.4924	0	0	0
ENSG00000141506	202.81	166.551	252.383	0.988707	0.983752	0	8.34925	1.98193e-15	1.32167e-13	PIK3R5	17	8878911	8965712	-	7506	protein_coding	phosphoinositide-3-kinase regulatory subunit 5 [Source:HGNC Symbol;Acc:HGNC:30035]	-	196	159	247	1	1	0	1.54327	1.26366	1.91531	0.00750988	0.00747426	0
ENSG00000100450	56.9111	53.4221	60.2859	0	0	0	8.34117	1.42952e-11	6.31213e-10	GZMH	14	24606480	24609699	-	951	protein_coding	granzyme H [Source:HGNC Symbol;Acc:HGNC:4710]	-	55	51	59	0	0	0	3.41804	3.19912	3.61096	0	0	0
ENSG00000136689	67.2585	56.5646	45.9808	0	0	0	8.33396	1.8357e-11	7.97004e-10	IL1RN	2	113107214	113134016	+	3256	protein_coding	interleukin 1 receptor antagonist [Source:HGNC Symbol;Acc:HGNC:6000]	-	65	54	45	0	0	0	1.17984	0.989352	0.804412	0	0	0
ENSG00000232810	137.621	69.1345	119.55	0	0	0.891277	8.31497	1.34014e-11	5.96595e-10	TNF	6	31575567	31578336	+	1676	protein_coding	tumor necrosis factor [Source:HGNC Symbol;Acc:HGNC:11892]	-	133	66	117	0	0	1	4.69	2.34915	4.06315	0	0	0.0303075
ENSG00000134460	129.343	97.4168	99.1141	0.988707	0	0	8.3128	7.74421e-12	3.52742e-10	IL2RA	10	6010689	6062370	-	3962	protein_coding	interleukin 2 receptor subunit alpha [Source:HGNC Symbol;Acc:HGNC:6008]	-	125	93	97	1	0	0	1.86462	1.40026	1.42498	0.0142275	0	0
ENSG00000172578	60.0153	49.2321	56.1987	0	0	0	8.29675	2.01748e-11	8.66709e-10	KLHL6	3	183487531	183555689	-	10546	protein_coding	kelch like family member 6 [Source:HGNC Symbol;Acc:HGNC:18653]	-	58	47	55	0	0	0	0.325039	0.265859	0.303547	0	0	0
ENSG00000198851	58.9806	49.2321	52.1116	0	0	0	8.25131	2.7275e-11	1.14994e-09	CD3E	11	118304545	118316175	+	2844	protein_coding	CD3e molecule [Source:HGNC Symbol;Acc:HGNC:1674]	-	57	47	51	0	0	0	1.18452	0.985848	1.04374	0	0	0
ENSG00000179144	61.0501	46.0897	53.1334	0	0	0	8.25093	2.92547e-11	1.23087e-09	GIMAP7	7	150514830	150521073	+	1256	protein_coding	GTPase, IMAP family member 7 [Source:HGNC Symbol;Acc:HGNC:22404]	-	59	44	52	0	0	0	2.77625	2.0898	2.40971	0	0	0
ENSG00000115165	122.1	100.559	86.8526	0	0	0.891277	8.23835	1.27499e-11	5.70558e-10	CYTIP	2	157414619	157488961	-	3428	protein_coding	cytohesin 1 interacting protein [Source:HGNC Symbol;Acc:HGNC:9506]	-	118	96	85	0	0	1	2.0344	1.6706	1.44321	0	0	0.0148178
ENSG00000138964	112.787	77.5144	118.528	0.988707	0	0	8.23559	1.48028e-11	6.51006e-10	PARVG	22	44172956	44219533	+	8656	protein_coding	parvin gamma [Source:HGNC Symbol;Acc:HGNC:14654]	-	109	74	116	1	0	0	0.744226	0.509983	0.779994	0.00651215	0	0
ENSG00000070190	41.3899	64.9445	47.0026	0	0	0	8.18666	5.56046e-11	2.30623e-09	DAPP1	4	99816833	99870154	+	4548	protein_coding	dual adaptor of phosphotyrosine and 3-phosphoinositides 1 [Source:HGNC Symbol;Acc:HGNC:16500]	-	40	62	46	0	0	0	0.519798	0.813229	0.588692	0	0	0
ENSG00000173369	65.1891	33.5198	54.1551	0	0	0	8.18284	7.64312e-11	3.11308e-09	C1QB	1	22652762	22661538	+	1601	protein_coding	complement C1q B chain [Source:HGNC Symbol;Acc:HGNC:1242]	-	63	32	53	0	0	0	2.32565	1.19234	1.92679	0	0	0
ENSG00000048740	176.942	205.309	168.596	0	0	1.78255	8.17807	6.22117e-15	3.8704e-13	CELF2	10	10798397	11336675	+	10978	protein_coding	CUGBP Elav-like family member 2 [Source:HGNC Symbol;Acc:HGNC:2550]	-	171	196	165	0	0	2	0.920594	1.06506	0.874805	0	0	0.00925402
ENSG00000105851	46.5636	53.4221	49.0462	0	0	0	8.1458	5.45755e-11	2.26816e-09	PIK3CG	7	106865278	106907145	+	5930	protein_coding	phosphatidylinositol-4,5-bisphosphate 3-kinase catalytic subunit gamma [Source:HGNC Symbol;Acc:HGNC:8978]	-	45	51	48	0	0	0	0.44849	0.513047	0.471126	0	0	0
ENSG00000140749	275.243	298.535	225.817	0.988707	0	1.78255	8.1298	4.25553e-21	4.52283e-19	IGSF6	16	21639537	21652660	-	3532	protein_coding	immunoglobulin superfamily member 6 [Source:HGNC Symbol;Acc:HGNC:5953]	-	266	285	221	1	0	2	4.45099	4.81355	3.64185	0.0159596	0	0.0287629
ENSG00000204482	112.787	85.8944	86.8526	0.988707	0	0	8.12214	2.58953e-11	1.0954e-09	LST1	6	31586124	31588909	+	2281	protein_coding	leukocyte specific transcript 1 [Source:HGNC Symbol;Acc:HGNC:14189]	-	109	82	85	1	0	0	2.82421	2.14452	2.16892	0.0247125	0	0
ENSG00000143226	207.984	178.074	142.03	0	0	1.78255	8.11773	1.38018e-14	8.23506e-13	FCGR2A	1	161505430	161524013	+	5314	protein_coding	Fc fragment of IgG receptor IIa [Source:HGNC Symbol;Acc:HGNC:3616]	-	201	170	139	0	0	2	2.23548	1.9084	1.52245	0	0	0.0191176
ENSG00000262406	101.405	107.892	66.4167	0	0	0.891277	8.0713	4.52364e-11	1.89159e-09	MMP12	11	102862736	102875034	-	1874	protein_coding	matrix metallopeptidase 12 [Source:HGNC Symbol;Acc:HGNC:7158]	-	98	103	65	0	0	1	3.09066	3.27876	2.01881	0	0	0.0271053
ENSG00000181631	51.7373	63.897	25.5449	0	0	0	8.06721	2.5781e-10	9.94494e-09	P2RY13	3	151326312	151329548	-	2764	protein_coding	purinergic receptor P2Y13 [Source:HGNC Symbol;Acc:HGNC:4537]	-	50	61	25	0	0	0	1.06912	1.31654	0.526444	0	0	0
ENSG00000198223	113.822	80.6569	75.6128	0	0.983752	0	8.04187	5.00036e-11	2.0824e-09	CSF2RA	X	1268800	1310381	+	3830	protein_coding	colony stimulating factor 2 receptor alpha subunit [Source:HGNC Symbol;Acc:HGNC:2435]	-	110	77	74	0	1	0	1.69742	1.19932	1.12456	0	0.014648	0
ENSG00000211895	48.6331	54.4696	34.741	0	0	0	8.0329	1.51713e-10	6.01135e-09	IGHA1	14	105703995	105708665	-	1422	IG_C_gene	immunoglobulin heavy constant alpha 1 [Source:HGNC Symbol;Acc:HGNC:5478]	-	47	52	34	0	0	0	1.95341	2.18145	1.39165	0	0	0
ENSG00000165140	383.891	269.206	340.258	0.988707	2.95126	0	8.02438	2.094e-26	3.23713e-24	FBP1	9	94603133	94640249	-	1739	protein_coding	fructose-bisphosphatase 1 [Source:HGNC Symbol;Acc:HGNC:3606]	-	371	257	333	1	3	0	12.6087	8.81607	11.1454	0.0324147	0.0967829	0
ENSG00000012817	49.6679	38.7572	48.0244	0	0	0	8.01884	1.37962e-10	5.52009e-09	KDM5D	Y	19703865	19744939	-	9463	protein_coding	lysine demethylase 5D [Source:HGNC Symbol;Acc:HGNC:11115]	ARID	48	37	47	0	0	0	0.299784	0.233246	0.289081	0	0	0
ENSG00000135363	45.5289	37.7097	49.0462	0	0	0	7.97417	1.86297e-10	7.31072e-09	LMO2	11	33858576	33892289	-	3109	protein_coding	LIM domain only 2 [Source:HGNC Symbol;Acc:HGNC:6642]	-	44	36	48	0	0	0	0.836426	0.690754	0.89861	0	0	0
ENSG00000159189	32.0772	20.9498	76.6346	0	0	0	7.94574	1.45627e-09	5.15019e-08	C1QC	1	22643630	22648110	+	1335	protein_coding	complement C1q C chain [Source:HGNC Symbol;Acc:HGNC:1245]	-	31	20	75	0	0	0	1.37238	0.893697	3.26987	0	0	0
ENSG00000110077	40.3551	45.0422	43.9372	0	0	0	7.94135	2.13841e-10	8.32755e-09	MS4A6A	11	60172014	60184666	-	5791	protein_coding	membrane spanning 4-domains A6A [Source:HGNC Symbol;Acc:HGNC:13375]	-	39	43	43	0	0	0	0.398021	0.442952	0.432181	0	0	0
ENSG00000158481	48.6331	39.8047	40.8718	0	0	0	7.94112	2.24853e-10	8.73973e-09	CD1C	1	158289786	158293630	+	1435	protein_coding	CD1c molecule [Source:HGNC Symbol;Acc:HGNC:1636]	-	47	38	40	0	0	0	1.93571	1.57969	1.6224	0	0	0
ENSG00000158488	80.7103	103.702	63.3513	0.988707	0	0	7.91704	1.1454e-10	4.62842e-09	CD1E	1	158353696	158357553	+	2203	protein_coding	CD1e molecule [Source:HGNC Symbol;Acc:HGNC:1638]	-	78	99	62	1	0	0	2.09255	2.68079	1.63805	0.0255875	0	0
ENSG00000182866	71.3975	70.182	100.136	0	0	0.891277	7.8821	1.28554e-10	5.16394e-09	LCK	1	32251239	32286165	+	3339	protein_coding	LCK proto-oncogene, Src family tyrosine kinase [Source:HGNC Symbol;Acc:HGNC:6524]	-	69	67	98	0	0	1	1.22132	1.19702	1.70828	0	0	0.0152127
ENSG00000167851	38.2856	36.6622	49.0462	0	0	0	7.88084	3.60303e-10	1.36661e-08	CD300A	17	74466399	74484796	+	2703	protein_coding	CD300a molecule [Source:HGNC Symbol;Acc:HGNC:19319]	-	37	35	48	0	0	0	0.809005	0.772438	1.03358	0	0	0
ENSG00000103569	48.6331	50.2796	22.4795	0	0	0	7.84941	9.23096e-10	3.30468e-08	AQP9	15	58138169	58185911	+	3235	protein_coding	aquaporin 9 [Source:HGNC Symbol;Acc:HGNC:643]	-	47	48	22	0	0	0	0.858656	0.885133	0.395821	0	0	0
ENSG00000187116	38.2856	47.1372	35.7628	0	0	0	7.8472	4.39204e-10	1.65358e-08	LILRA5	19	54307070	54313139	-	1760	protein_coding	leukocyte immunoglobulin like receptor A5 [Source:HGNC Symbol;Acc:HGNC:16309]	-	37	45	35	0	0	0	1.24247	1.52525	1.15746	0	0	0
ENSG00000161929	72.4323	78.5619	84.809	0.988707	0	0	7.84613	1.30986e-10	5.25129e-09	SCIMP	17	5208961	5234860	-	4208	protein_coding	SLP adaptor and CSK interacting membrane protein [Source:HGNC Symbol;Acc:HGNC:33504]	-	70	75	83	1	0	0	0.983145	1.06323	1.14803	0.0133957	0	0
ENSG00000108700	35.1814	53.4221	29.6321	0	0	0	7.8114	7.99292e-10	2.9022e-08	CCL8	17	34319036	34321402	+	1261	protein_coding	C-C motif chemokine ligand 8 [Source:HGNC Symbol;Acc:HGNC:10635]	-	34	51	29	0	0	0	1.59353	2.41266	1.33855	0	0	0
ENSG00000139567	26.9034	41.8997	48.0244	0	0	0	7.79479	8.51171e-10	3.06873e-08	ACVRL1	12	51906908	51923361	+	5040	protein_coding	activin A receptor like type 1 [Source:HGNC Symbol;Acc:HGNC:175]	-	26	40	47	0	0	0	0.304887	0.473447	0.542773	0	0	0
ENSG00000204161	41.3899	38.7572	35.7628	0	0	0	7.78319	6.16866e-10	2.28453e-08	TMEM273	10	49154725	49188585	-	4123	protein_coding	transmembrane protein 273 [Source:HGNC Symbol;Acc:HGNC:27274]	-	40	37	35	0	0	0	0.573379	0.53534	0.494089	0	0	0
ENSG00000198642	32.0772	36.6622	47.0026	0	0	0	7.78144	7.38356e-10	2.69533e-08	KLHL9	9	21329671	21335380	-	5710	protein_coding	kelch like family member 9 [Source:HGNC Symbol;Acc:HGNC:18732]	-	31	35	46	0	0	0	0.320864	0.365657	0.468891	0	0	0
ENSG00000169245	415.968	585.548	461.851	1.97741	2.95126	1.78255	7.77734	1.17678e-40	3.38215e-38	CXCL10	4	76021117	76023497	-	1176	protein_coding	C-X-C motif chemokine ligand 10 [Source:HGNC Symbol;Acc:HGNC:10637]	-	402	559	452	2	3	2	20.2029	28.3561	22.3708	0.0958659	0.143117	0.0863866
ENSG00000185811	175.907	260.826	185.967	0	0	2.67383	7.77186	6.25067e-19	5.42771e-17	IKZF1	7	50304068	50405101	+	10930	protein_coding	IKAROS family zinc finger 1 [Source:HGNC Symbol;Acc:HGNC:13176]	zf-C2H2	170	249	182	0	0	3	0.91923	1.359	0.969174	0	0	0.013942
ENSG00000111537	45.5289	43.9947	23.5013	0	0	0	7.74644	1.38438e-09	4.90445e-08	IFNG	12	68154768	68159747	-	1218	protein_coding	interferon gamma [Source:HGNC Symbol;Acc:HGNC:5438]	-	44	42	23	0	0	0	2.13501	2.05704	1.09908	0	0	0
ENSG00000211592	32.0772	42.9472	37.8064	0	0	0	7.74429	8.62667e-10	3.09922e-08	IGKC	2	88857161	88857683	-	523	IG_C_gene	immunoglobulin kappa constant [Source:HGNC Symbol;Acc:HGNC:5716]	-	31	41	37	0	0	0	3.50312	4.67653	4.11766	0	0	0
ENSG00000102575	694.315	523.746	605.925	0.988707	2.95126	4.45638	7.73545	1.24548e-50	5.29484e-48	ACP5	19	11574660	11579008	-	2919	protein_coding	acid phosphatase 5, tartrate resistant [Source:HGNC Symbol;Acc:HGNC:124]	-	671	500	593	1	3	5	13.5858	10.2183	11.8242	0.0193111	0.0576586	0.0870081
ENSG00000277632	42.4246	10.4749	57.2205	0	0	0	7.71001	1.04038e-08	3.27624e-07	CCL3	17	36088256	36090169	-	1494	protein_coding	C-C motif chemokine ligand 3 [Source:HGNC Symbol;Acc:HGNC:10627]	-	41	10	56	0	0	0	1.62192	0.399292	2.18166	0	0	0
ENSG00000180061	47.5984	24.0923	37.8064	0	0	0	7.70148	1.75039e-09	6.1372e-08	TMEM150B	19	55312801	55334048	-	1713	protein_coding	transmembrane protein 150B [Source:HGNC Symbol;Acc:HGNC:34415]	-	46	23	37	0	0	0	1.58707	0.800962	1.25717	0	0	0
ENSG00000213203	30.0077	23.0448	56.1987	0	0	0	7.69861	2.78041e-09	9.50369e-08	GIMAP1	7	150716557	150724284	+	4846	protein_coding	GTPase, IMAP family member 1 [Source:HGNC Symbol;Acc:HGNC:23237]	-	29	22	55	0	0	0	0.35368	0.27082	0.660587	0	0	0
ENSG00000110848	43.4594	30.3773	29.6321	0	0	0	7.61944	2.20308e-09	7.64557e-08	CD69	12	9752486	9760901	-	2832	protein_coding	CD69 molecule [Source:HGNC Symbol;Acc:HGNC:1694]	-	42	29	29	0	0	0	0.876499	0.610866	0.596012	0	0	0
ENSG00000197249	334.223	249.303	349.454	2.96612	0.983752	0.891277	7.61295	7.52863e-29	1.34762e-26	SERPINA1	14	94376747	94390693	-	4902	protein_coding	serpin family A member 1 [Source:HGNC Symbol;Acc:HGNC:8941]	-	323	238	342	3	1	1	3.89426	2.89631	4.06072	0.0344977	0.0114447	0.0103622
ENSG00000181847	32.0772	28.2823	41.8936	0	0	0	7.6028	2.37711e-09	8.23552e-08	TIGIT	3	114276913	114310288	+	6091	protein_coding	T cell immunoreceptor with Ig and ITIM domains [Source:HGNC Symbol;Acc:HGNC:26838]	-	31	27	41	0	0	0	0.300794	0.264434	0.391783	0	0	0
ENSG00000162711	73.467	63.897	57.2205	0.988707	0	0	7.56877	7.55202e-10	2.74925e-08	NLRP3	1	247416156	247449108	+	4757	protein_coding	NLR family pyrin domain containing 3 [Source:HGNC Symbol;Acc:HGNC:16400]	-	71	61	56	1	0	0	0.882106	0.764959	0.685181	0.0118497	0	0
ENSG00000128383	197.637	248.256	266.689	0.988707	2.95126	0	7.5449	2.33762e-23	3.03831e-21	APOBEC3A	22	38952741	38992778	+	2358	protein_coding	apolipoprotein B mRNA editing enzyme catalytic subunit 3A [Source:HGNC Symbol;Acc:HGNC:17343]	-	191	237	261	1	3	0	4.78724	5.99579	6.44239	0.0239055	0.0713763	0
ENSG00000186074	65.1891	57.6121	67.4385	0	0	0.891277	7.53644	8.76461e-10	3.14324e-08	CD300LF	17	74694311	74712978	-	2161	protein_coding	CD300 molecule like family member f [Source:HGNC Symbol;Acc:HGNC:29883]	-	63	55	66	0	0	1	1.72298	1.51827	1.77762	0	0	0.0235055
ENSG00000188282	35.1814	15.7124	45.9808	0	0	0	7.52515	9.81272e-09	3.09967e-07	RUFY4	2	218034960	218090581	+	4357	protein_coding	RUN and FYVE domain containing 4 [Source:HGNC Symbol;Acc:HGNC:24804]	-	34	15	45	0	0	0	0.461197	0.205374	0.60114	0	0	0
ENSG00000206190	28.9729	25.1398	40.8718	0	0	0	7.49651	5.18805e-09	1.69659e-07	ATP10A	15	25677273	25865172	-	8409	protein_coding	ATPase phospholipid transporting 10A (putative) [Source:HGNC Symbol;Acc:HGNC:13542]	-	28	24	40	0	0	0	0.196793	0.170258	0.276864	0	0	0
ENSG00000254415	21.7297	37.7097	34.741	0	0	0	7.48368	6.04282e-09	1.96041e-07	SIGLEC14	19	51642553	51646801	-	2082	protein_coding	sialic acid binding Ig like lectin 14 [Source:HGNC Symbol;Acc:HGNC:32926]	-	21	36	34	0	0	0	0.59612	1.03149	0.950493	0	0	0
ENSG00000166523	32.0772	29.3298	32.6974	0	0	0	7.48271	4.31296e-09	1.42642e-07	CLEC4E	12	8533305	8540963	-	2422	protein_coding	C-type lectin domain family 4 member E [Source:HGNC Symbol;Acc:HGNC:14555]	-	31	28	32	0	0	0	0.756455	0.689645	0.769	0	0	0
ENSG00000121797	22.7644	41.8997	28.6103	0	0	0	7.46943	7.03402e-09	2.26398e-07	CCRL2	3	46407163	46412997	+	3061	protein_coding	C-C motif chemokine receptor like 2 [Source:HGNC Symbol;Acc:HGNC:1612]	-	22	40	28	0	0	0	0.424771	0.77954	0.532409	0	0	0
ENSG00000186810	25.8687	17.8074	49.0462	0	0	0	7.46202	1.41234e-08	4.40675e-07	CXCR3	X	71615916	71618517	-	1868	protein_coding	C-X-C motif chemokine receptor 3 [Source:HGNC Symbol;Acc:HGNC:4540]	-	25	17	48	0	0	0	0.790967	0.542892	1.4956	0	0	0
ENSG00000115523	302.146	230.448	292.233	3.95483	0	0.891277	7.43509	1.32497e-27	2.18044e-25	GNLY	2	85685175	85698854	+	3051	protein_coding	granulysin [Source:HGNC Symbol;Acc:HGNC:4414]	-	292	220	286	4	0	1	5.65635	4.30152	5.456	0.0739026	0	0.0166488
ENSG00000174946	34.1466	31.4248	23.5013	0	0	0	7.40305	8.29807e-09	2.64579e-07	GPR171	3	151197832	151203201	-	1795	protein_coding	G protein-coupled receptor 171 [Source:HGNC Symbol;Acc:HGNC:30057]	-	33	30	23	0	0	0	1.08654	0.997007	0.745786	0	0	0
ENSG00000140379	25.8687	28.2823	34.741	0	0	0	7.40062	7.96114e-09	2.54632e-07	BCL2A1	15	79960889	79971446	-	1089	protein_coding	BCL2 related protein A1 [Source:HGNC Symbol;Acc:HGNC:991]	-	25	27	34	0	0	0	1.35677	1.47903	1.8172	0	0	0
ENSG00000129450	56.9111	40.8522	74.5911	0	0.983752	0	7.39434	3.00531e-09	1.02381e-07	SIGLEC9	19	51124908	51136651	+	2539	protein_coding	sialic acid binding Ig like lectin 9 [Source:HGNC Symbol;Acc:HGNC:10878]	-	55	39	73	0	1	0	1.28025	0.916312	1.67344	0	0.022096	0
ENSG00000100336	99.3357	117.319	102.18	1.97741	0	0	7.3849	3.13553e-12	1.49146e-10	APOL4	22	36189124	36204840	-	4377	protein_coding	apolipoprotein L4 [Source:HGNC Symbol;Acc:HGNC:14867]	-	96	112	100	2	0	0	1.29625	1.52645	1.32976	0.025757	0	0
ENSG00000276070	25.8687	28.2823	33.7192	0	0	0	7.38391	8.66432e-09	2.75396e-07	CCL4L2	17	36210924	36212878	+	1397	protein_coding	C-C motif chemokine ligand 4 like 2 [Source:HGNC Symbol;Acc:HGNC:24066]	-	25	27	33	0	0	0	1.05764	1.15295	1.37489	0	0	0
ENSG00000211898	35.1814	16.7599	34.741	0	0	0	7.36461	1.70931e-08	5.27687e-07	IGHD	14	105836765	105845678	-	1708	IG_C_gene	immunoglobulin heavy constant delta [Source:HGNC Symbol;Acc:HGNC:5480]	-	34	16	34	0	0	0	1.17649	0.558822	1.15862	0	0	0
ENSG00000162654	2367.5	2749.67	1941.41	13.8419	15.74	13.3692	7.36284	1.03547e-156	3.52163e-153	GBP4	1	89181148	89198932	-	6127	protein_coding	guanylate binding protein 4 [Source:HGNC Symbol;Acc:HGNC:20480]	-	2288	2625	1900	14	16	15	22.0701	25.5578	18.0491	0.128802	0.146504	0.124356
ENSG00000211896	23.7992	23.0448	38.8282	0	0	0	7.34769	1.46479e-08	4.54264e-07	IGHG1	14	105736343	105743071	-	2762	IG_C_gene	immunoglobulin heavy constant gamma 1 (G1m marker) [Source:HGNC Symbol;Acc:HGNC:5525]	-	23	22	38	0	0	0	0.492152	0.475161	0.800775	0	0	0
ENSG00000196092	20.6949	34.5672	29.6321	0	0	0	7.33384	1.44286e-08	4.48826e-07	PAX5	9	36833275	37034185	-	9333	protein_coding	paired box 5 [Source:HGNC Symbol;Acc:HGNC:8619]	PAX	20	33	29	0	0	0	0.12665	0.210928	0.180854	0	0	0
ENSG00000255833	30.0077	24.0923	30.6539	0	0	0	7.33186	1.19661e-08	3.74511e-07	TIFAB	5	135444218	135452399	-	5923	protein_coding	TIFA inhibitor [Source:HGNC Symbol;Acc:HGNC:34024]	-	29	23	30	0	0	0	0.289369	0.231648	0.294802	0	0	0
ENSG00000117090	27.9382	23.0448	33.7192	0	0	0	7.33112	1.30129e-08	4.06649e-07	SLAMF1	1	160608100	160647295	-	4269	protein_coding	signaling lymphocytic activation molecule family member 1 [Source:HGNC Symbol;Acc:HGNC:10903]	-	27	22	33	0	0	0	0.373795	0.307424	0.449923	0	0	0
ENSG00000117560	25.8687	19.9024	38.8282	0	0	0	7.3296	1.80071e-08	5.53392e-07	FASLG	1	172659018	172666874	+	1888	protein_coding	Fas ligand [Source:HGNC Symbol;Acc:HGNC:11936]	-	25	19	38	0	0	0	0.782588	0.600334	1.17147	0	0	0
ENSG00000136286	221.436	162.361	220.708	0	0	3.56511	7.3154	1.29469e-21	1.47594e-19	MYO1G	7	44962662	44979098	-	8727	protein_coding	myosin IG [Source:HGNC Symbol;Acc:HGNC:13880]	-	214	155	216	0	0	4	1.44925	1.05952	1.44059	0	0	0.0232819
ENSG00000104921	31.0424	21.9973	30.6539	0	0	0	7.31377	1.45045e-08	4.50502e-07	FCER2	19	7688758	7702146	-	2451	protein_coding	Fc fragment of IgE receptor II [Source:HGNC Symbol;Acc:HGNC:3612]	-	30	21	30	0	0	0	0.723391	0.511114	0.712408	0	0	0
ENSG00000108688	23.7992	37.7097	21.4577	0	0	0	7.30032	1.98782e-08	6.09977e-07	CCL7	17	34270221	34272242	+	863	protein_coding	C-C motif chemokine ligand 7 [Source:HGNC Symbol;Acc:HGNC:10634]	-	23	36	21	0	0	0	1.57512	2.48847	1.41631	0	0	0
ENSG00000183813	35.1814	25.1398	21.4577	0	0	0	7.27993	2.01383e-08	6.17031e-07	CCR4	3	32951574	32956349	+	3095	protein_coding	C-C motif chemokine receptor 4 [Source:HGNC Symbol;Acc:HGNC:1605]	-	34	24	21	0	0	0	0.649253	0.462586	0.39492	0	0	0
ENSG00000140030	16.556	34.5672	30.6539	0	0	0	7.27991	2.66942e-08	8.05802e-07	GPR65	14	88005124	88014811	+	4522	protein_coding	G protein-coupled receptor 65 [Source:HGNC Symbol;Acc:HGNC:4517]	-	16	33	30	0	0	0	0.209115	0.435336	0.386137	0	0	0
ENSG00000163154	23.7992	30.3773	27.5885	0	0	0	7.27972	1.64413e-08	5.08334e-07	TNFAIP8L2	1	151156629	151159749	+	1178	protein_coding	TNF alpha induced protein 8 like 2 [Source:HGNC Symbol;Acc:HGNC:26277]	-	23	29	27	0	0	0	1.15393	1.46857	1.33404	0	0	0
ENSG00000239998	31.0424	18.8549	31.6757	0	0	0	7.27688	2.16546e-08	6.59527e-07	LILRA2	19	54572920	54590287	+	5349	protein_coding	leukocyte immunoglobulin like receptor A2 [Source:HGNC Symbol;Acc:HGNC:6603]	-	30	18	31	0	0	0	0.33147	0.200743	0.337318	0	0	0
ENSG00000196730	147.969	151.886	142.03	0	0	2.67383	7.27668	6.57666e-17	4.9705e-15	DAPK1	9	87497228	87708633	+	8907	protein_coding	death associated protein kinase 1 [Source:HGNC Symbol;Acc:HGNC:2674]	-	143	145	139	0	0	3	0.948855	0.971132	0.90831	0	0	0.0171086
ENSG00000173372	27.9382	16.7599	36.7846	0	0	0	7.27548	2.83428e-08	8.53042e-07	C1QA	1	22636506	22639608	+	1272	protein_coding	complement C1q A chain [Source:HGNC Symbol;Acc:HGNC:1241]	-	27	16	36	0	0	0	1.2545	0.750368	1.64727	0	0	0
ENSG00000211829	27.9382	38.7572	14.3051	0	0	0	7.26553	4.04558e-08	1.18612e-06	TRDC	14	22462932	22465787	+	720	TR_C_gene	T cell receptor delta constant [Source:HGNC Symbol;Acc:HGNC:12253]	-	27	37	14	0	0	0	2.21629	3.06557	1.13174	0	0	0
ENSG00000125869	40.3551	20.9498	17.3705	0	0	0	7.22413	4.73084e-08	1.37714e-06	LAMP5	20	9514358	9530524	+	2042	protein_coding	lysosomal associated membrane protein family member 5 [Source:HGNC Symbol;Acc:HGNC:16097]	-	39	20	17	0	0	0	1.12877	0.584273	0.484556	0	0	0
ENSG00000131002	32.0772	23.0448	23.5013	0	0	0	7.22331	2.5438e-08	7.7016e-07	TXLNGY	Y	19567313	19606274	+	11377	transcribed_unprocessed_pseudogene	taxilin gamma pseudogene, Y-linked [Source:HGNC Symbol;Acc:HGNC:18473]	-	31	22	23	0	0	0	0.161038	0.115355	0.117666	0	0	0
ENSG00000155849	39.3204	70.182	42.9154	0	0	0.891277	7.21605	8.88997e-09	2.82129e-07	ELMO1	7	36854361	37449249	-	9570	protein_coding	engulfment and cell motility 1 [Source:HGNC Symbol;Acc:HGNC:16286]	-	38	67	42	0	0	1	0.234675	0.417642	0.255439	0	0	0.00530777
ENSG00000211689	24.8339	29.3298	22.4795	0	0	0	7.18622	2.98528e-08	8.93219e-07	TRGC1	7	38257879	38265678	-	2730	TR_C_gene	T cell receptor gamma constant 1 [Source:HGNC Symbol;Acc:HGNC:12275]	-	24	28	22	0	0	0	0.51957	0.611839	0.469041	0	0	0
ENSG00000211893	23.7992	24.0923	28.6103	0	0	0	7.18402	2.9422e-08	8.8422e-07	IGHG2	14	105639559	105644790	-	2737	IG_C_gene	immunoglobulin heavy constant gamma 2 (G2m marker) [Source:HGNC Symbol;Acc:HGNC:5526]	-	23	23	28	0	0	0	0.496648	0.501296	0.595434	0	0	0
ENSG00000105609	39.3204	10.4749	26.5667	0	0	0	7.18164	1.08231e-07	2.98858e-06	LILRB5	19	54249431	54257301	-	7017	protein_coding	leukocyte immunoglobulin like receptor B5 [Source:HGNC Symbol;Acc:HGNC:6609]	-	38	10	26	0	0	0	0.320057	0.0850139	0.215661	0	0	0
ENSG00000237988	26.9034	23.0448	25.5449	0	0	0	7.16479	3.25327e-08	9.64917e-07	OR2I1P	6	29550407	29557721	+	5365	protein_coding	olfactory receptor family 2 subfamily I member 1 pseudogene [Source:HGNC Symbol;Acc:HGNC:8258]	-	26	22	25	0	0	0	0.286417	0.244621	0.271219	0	0	0
ENSG00000167286	20.6949	19.9024	34.741	0	0	0	7.16228	4.76254e-08	1.38439e-06	CD3D	11	118338954	118342744	-	929	protein_coding	CD3d molecule [Source:HGNC Symbol;Acc:HGNC:1673]	-	20	19	34	0	0	0	1.27236	1.22005	2.13017	0	0	0
ENSG00000168329	16.556	30.3773	27.5885	0	0	0	7.1459	5.1471e-08	1.48981e-06	CX3CR1	3	39263494	39281735	-	3655	protein_coding	C-X3-C motif chemokine receptor 1 [Source:HGNC Symbol;Acc:HGNC:2558]	-	16	29	27	0	0	0	0.258719	0.473317	0.429959	0	0	0
ENSG00000186431	35.1814	16.7599	22.4795	0	0	0	7.14425	6.07073e-08	1.73501e-06	FCAR	19	54874248	54890472	+	2366	protein_coding	Fc fragment of IgA receptor [Source:HGNC Symbol;Acc:HGNC:3608]	-	34	16	22	0	0	0	0.849297	0.40341	0.541201	0	0	0
ENSG00000149131	134.517	146.649	118.528	0	0	2.67383	7.13236	4.07199e-16	2.89523e-14	SERPING1	11	57597387	57614853	+	3603	protein_coding	serpin family G member 1 [Source:HGNC Symbol;Acc:HGNC:1228]	-	130	140	116	0	0	3	2.13243	2.31796	1.87389	0	0	0.0422942
ENSG00000259225	25.8687	30.3773	17.3705	0	0	0	7.12785	5.3521e-08	1.54258e-06	LINC02345	15	37984766	38062340	+	2448	lincRNA	long intergenic non-protein coding RNA 2345 [Source:HGNC Symbol;Acc:HGNC:53267]	-	25	29	17	0	0	0	0.603565	0.706689	0.404192	0	0	0
ENSG00000137265	93.1272	93.2268	79.7	0	0.983752	0.891277	7.12668	2.21943e-11	9.45505e-10	IRF4	6	391739	411447	+	5898	protein_coding	interferon regulatory factor 4 [Source:HGNC Symbol;Acc:HGNC:6119]	IRF	90	89	78	0	1	1	0.901848	0.900175	0.769734	0	0.009512	0.0086123
ENSG00000227507	191.428	78.5619	257.492	1.97741	1.9675	0	7.10668	6.81527e-18	5.47529e-16	LTB	6	31580525	31582522	-	1535	protein_coding	lymphotoxin beta [Source:HGNC Symbol;Acc:HGNC:6711]	-	185	75	252	2	2	0	7.12293	2.9147	9.55527	0.0734452	0.0730968	0
ENSG00000010610	227.644	205.309	221.73	1.97741	1.9675	0.891277	7.10199	1.59981e-25	2.299e-23	CD4	12	6786858	6820808	+	4583	protein_coding	CD4 molecule [Source:HGNC Symbol;Acc:HGNC:1678]	-	220	196	217	2	2	1	2.83706	2.55122	2.75588	0.0245992	0.0244826	0.0110834
ENSG00000168995	28.9729	14.6649	27.5885	0	0	0	7.08125	8.46801e-08	2.37035e-06	SIGLEC7	19	51142299	51153526	+	2043	protein_coding	sialic acid binding Ig like lectin 7 [Source:HGNC Symbol;Acc:HGNC:10876]	-	28	14	27	0	0	0	0.81	0.408791	0.769212	0	0	0
ENSG00000090104	17.5907	40.8522	12.2615	0	0	0	7.06925	2.04654e-07	5.38861e-06	RGS1	1	192575727	192580031	+	4117	protein_coding	regulator of G protein signaling 1 [Source:HGNC Symbol;Acc:HGNC:9991]	-	17	39	12	0	0	0	0.244041	0.5651	0.169649	0	0	0
ENSG00000115607	22.7644	29.3298	18.3923	0	0	0	7.06522	7.18616e-08	2.03385e-06	IL18RAP	2	102418689	102452565	+	2966	protein_coding	interleukin 18 receptor accessory protein [Source:HGNC Symbol;Acc:HGNC:5989]	-	22	28	18	0	0	0	0.438376	0.563156	0.353225	0	0	0
ENSG00000185905	19.6602	24.0923	26.5667	0	0	0	7.06237	6.5229e-08	1.86163e-06	C16orf54	16	29742463	29746006	-	2585	protein_coding	chromosome 16 open reading frame 54 [Source:HGNC Symbol;Acc:HGNC:26649]	-	19	23	26	0	0	0	0.434399	0.530773	0.585414	0	0	0
ENSG00000153563	152.108	97.4168	131.812	0.988707	1.9675	0	7.0576	1.37531e-15	9.26227e-14	CD8A	2	86784610	86808396	-	3634	protein_coding	CD8a molecule [Source:HGNC Symbol;Acc:HGNC:1706]	-	147	93	129	1	2	0	2.39072	1.52665	2.06612	0.0155116	0.0308761	0
ENSG00000211751	49.6679	48.1846	36.7846	0	0	0.891277	7.03729	1.79779e-08	5.53328e-07	TRBC1	7	142791694	142793368	+	760	TR_C_gene	T cell receptor beta constant 1 [Source:HGNC Symbol;Acc:HGNC:12156]	-	48	46	36	0	0	1	3.7327	3.61065	2.75702	0	0	0.066836
ENSG00000127507	161.421	162.361	170.64	1.97741	0	1.78255	7.02092	2.39821e-20	2.43472e-18	ADGRE2	19	14732393	14778541	-	8622	protein_coding	adhesion G protein-coupled receptor E2 [Source:HGNC Symbol;Acc:HGNC:3337]	-	156	155	167	2	0	2	1.06933	1.07242	1.12735	0.0130757	0	0.0117827
ENSG00000188352	15.5212	26.1873	26.5667	0	0	0	7.01972	1.05445e-07	2.91561e-06	FOCAD	9	20658309	20995955	+	10036	protein_coding	focadhesin [Source:HGNC Symbol;Acc:HGNC:23377]	-	15	25	26	0	0	0	0.0883336	0.148601	0.150787	0	0	0
ENSG00000172716	131.413	115.224	118.528	0	1.9675	0.891277	6.99777	1.29493e-15	8.77885e-14	SLFN11	17	35350305	35373701	-	5982	protein_coding	schlafen family member 11 [Source:HGNC Symbol;Acc:HGNC:26633]	-	127	110	116	0	2	1	1.25474	1.09695	1.12866	0	0.0187569	0.00849136
ENSG00000110448	52.7721	30.3773	45.9808	0.988707	0	0	6.97763	3.08292e-08	9.17057e-07	CD5	11	61102395	61127852	+	3221	protein_coding	CD5 molecule [Source:HGNC Symbol;Acc:HGNC:1685]	-	51	29	45	1	0	0	0.935782	0.537092	0.813153	0.0175005	0	0
ENSG00000173198	11.3822	36.6622	17.3705	0	0	0	6.95728	3.43072e-07	8.83931e-06	CYSLTR1	X	78271464	78327691	-	5571	protein_coding	cysteinyl leukotriene receptor 1 [Source:HGNC Symbol;Acc:HGNC:17451]	-	11	35	17	0	0	0	0.116696	0.37478	0.17761	0	0	0
ENSG00000166927	15.5212	34.5672	15.3269	0	0	0	6.95722	2.4314e-07	6.36908e-06	MS4A7	11	60378482	60395951	+	4348	protein_coding	membrane spanning 4-domains A7 [Source:HGNC Symbol;Acc:HGNC:13378]	-	15	33	15	0	0	0	0.203891	0.452758	0.200795	0	0	0
ENSG00000196329	19.6602	31.4248	14.3051	0	0	0	6.9567	1.93726e-07	5.12069e-06	GIMAP5	7	150722253	150750033	+	6031	protein_coding	GTPase, IMAP family member 5 [Source:HGNC Symbol;Acc:HGNC:18005]	-	19	30	14	0	0	0	0.186191	0.296738	0.135111	0	0	0
ENSG00000173200	18.6254	30.3773	16.3487	0	0	0	6.95595	1.67887e-07	4.48416e-06	PARP15	3	122577602	122639047	+	5507	protein_coding	poly(ADP-ribose) polymerase family member 15 [Source:HGNC Symbol;Acc:HGNC:26876]	-	18	29	16	0	0	0	0.193176	0.314141	0.169105	0	0	0
ENSG00000155926	141.76	157.124	162.465	0.988707	0	2.67383	6.92308	1.23082e-19	1.13136e-17	SLA	8	133036724	133103054	-	7637	protein_coding	Src like adaptor [Source:HGNC Symbol;Acc:HGNC:10902]	-	137	150	159	1	0	3	1.06021	1.17168	1.21178	0.00738106	0	0.0199536
ENSG00000182578	875.396	766.764	896.114	12.8532	2.95126	5.34766	6.91874	1.40521e-85	1.24673e-82	CSF1R	5	150053291	150113372	-	5151	protein_coding	colony stimulating factor 1 receptor [Source:HGNC Symbol;Acc:HGNC:2433]	-	846	732	877	13	3	6	9.70676	8.47737	9.90966	0.142264	0.0326743	0.0591675
ENSG00000089041	54.8416	98.4643	76.6346	0.988707	0	0.891277	6.91634	1.77144e-10	6.99187e-09	P2RX7	12	121132819	121188032	+	5546	protein_coding	purinergic receptor P2X 7 [Source:HGNC Symbol;Acc:HGNC:8537]	-	53	94	75	1	0	1	0.564796	1.01109	0.787104	0.0101639	0	0.00915891
ENSG00000099725	22.7644	21.9973	18.3923	0	0	0	6.90703	1.61147e-07	4.31543e-06	PRKY	Y	7273972	7381548	+	7674	transcribed_unprocessed_pseudogene	protein kinase Y-linked (pseudogene) [Source:HGNC Symbol;Acc:HGNC:9444]	-	22	21	18	0	0	0	0.169432	0.163245	0.136522	0	0	0
ENSG00000242258	35.1814	41.8997	44.959	0.988707	0	0	6.89591	3.83439e-08	1.12582e-06	LINC00996	7	150433654	150448140	+	2171	lincRNA	long intergenic non-protein coding RNA 996 [Source:HGNC Symbol;Acc:HGNC:27800]	-	34	40	44	1	0	0	0.925581	1.09911	1.17962	0.0259646	0	0
ENSG00000155307	165.56	194.834	89.918	0	0.983752	2.67383	6.89055	6.93197e-18	5.54721e-16	SAMSN1	21	14485228	14658821	-	5185	protein_coding	SAM domain, SH3 domain and nuclear localization signals 1 [Source:HGNC Symbol;Acc:HGNC:10528]	-	160	186	88	0	1	3	1.82376	2.13996	0.987835	0	0.01082	0.0293898
ENSG00000147138	17.5907	31.4248	13.2833	0	0	0	6.88677	3.2788e-07	8.46927e-06	GPR174	X	79144663	79175315	+	5516	protein_coding	G protein-coupled receptor 174 [Source:HGNC Symbol;Acc:HGNC:30245]	-	17	30	13	0	0	0	0.182146	0.324443	0.137173	0	0	0
ENSG00000143119	423.211	531.079	497.614	4.94353	3.93501	3.56511	6.87292	9.04515e-55	4.50184e-52	CD53	1	110871188	110899928	+	2152	protein_coding	CD53 molecule [Source:HGNC Symbol;Acc:HGNC:1686]	-	409	507	487	5	4	4	11.2325	14.0542	13.1716	0.130969	0.104278	0.0944151
ENSG00000114374	14.4865	25.1398	21.4577	0	0	0	6.85896	2.64457e-07	6.91861e-06	USP9Y	Y	12701231	12860839	+	11237	protein_coding	ubiquitin specific peptidase 9 Y-linked [Source:HGNC Symbol;Acc:HGNC:12633]	-	14	24	21	0	0	0	0.0736331	0.12741	0.108773	0	0	0
ENSG00000101307	30.0077	16.7599	14.3051	0	0	0	6.85875	3.4421e-07	8.85745e-06	SIRPB1	20	1563521	1620061	-	6091	protein_coding	signal regulatory protein beta 1 [Source:HGNC Symbol;Acc:HGNC:15928]	-	29	16	14	0	0	0	0.281388	0.156701	0.13378	0	0	0
ENSG00000198133	40.3551	31.4248	47.0026	0	0	0.891277	6.85718	5.2473e-08	1.51452e-06	TMEM229B	14	67447084	67533739	-	6377	protein_coding	transmembrane protein 229B [Source:HGNC Symbol;Acc:HGNC:20130]	-	39	30	46	0	0	1	0.361446	0.280638	0.419848	0	0	0.0079654
ENSG00000198574	13.4517	26.1873	19.4141	0	0	0	6.81002	3.88489e-07	9.89701e-06	SH2D1B	1	162395266	162412138	-	2797	protein_coding	SH2 domain containing 1B [Source:HGNC Symbol;Acc:HGNC:30416]	-	13	25	19	0	0	0	0.274692	0.533199	0.395377	0	0	0
ENSG00000111335	291.799	440.994	314.713	0.988707	1.9675	6.23894	6.78708	2.15309e-39	5.93728e-37	OAS2	12	112978395	113011723	+	6264	protein_coding	2'-5'-oligoadenylate synthetase 2 [Source:HGNC Symbol;Acc:HGNC:8087]	-	282	421	308	1	2	7	2.66068	4.00933	2.86187	0.00899891	0.0179125	0.0567636
ENSG00000162739	26.9034	23.0448	8.17436	0	0	0	6.78682	8.493e-07	2.03652e-05	SLAMF6	1	160485030	160523262	-	2746	protein_coding	SLAM family member 6 [Source:HGNC Symbol;Acc:HGNC:21392]	-	26	22	8	0	0	0	0.559588	0.477929	0.169567	0	0	0
ENSG00000102245	15.5212	25.1398	17.3705	0	0	0	6.78477	3.95506e-07	1.00133e-05	CD40LG	X	136648193	136660390	+	1817	protein_coding	CD40 ligand [Source:HGNC Symbol;Acc:HGNC:11935]	-	15	24	17	0	0	0	0.487901	0.787948	0.544559	0	0	0
ENSG00000121594	22.7644	18.8549	16.3487	0	0	0	6.78346	3.53502e-07	9.07365e-06	CD80	3	119524293	119559602	-	3201	protein_coding	CD80 molecule [Source:HGNC Symbol;Acc:HGNC:1700]	-	22	18	16	0	0	0	0.406193	0.33545	0.290928	0	0	0
ENSG00000118308	22.7644	16.7599	18.3923	0	0	0	6.7824	3.52881e-07	9.06913e-06	LRMP	12	25004342	25108334	+	6610	protein_coding	lymphoid restricted membrane protein [Source:HGNC Symbol;Acc:HGNC:6690]	-	22	16	18	0	0	0	0.196706	0.144398	0.158497	0	0	0
ENSG00000204103	226.61	224.163	276.907	0.988707	1.9675	3.56511	6.77263	1.33815e-30	2.57606e-28	MAFB	20	40685848	40689240	-	3393	protein_coding	MAF bZIP transcription factor B [Source:HGNC Symbol;Acc:HGNC:6408]	TF_bZIP	219	214	271	1	2	4	3.81466	3.76246	4.64875	0.0166134	0.0330691	0.0598825
ENSG00000225217	60.0153	52.3746	95.027	0	0.983752	0.891277	6.76866	5.58744e-10	2.07682e-08	HSPA7	1	161606291	161608217	+	1927	unprocessed_pseudogene	heat shock protein family A (Hsp70) member 7 [Source:HGNC Symbol;Acc:HGNC:5240]	-	58	50	93	0	1	1	1.77886	1.54785	2.809	0	0.0291135	0.0263598
ENSG00000120278	11.3822	27.2348	18.3923	0	0	0	6.75912	6.45604e-07	1.58534e-05	PLEKHG1	6	150599883	150843665	+	10294	protein_coding	pleckstrin homology and RhoGEF domain containing G1 [Source:HGNC Symbol;Acc:HGNC:20884]	-	11	26	18	0	0	0	0.0631544	0.150671	0.101774	0	0	0
ENSG00000133246	17.5907	9.42743	28.6103	0	0	0	6.72503	1.03935e-06	2.44907e-05	PRAM1	19	8490056	8503112	-	3763	protein_coding	PML-RARA regulated adaptor molecule 1 [Source:HGNC Symbol;Acc:HGNC:30091]	-	17	9	28	0	0	0	0.266999	0.142676	0.433086	0	0	0
ENSG00000158473	34.1466	34.5672	38.8282	0.988707	0	0	6.7135	1.01913e-07	2.82176e-06	CD1D	1	158179947	158184896	+	2253	protein_coding	CD1d molecule [Source:HGNC Symbol;Acc:HGNC:1637]	-	33	33	38	1	0	0	0.865662	0.873764	0.981687	0.0250196	0	0
ENSG00000205846	21.7297	21.9973	11.2397	0	0	0	6.70633	7.53194e-07	1.82321e-05	CLEC6A	12	8455926	8478330	+	1682	protein_coding	C-type lectin domain containing 6A [Source:HGNC Symbol;Acc:HGNC:14556]	-	21	21	11	0	0	0	0.737885	0.744792	0.380643	0	0	0
ENSG00000160883	135.552	89.0369	169.618	0	0.983752	2.67383	6.69875	3.00591e-17	2.30596e-15	HK3	5	176880869	176899332	-	3290	protein_coding	hexokinase 3 [Source:HGNC Symbol;Acc:HGNC:4925]	-	131	85	166	0	1	3	2.35326	1.54122	2.93672	0	0.0170522	0.0463179
ENSG00000167207	38.2856	26.1873	40.8718	0.988707	0	0	6.684	1.42762e-07	3.85344e-06	NOD2	16	50693588	50734041	+	6873	protein_coding	nucleotide binding oligomerization domain containing 2 [Source:HGNC Symbol;Acc:HGNC:5331]	-	37	25	40	1	0	0	0.318164	0.216988	0.338738	0.00820154	0	0
ENSG00000109943	10.3475	25.1398	18.3923	0	0	0	6.67774	1.03067e-06	2.43425e-05	CRTAM	11	122838500	122872639	+	2675	protein_coding	cytotoxic and regulatory T cell molecule [Source:HGNC Symbol;Acc:HGNC:24313]	-	10	24	18	0	0	0	0.220939	0.535216	0.391651	0	0	0
ENSG00000117594	17.5907	17.8074	18.3923	0	0	0	6.67572	6.10916e-07	1.5056e-05	HSD11B1	1	209686178	209734950	+	1513	protein_coding	hydroxysteroid 11-beta dehydrogenase 1 [Source:HGNC Symbol;Acc:HGNC:5208]	-	17	17	18	0	0	0	0.664057	0.670273	0.692443	0	0	0
ENSG00000127152	18.6254	23.0448	11.2397	0	0	0	6.65123	1.01222e-06	2.40178e-05	BCL11B	14	99169287	99271524	-	7855	protein_coding	B cell CLL/lymphoma 11B [Source:HGNC Symbol;Acc:HGNC:13222]	zf-C2H2	18	22	11	0	0	0	0.135432	0.167078	0.0815074	0	0	0
ENSG00000211897	19.6602	13.6174	19.4141	0	0	0	6.64626	8.18924e-07	1.97063e-05	IGHG3	14	105764503	105771405	-	2894	IG_C_gene	immunoglobulin heavy constant gamma 3 (G3m marker) [Source:HGNC Symbol;Acc:HGNC:5527]	-	19	13	19	0	0	0	0.388017	0.26797	0.382125	0	0	0
ENSG00000134061	28.9729	38.7572	34.741	0.988707	0	0	6.64357	1.58472e-07	4.24937e-06	CD180	5	67179613	67196799	-	5668	protein_coding	CD180 molecule [Source:HGNC Symbol;Acc:HGNC:6726]	-	28	37	34	1	0	0	0.29196	0.389416	0.34914	0.00994516	0	0
ENSG00000154237	31.0424	29.3298	40.8718	0	0	0.891277	6.62666	1.81207e-07	4.81472e-06	LRRK1	15	100919215	101078254	+	17600	protein_coding	leucine rich repeat kinase 1 [Source:HGNC Symbol;Acc:HGNC:18608]	-	30	28	40	0	0	1	0.10074	0.0949045	0.132281	0	0	0.0028861
ENSG00000175857	11.3822	27.2348	13.2833	0	0	0	6.62336	1.55673e-06	3.58135e-05	GAPT	5	58491435	58497090	+	3273	protein_coding	GRB2 binding adaptor protein, transmembrane [Source:HGNC Symbol;Acc:HGNC:26588]	-	11	26	13	0	0	0	0.198629	0.473881	0.231179	0	0	0
ENSG00000014257	16.556	23.0448	12.2615	0	0	0	6.62241	1.10462e-06	2.59389e-05	ACPP	3	132317367	132368298	+	4193	protein_coding	acid phosphatase, prostate [Source:HGNC Symbol;Acc:HGNC:125]	-	16	22	12	0	0	0	0.225523	0.312996	0.166574	0	0	0
ENSG00000216490	16.556	13.6174	21.4577	0	0	0	6.61705	1.00138e-06	2.37883e-05	IFI30	19	18173162	18178117	+	2481	protein_coding	IFI30, lysosomal thiol reductase [Source:HGNC Symbol;Acc:HGNC:5398]	-	16	13	21	0	0	0	0.381144	0.312578	0.492655	0	0	0
ENSG00000145936	18.6254	10.4749	22.4795	0	0	0	6.61581	1.29801e-06	3.01348e-05	KCNMB1	5	170374671	170389677	-	6079	protein_coding	potassium calcium-activated channel subfamily M regulatory beta subunit 1 [Source:HGNC Symbol;Acc:HGNC:6285]	-	18	10	22	0	0	0	0.174999	0.0981317	0.21064	0	0	0
ENSG00000160255	1546.95	1186.81	1821.86	10.8758	14.7563	20.4994	6.61447	1.20194e-117	1.88667e-114	ITGB2	21	44885953	44931989	-	6797	protein_coding	integrin subunit beta 2 [Source:HGNC Symbol;Acc:HGNC:6155]	-	1495	1133	1783	11	15	23	12.9993	9.94384	15.2681	0.0912257	0.123809	0.171884
ENSG00000197872	51.7373	73.3245	56.1987	0	1.9675	0	6.56911	1.48699e-09	5.24974e-08	FAM49A	2	16549459	16666331	-	5448	protein_coding	family with sequence similarity 49 member A [Source:HGNC Symbol;Acc:HGNC:25373]	-	50	70	55	0	2	0	0.542411	0.766483	0.587592	0	0.0205954	0
ENSG00000007237	150.038	138.269	159.4	1.97741	2.95126	0	6.55155	2.74885e-21	3.01575e-19	GAS7	17	9910609	10198551	-	10100	protein_coding	growth arrest specific 7 [Source:HGNC Symbol;Acc:HGNC:4169]	-	145	132	156	2	3	0	0.848481	0.77964	0.898988	0.0111622	0.0166639	0
ENSG00000122188	17.5907	21.9973	9.19616	0	0	0	6.53402	2.25508e-06	5.07915e-05	LAX1	1	203765176	203776233	+	3198	protein_coding	lymphocyte transmembrane adaptor 1 [Source:HGNC Symbol;Acc:HGNC:26005]	-	17	21	9	0	0	0	0.314171	0.391726	0.1638	0	0	0
ENSG00000187688	104.509	71.2295	87.8744	0	1.9675	0.891277	6.52776	2.869e-13	1.52859e-11	TRPV2	17	16415542	16437003	+	3410	protein_coding	transient receptor potential cation channel subfamily V member 2 [Source:HGNC Symbol;Acc:HGNC:18082]	-	101	68	86	0	2	1	1.7505	1.18959	1.46789	0	0.0329043	0.014896
ENSG00000110777	20.6949	18.8549	8.17436	0	0	0	6.50244	2.94757e-06	6.53075e-05	POU2AF1	11	111352252	111455630	-	7416	protein_coding	POU class 2 associating factor 1 [Source:HGNC Symbol;Acc:HGNC:9211]	-	20	18	8	0	0	0	0.159388	0.144792	0.0627872	0	0	0
ENSG00000015285	131.413	85.8944	127.724	1.97741	1.9675	0	6.49706	1.1051e-16	8.20026e-15	WAS	X	48676596	48691427	+	2381	protein_coding	Wiskott-Aldrich syndrome [Source:HGNC Symbol;Acc:HGNC:12731]	-	127	82	125	2	2	0	3.15239	2.05445	3.05563	0.0473492	0.0471246	0
ENSG00000169413	18.6254	20.9498	6.13077	0	0	0	6.43991	5.6631e-06	0.000119752	RNASE6	14	20781051	20782467	+	1061	protein_coding	ribonuclease A family member k6 [Source:HGNC Symbol;Acc:HGNC:10048]	-	18	20	6	0	0	0	1.00266	1.12449	0.329144	0	0	0
ENSG00000078589	16.556	16.7599	12.2615	0	0	0	6.43634	2.60646e-06	5.79383e-05	P2RY10	X	78945332	78961954	+	1803	protein_coding	P2Y receptor family member 10 [Source:HGNC Symbol;Acc:HGNC:19906]	-	16	16	12	0	0	0	0.524469	0.529378	0.387379	0	0	0
ENSG00000120280	13.4517	15.7124	16.3487	0	0	0	6.43466	2.50115e-06	5.57797e-05	CXorf21	X	30558824	30577844	-	1855	protein_coding	chromosome X open reading frame 21 [Source:HGNC Symbol;Acc:HGNC:25667]	-	13	15	16	0	0	0	0.414185	0.48238	0.502027	0	0	0
ENSG00000128438	12.417	11.5224	21.4577	0	0	0	6.43158	3.39154e-06	7.44972e-05	TBC1D27P	17	16922915	16934839	-	5250	transcribed_unprocessed_pseudogene	TBC1 domain family member 27, pseudogene [Source:HGNC Symbol;Acc:HGNC:28104]	-	12	11	21	0	0	0	0.135088	0.12499	0.232815	0	0	0
ENSG00000188404	48.6331	62.8495	51.0898	1.97741	0	0	6.41163	3.97898e-09	1.32239e-07	SELL	1	169690667	169711698	-	2725	protein_coding	selectin L [Source:HGNC Symbol;Acc:HGNC:10720]	-	47	60	50	2	0	0	1.01936	1.31349	1.06796	0.0413719	0	0
ENSG00000183918	14.4865	16.7599	13.2833	0	0	0	6.40286	3.0137e-06	6.65557e-05	SH2D1A	X	124227868	124373197	+	3062	protein_coding	SH2 domain containing 1A [Source:HGNC Symbol;Acc:HGNC:10820]	-	14	16	13	0	0	0	0.27022	0.311714	0.247109	0	0	0
ENSG00000226777	24.8339	10.4749	9.19616	0	0	0	6.40222	6.1154e-06	0.000128916	FAM30A	14	105917979	105932642	+	9884	lincRNA	family with sequence similarity 30 member A [Source:HGNC Symbol;Acc:HGNC:19955]	-	24	10	9	0	0	0	0.143507	0.0603544	0.0529981	0	0	0
ENSG00000196684	24.8339	25.1398	35.7628	0.988707	0	0	6.38684	6.75821e-07	1.64962e-05	HSH2D	19	16134028	16158575	+	3398	protein_coding	hematopoietic SH2 domain containing [Source:HGNC Symbol;Acc:HGNC:24920]	-	24	24	35	1	0	0	0.41743	0.421337	0.599508	0.0165889	0	0
ENSG00000160185	16.556	14.6649	12.2615	0	0	0	6.36859	3.72658e-06	8.12443e-05	UBASH3A	21	42403447	42447681	+	3915	protein_coding	ubiquitin associated and SH3 domain containing A [Source:HGNC Symbol;Acc:HGNC:12462]	-	16	14	12	0	0	0	0.241537	0.213323	0.178402	0	0	0
ENSG00000163564	15.5212	17.8074	9.19616	0	0	0	6.33603	5.51712e-06	0.000116787	PYHIN1	1	158930796	158977054	+	3479	protein_coding	pyrin and HIN domain family member 1 [Source:HGNC Symbol;Acc:HGNC:28894]	-	15	17	9	0	0	0	0.254819	0.291498	0.15057	0	0	0
ENSG00000101082	32.0772	20.9498	29.6321	0	0	0.891277	6.33404	9.00389e-07	2.14893e-05	SLA2	20	36612318	36646216	-	2757	protein_coding	Src like adaptor 2 [Source:HGNC Symbol;Acc:HGNC:17329]	-	31	20	29	0	0	1	0.664539	0.432748	0.612226	0	0	0.0184241
ENSG00000169403	438.733	403.285	384.195	7.90965	1.9675	5.34766	6.33048	8.17036e-55	4.27498e-52	PTAFR	1	28147166	28193936	-	4706	protein_coding	platelet activating factor receptor [Source:HGNC Symbol;Acc:HGNC:9582]	-	424	385	376	8	2	6	5.32487	4.88034	4.65036	0.0958252	0.0238427	0.0647624
ENSG00000106952	8.27798	12.5699	21.4577	0	0	0	6.32977	7.40957e-06	0.000153971	TNFSF8	9	114893343	114930595	-	2906	protein_coding	TNF superfamily member 8 [Source:HGNC Symbol;Acc:HGNC:11938]	-	8	12	21	0	0	0	0.162701	0.246336	0.420605	0	0	0
ENSG00000196664	8.27798	20.9498	12.2615	0	0	0	6.3005	8.42278e-06	0.000173611	TLR7	X	12867083	12890380	+	5209	protein_coding	toll like receptor 7 [Source:HGNC Symbol;Acc:HGNC:15631]	-	8	20	12	0	0	0	0.0907676	0.229043	0.134084	0	0	0
ENSG00000211890	12.417	13.6174	15.3269	0	0	0	6.29675	5.38167e-06	0.000114394	IGHA2	14	105583731	105588395	-	1430	IG_C_gene	immunoglobulin heavy constant alpha 2 (A2m marker) [Source:HGNC Symbol;Acc:HGNC:5479]	-	12	13	15	0	0	0	0.495953	0.542312	0.610528	0	0	0
ENSG00000181036	34.1466	13.6174	32.6974	0.988707	0	0	6.29544	1.77363e-06	4.04388e-05	FCRL6	1	159800511	159816251	+	2671	protein_coding	Fc receptor like 6 [Source:HGNC Symbol;Acc:HGNC:31910]	-	33	13	32	1	0	0	0.730189	0.290343	0.697311	0.0211041	0	0
ENSG00000136514	10.3475	11.5224	19.4141	0	0	0	6.29449	7.0404e-06	0.000146598	RTP4	3	187368332	187372076	+	1554	protein_coding	receptor transporter protein 4 [Source:HGNC Symbol;Acc:HGNC:23992]	-	10	11	19	0	0	0	0.380316	0.422263	0.711628	0	0	0
ENSG00000172673	17.5907	14.6649	8.17436	0	0	0	6.26329	8.76665e-06	0.000179972	THEMIS	6	127708072	127918631	-	4309	protein_coding	thymocyte selection associated [Source:HGNC Symbol;Acc:HGNC:21569]	-	17	14	8	0	0	0	0.233167	0.193818	0.10806	0	0	0
ENSG00000156127	12.417	11.5224	16.3487	0	0	0	6.25907	6.99704e-06	0.000145844	BATF	14	75522425	75547015	+	980	protein_coding	basic leucine zipper ATF-like transcription factor [Source:HGNC Symbol;Acc:HGNC:958]	TF_bZIP	12	11	16	0	0	0	0.723687	0.669589	0.950265	0	0	0
ENSG00000007312	15.5212	7.33245	17.3705	0	0	0	6.25711	1.00046e-05	0.000203341	CD79B	17	63928740	63932354	-	2080	protein_coding	CD79b molecule [Source:HGNC Symbol;Acc:HGNC:1699]	-	15	7	17	0	0	0	0.42621	0.20076	0.475703	0	0	0
ENSG00000160856	37.2509	28.2823	12.2615	0.988707	0	0	6.24571	2.6324e-06	5.84513e-05	FCRL3	1	157674321	157700857	-	6538	protein_coding	Fc receptor like 3 [Source:HGNC Symbol;Acc:HGNC:18506]	-	36	27	12	1	0	0	0.325427	0.246354	0.106828	0.00862178	0	0
ENSG00000113749	30.0077	23.0448	24.5231	0	0	0.891277	6.24221	1.33067e-06	3.08563e-05	HRH2	5	175658030	175710756	+	5679	protein_coding	histamine receptor H2 [Source:HGNC Symbol;Acc:HGNC:5183]	-	29	22	24	0	0	1	0.301802	0.231096	0.245974	0	0	0.00894442
ENSG00000158477	14.4865	18.8549	6.13077	0	0	0	6.2283	1.42753e-05	0.000281821	CD1A	1	158254137	158258269	+	2096	protein_coding	CD1a molecule [Source:HGNC Symbol;Acc:HGNC:1634]	-	14	18	6	0	0	0	0.394759	0.512298	0.166614	0	0	0
ENSG00000160654	10.3475	18.8549	10.218	0	0	0	6.22663	1.02788e-05	0.000207879	CD3G	11	118344344	118355161	+	3836	protein_coding	CD3g molecule [Source:HGNC Symbol;Acc:HGNC:1675]	-	10	18	10	0	0	0	0.15407	0.279921	0.15173	0	0	0
ENSG00000265531	12.417	15.7124	11.2397	0	0	0	6.22504	8.29337e-06	0.000171117	FCGR1CP	1	143874793	143883575	+	1127	unprocessed_pseudogene	Fc fragment of IgG receptor Ic, pseudogene [Source:HGNC Symbol;Acc:HGNC:3615]	-	12	15	11	0	0	0	0.629293	0.793979	0.568093	0	0	0
ENSG00000122223	12.417	14.6649	12.2615	0	0	0	6.22426	7.95255e-06	0.000164751	CD244	1	160830160	160862855	-	2857	protein_coding	CD244 molecule [Source:HGNC Symbol;Acc:HGNC:18171]	-	12	14	12	0	0	0	0.248237	0.292321	0.244468	0	0	0
ENSG00000198019	18.6254	8.37994	12.2615	0	0	0	6.22194	1.11708e-05	0.000224582	FCGR1B	1	121087345	121096310	+	3383	protein_coding	Fc fragment of IgG receptor Ib [Source:HGNC Symbol;Acc:HGNC:3614]	-	18	8	12	0	0	0	0.31446	0.141068	0.206457	0	0	0
ENSG00000183878	12.417	13.6174	12.2615	0	0	0	6.18541	9.64768e-06	0.000196568	UTY	Y	13248379	13480673	-	9191	protein_coding	ubiquitously transcribed tetratricopeptide repeat containing, Y-linked [Source:HGNC Symbol;Acc:HGNC:12638]	-	12	13	12	0	0	0	0.0771639	0.0843766	0.0759922	0	0	0
ENSG00000138670	70.3628	80.6569	56.1987	0	0.983752	1.78255	6.18363	8.45584e-12	3.84298e-10	RASGEF1B	4	81426393	82044244	-	10183	protein_coding	RasGEF domain family member 1B [Source:HGNC Symbol;Acc:HGNC:24881]	-	68	77	55	0	1	2	0.394665	0.451083	0.314367	0	0.00550936	0.0099765
ENSG00000171777	14.4865	9.42743	14.3051	0	0	0	6.18303	1.10023e-05	0.000221852	RASGRP4	19	38409051	38426305	-	4183	protein_coding	RAS guanyl releasing protein 4 [Source:HGNC Symbol;Acc:HGNC:18958]	-	14	9	14	0	0	0	0.197804	0.12835	0.194801	0	0	0
ENSG00000076662	21.7297	5.23746	11.2397	0	0	0	6.18255	2.4421e-05	0.000458872	ICAM3	19	10333776	10339823	-	2950	protein_coding	intercellular adhesion molecule 3 [Source:HGNC Symbol;Acc:HGNC:5346]	-	21	5	11	0	0	0	0.42072	0.101109	0.217031	0	0	0
ENSG00000139572	28.9729	27.2348	17.3705	0	0.983752	0	6.16541	2.27162e-06	5.11076e-05	GPR84	12	54362445	54364487	-	2043	protein_coding	G protein-coupled receptor 84 [Source:HGNC Symbol;Acc:HGNC:4535]	-	28	26	17	0	1	0	0.81	0.759183	0.484319	0	0.0274605	0
ENSG00000078596	17.5907	13.6174	6.13077	0	0	0	6.14846	2.00068e-05	0.000383702	ITM2A	X	79360384	79367667	-	2051	protein_coding	integral membrane protein 2A [Source:HGNC Symbol;Acc:HGNC:6173]	-	17	13	6	0	0	0	0.489868	0.378111	0.170269	0	0	0
ENSG00000172322	26.9034	34.5672	11.2397	0	0	0.891277	6.14791	4.2566e-06	9.17214e-05	CLEC12A	12	9951316	9995694	+	3250	protein_coding	C-type lectin domain family 12 member A [Source:HGNC Symbol;Acc:HGNC:31713]	-	26	33	11	0	0	1	0.472809	0.60572	0.196997	0	0	0.0156293
ENSG00000154451	885.743	966.835	739.78	8.89836	10.8213	16.9343	6.12934	2.64029e-97	3.16928e-94	GBP5	1	89258950	89272804	-	8143	protein_coding	guanylate binding protein 5 [Source:HGNC Symbol;Acc:HGNC:19895]	-	856	923	724	9	11	19	6.21276	6.76174	5.17493	0.0623017	0.0757853	0.11852
ENSG00000095585	15.5212	35.6147	20.4359	0.988707	0	0	6.12536	3.66543e-06	8.00822e-05	BLNK	10	96191702	96271587	-	3655	protein_coding	B cell linker [Source:HGNC Symbol;Acc:HGNC:14211]	-	15	34	20	1	0	0	0.242549	0.554923	0.318488	0.0154225	0	0
ENSG00000155629	146.934	193.786	119.55	0.988707	0.983752	4.45638	6.11533	5.54077e-23	7.02266e-21	PIK3AP1	10	96593312	96720514	-	5691	protein_coding	phosphoinositide-3-kinase adaptor protein 1 [Source:HGNC Symbol;Acc:HGNC:30034]	-	142	185	117	1	1	5	1.47467	1.93921	1.1966	0.00990497	0.00985799	0.0446278
ENSG00000163534	16.556	13.6174	6.13077	0	0	0	6.10789	2.34385e-05	0.000444091	FCRL1	1	157794403	157820105	-	3935	protein_coding	Fc receptor like 1 [Source:HGNC Symbol;Acc:HGNC:18509]	-	16	13	6	0	0	0	0.240309	0.197079	0.0887477	0	0	0
ENSG00000163519	12.417	11.5224	12.2615	0	0	0	6.10443	1.47905e-05	0.000290486	TRAT1	3	108822698	108855005	+	2528	protein_coding	T cell receptor associated transmembrane adaptor 1 [Source:HGNC Symbol;Acc:HGNC:30698]	-	12	11	12	0	0	0	0.280543	0.259572	0.276283	0	0	0
ENSG00000276085	13.4517	10.4749	12.2615	0	0	0	6.10401	1.52858e-05	0.000299349	CCL3L1	17	36194869	36196758	-	1469	protein_coding	C-C motif chemokine ligand 3 like 1 [Source:HGNC Symbol;Acc:HGNC:10628]	-	13	10	12	0	0	0	0.523018	0.406088	0.475456	0	0	0
ENSG00000110665	18.6254	6.28495	11.2397	0	0	0	6.10271	2.59354e-05	0.000485538	C11orf21	11	2295645	2303049	-	4199	protein_coding	chromosome 11 open reading frame 21 [Source:HGNC Symbol;Acc:HGNC:13231]	-	18	6	11	0	0	0	0.253351	0.0852407	0.152475	0	0	0
ENSG00000179344	47.5984	30.3773	52.1116	0	0.983752	0.891277	6.09597	4.22161e-08	1.23419e-06	HLA-DQB1	6	32659467	32668383	-	4904	protein_coding	major histocompatibility complex, class II, DQ beta 1 [Source:HGNC Symbol;Acc:HGNC:4944]	-	46	29	51	0	1	1	0.554374	0.352768	0.6053	0	0.01144	0.0103579
ENSG00000139626	154.177	92.1793	145.095	1.97741	2.95126	0.891277	6.09525	3.95077e-20	3.85738e-18	ITGB7	12	53191318	53207307	-	4481	protein_coding	integrin subunit beta 7 [Source:HGNC Symbol;Acc:HGNC:6162]	-	149	88	142	2	3	1	1.9652	1.17152	1.84444	0.0251592	0.0375598	0.0113357
ENSG00000198771	69.328	82.7519	106.267	0.988707	0	2.67383	6.08897	2.16243e-14	1.27166e-12	RCSD1	1	167630093	167706249	+	5718	protein_coding	RCSD domain containing 1 [Source:HGNC Symbol;Acc:HGNC:28310]	-	67	79	104	1	0	3	0.69251	0.824185	1.05862	0.0098582	0	0.0266502
ENSG00000112799	9.31272	15.7124	10.218	0	0	0	6.0652	2.14021e-05	0.000407778	LY86	6	6588108	6654983	+	1254	protein_coding	lymphocyte antigen 86 [Source:HGNC Symbol;Acc:HGNC:16837]	-	9	15	10	0	0	0	0.42417	0.713568	0.464144	0	0	0
ENSG00000177272	8.27798	11.5224	15.3269	0	0	0	6.06127	2.23878e-05	0.000425369	KCNA3	1	110672465	110675033	-	2569	protein_coding	potassium voltage-gated channel subfamily A member 3 [Source:HGNC Symbol;Acc:HGNC:6221]	-	8	11	15	0	0	0	0.184044	0.255429	0.339843	0	0	0
ENSG00000184730	70.3628	28.2823	87.8744	0.988707	0	1.78255	6.03517	3.59354e-10	1.36555e-08	APOBR	16	28494649	28498970	+	3792	protein_coding	apolipoprotein B receptor [Source:HGNC Symbol;Acc:HGNC:24087]	-	68	27	86	1	0	2	1.05983	0.424753	1.32002	0.0148653	0	0.0267908
ENSG00000100985	2747.25	2089.75	3556.87	48.4466	43.2851	36.5423	6.03515	3.09496e-140	7.01731e-137	MMP9	20	46008908	46016561	+	2336	protein_coding	matrix metallopeptidase 9 [Source:HGNC Symbol;Acc:HGNC:7176]	-	2655	1995	3481	49	44	41	67.1718	50.9462	86.7325	1.1824	1.05671	0.891528
ENSG00000067646	18.6254	9.42743	6.13077	0	0	0	6.02138	4.10057e-05	0.000739189	ZFY	Y	2935281	2982506	+	5527	protein_coding	zinc finger protein Y-linked [Source:HGNC Symbol;Acc:HGNC:12870]	zf-C2H2	18	9	6	0	0	0	0.192477	0.0971392	0.0631848	0	0	0
ENSG00000082074	197.637	256.636	161.444	2.96612	0.983752	5.34766	6.01922	5.71775e-30	1.07043e-27	FYB1	5	39105255	39274528	-	8850	protein_coding	FYN binding protein 1 [Source:HGNC Symbol;Acc:HGNC:4036]	-	191	245	158	3	1	6	1.27551	1.65145	1.03912	0.0191082	0.00633919	0.0344375
ENSG00000196209	14.4865	7.33245	12.2615	0	0	0	6.01772	2.91561e-05	0.000541858	SIRPB2	20	1470741	1491587	-	5034	protein_coding	signal regulatory protein beta 2 [Source:HGNC Symbol;Acc:HGNC:16247]	-	14	7	12	0	0	0	0.164365	0.0829519	0.138745	0	0	0
ENSG00000211677	9.31272	12.5699	11.2397	0	0	0	5.97602	3.00383e-05	0.000554716	IGLC2	22	22900976	22901437	+	462	IG_C_gene	immunoglobulin lambda constant 2 [Source:HGNC Symbol;Acc:HGNC:5856]	-	9	12	11	0	0	0	1.15132	1.54946	1.3858	0	0	0
ENSG00000205045	14.4865	9.42743	9.19616	0	0	0	5.97558	3.29276e-05	0.00060116	SLFN12L	17	35464249	35537861	-	4811	protein_coding	schlafen family member 12 like [Source:HGNC Symbol;Acc:HGNC:33920]	-	14	9	9	0	0	0	0.171984	0.111596	0.108882	0	0	0
ENSG00000268734	7.24323	8.37994	17.3705	0	0	0	5.97131	4.54803e-05	0.000810542	AC245128.3	19	54890673	54891420	+	748	lincRNA	novel transcript	-	7	8	17	0	0	0	0.553085	0.638014	1.32281	0	0	0
ENSG00000138795	21.7297	16.7599	25.5449	0	0.983752	0	5.96583	5.7006e-06	0.000120421	LEF1	4	108047545	108168956	-	5361	protein_coding	lymphoid enhancer binding factor 1 [Source:HGNC Symbol;Acc:HGNC:6551]	HMG	21	16	25	0	1	0	0.23151	0.178039	0.271422	0	0.0104648	0
ENSG00000198821	110.718	82.7519	102.18	3.95483	0.983752	0	5.951	8.86327e-17	6.60087e-15	CD247	1	167430640	167518610	-	4034	protein_coding	CD247 molecule [Source:HGNC Symbol;Acc:HGNC:1677]	-	107	79	100	4	1	0	1.56763	1.16824	1.44283	0.0558941	0.0139072	0
ENSG00000123329	116.926	87.9894	149.182	2.96612	2.95126	0	5.94738	5.6715e-19	4.94584e-17	ARHGAP9	12	57472255	57488814	-	5127	protein_coding	Rho GTPase activating protein 9 [Source:HGNC Symbol;Acc:HGNC:14130]	-	113	84	146	3	3	0	1.3026	0.977367	1.65745	0.0329837	0.0328273	0
ENSG00000011590	46.5636	23.0448	47.0026	0.988707	0	0.891277	5.93829	1.51202e-07	4.06512e-06	ZBTB32	19	35704527	35717038	+	2770	protein_coding	zinc finger and BTB domain containing 32 [Source:HGNC Symbol;Acc:HGNC:16763]	ZBTB	45	22	46	1	0	1	0.960126	0.473788	0.96656	0.0203499	0	0.0183377
ENSG00000174944	4.13899	14.6649	13.2833	0	0	0	5.93023	7.10913e-05	0.00122732	P2RY14	3	151212117	151278467	-	2815	protein_coding	purinergic receptor P2Y14 [Source:HGNC Symbol;Acc:HGNC:16442]	-	4	14	13	0	0	0	0.0839802	0.296682	0.268792	0	0	0
ENSG00000178562	23.7992	21.9973	16.3487	0	0	0.891277	5.92189	6.96516e-06	0.000145328	CD28	2	203706475	203738912	+	4885	protein_coding	CD28 molecule [Source:HGNC Symbol;Acc:HGNC:1653]	-	23	21	16	0	0	1	0.278265	0.256446	0.190636	0	0	0.0103982
ENSG00000183734	23.7992	8.37994	29.6321	0	0.983752	0	5.91525	1.44682e-05	0.000285255	ASCL2	11	2268495	2270952	-	1852	protein_coding	achaete-scute family bHLH transcription factor 2 [Source:HGNC Symbol;Acc:HGNC:739]	bHLH	23	8	29	0	1	0	0.733977	0.257686	0.911397	0	0.0302925	0
ENSG00000198692	15.5212	1.04749	14.3051	0	0	0	5.87555	0.000269437	0.00407268	EIF1AY	Y	20575725	20593154	+	4074	protein_coding	eukaryotic translation initiation factor 1A Y-linked [Source:HGNC Symbol;Acc:HGNC:3252]	-	15	1	14	0	0	0	0.217603	0.0146427	0.200013	0	0	0
ENSG00000171843	4.13899	16.7599	9.19616	0	0	0	5.83721	0.000116895	0.00193616	MLLT3	9	20341665	20622543	-	8129	protein_coding	MLLT3, super elongation complex subunit [Source:HGNC Symbol;Acc:HGNC:7136]	-	4	16	9	0	0	0	0.0290816	0.117415	0.0644401	0	0	0
ENSG00000007129	4.13899	15.7124	10.218	0	0	0	5.83615	0.000110069	0.00183352	CEACAM21	19	41549518	41586844	+	1964	protein_coding	carcinoembryonic antigen related cell adhesion molecule 21 [Source:HGNC Symbol;Acc:HGNC:28834]	-	4	15	10	0	0	0	0.120369	0.455608	0.296353	0	0	0
ENSG00000177494	4.13899	11.5224	14.3051	0	0	0	5.83195	0.000106324	0.00177404	ZBED2	3	111592900	111595443	-	2311	protein_coding	zinc finger BED-type containing 2 [Source:HGNC Symbol;Acc:HGNC:20710]	zf-BED	4	11	14	0	0	0	0.102295	0.283945	0.352597	0	0	0
ENSG00000203710	8.27798	13.6174	7.15257	0	0	0	5.7861	9.0718e-05	0.00153019	CR1	1	207496147	207641765	+	12583	protein_coding	complement C3b/C4b receptor 1 (Knops blood group) [Source:HGNC Symbol;Acc:HGNC:2334]	-	8	13	7	0	0	0	0.0375752	0.0616312	0.0323791	0	0	0
ENSG00000099810	7.24323	13.6174	8.17436	0	0	0	5.78556	9.07763e-05	0.00153019	MTAP	9	21802543	21937651	+	14617	protein_coding	methylthioadenosine phosphorylase [Source:HGNC Symbol;Acc:HGNC:7413]	-	7	13	8	0	0	0	0.0283032	0.053055	0.0318553	0	0	0
ENSG00000211679	15.5212	4.18997	9.19616	0	0	0	5.78023	0.000139901	0.00227658	IGLC3	22	22906342	22906803	+	462	IG_C_gene	immunoglobulin lambda constant 3 (Kern-Oz+ marker) [Source:HGNC Symbol;Acc:HGNC:5857]	-	15	4	9	0	0	0	1.91887	0.516487	1.13384	0	0	0
ENSG00000169442	57.9458	9.42743	36.7846	0	1.9675	0	5.76491	2.30932e-06	5.18416e-05	CD52	1	26317957	26320523	+	935	protein_coding	CD52 molecule [Source:HGNC Symbol;Acc:HGNC:1804]	-	56	9	36	0	2	0	3.53974	0.574212	2.241	0	0.120004	0
ENSG00000204475	30.0077	4.18997	21.4577	0	0.983752	0	5.76368	5.32874e-05	0.00093983	NCR3	6	31588895	31592985	-	1212	protein_coding	natural cytotoxicity triggering receptor 3 [Source:HGNC Symbol;Acc:HGNC:19077]	-	29	4	21	0	1	0	1.41413	0.196879	1.00848	0	0.0462886	0
ENSG00000134802	82.7798	73.3245	100.136	0	3.93501	0.891277	5.74786	2.08746e-15	1.37854e-13	SLC43A3	11	57406954	57427580	-	4517	protein_coding	solute carrier family 43 member 3 [Source:HGNC Symbol;Acc:HGNC:17466]	-	80	70	98	0	4	1	1.04673	0.924463	1.26278	0	0.0496806	0.0112454
ENSG00000198829	42.4246	48.1846	11.2397	0.988707	0	0.891277	5.74277	1.42621e-06	3.29969e-05	SUCNR1	3	151873643	151884619	+	4181	protein_coding	succinate receptor 1 [Source:HGNC Symbol;Acc:HGNC:4542]	-	41	46	11	1	0	1	0.579561	0.656325	0.153131	0.0134822	0	0.0121491
ENSG00000259834	10.3475	15.7124	2.04359	0	0	0	5.73796	0.000285311	0.00428723	AL365361.1	1	110653560	110657040	-	3481	lincRNA	novel transcript	-	10	15	2	0	0	0	0.169782	0.257057	0.0334408	0	0	0
ENSG00000111344	33.1119	31.4248	36.7846	1.97741	0	0	5.72842	3.20964e-07	8.31166e-06	RASAL1	12	113098819	113136239	-	4813	protein_coding	RAS protein activator like 1 [Source:HGNC Symbol;Acc:HGNC:9873]	-	32	30	36	2	0	0	0.392943	0.371832	0.435349	0.0234237	0	0
ENSG00000077420	70.3628	53.4221	78.6782	0	3.93501	0	5.7266	1.9364e-12	9.37013e-11	APBB1IP	10	26438203	26567803	+	3981	protein_coding	amyloid beta precursor protein binding family B member 1 interacting protein [Source:HGNC Symbol;Acc:HGNC:17379]	-	68	51	77	0	4	0	1.00951	0.764222	1.12577	0	0.0563696	0
ENSG00000111181	18.6254	11.5224	23.5013	0	0.983752	0	5.71078	2.27633e-05	0.000432101	SLC6A12	12	190077	214570	-	5280	protein_coding	solute carrier family 6 member 12 [Source:HGNC Symbol;Acc:HGNC:11045]	-	18	11	23	0	1	0	0.201481	0.12428	0.253539	0	0.0106253	0
ENSG00000226979	111.753	49.2321	88.8962	3.95483	0.983752	0	5.70508	6.83635e-14	3.82199e-12	LTA	6	31572054	31574324	+	1737	protein_coding	lymphotoxin alpha [Source:HGNC Symbol;Acc:HGNC:6709]	-	108	47	87	4	1	0	3.67468	1.61413	2.91521	0.129808	0.0322981	0
ENSG00000135077	76.5713	97.4168	73.5693	2.96612	0	1.78255	5.70024	3.18833e-15	2.04233e-13	HAVCR2	5	157085832	157142869	-	3804	protein_coding	hepatitis A virus cellular receptor 2 [Source:HGNC Symbol;Acc:HGNC:18437]	-	74	93	72	3	0	2	1.14971	1.45842	1.10165	0.0444552	0	0.0267063
ENSG00000111796	4.13899	18.8549	4.08718	0	0	0	5.68435	0.000356024	0.0052079	KLRB1	12	9594551	9607886	-	1448	protein_coding	killer cell lectin like receptor B1 [Source:HGNC Symbol;Acc:HGNC:6373]	-	4	18	4	0	0	0	0.163263	0.741559	0.160784	0	0	0
ENSG00000197721	30.0077	36.6622	30.6539	0	0	1.78255	5.68343	4.83065e-07	1.2095e-05	CR1L	1	207645113	207738416	+	2768	protein_coding	complement C3b/C4b receptor 1 like [Source:HGNC Symbol;Acc:HGNC:2335]	-	29	35	30	0	0	2	0.619195	0.754299	0.63082	0	0	0.0367018
ENSG00000143297	16.556	7.33245	3.06539	0	0	0	5.67843	0.000298129	0.0044634	FCRL5	1	157513377	157552520	-	12419	protein_coding	Fc receptor like 5 [Source:HGNC Symbol;Acc:HGNC:18508]	-	16	7	3	0	0	0	0.0761428	0.0336243	0.01406	0	0	0
ENSG00000189430	7.24323	9.42743	10.218	0	0	0	5.67543	0.00013319	0.00217873	NCR1	19	54906150	54916140	+	1893	protein_coding	natural cytotoxicity triggering receptor 1 [Source:HGNC Symbol;Acc:HGNC:6731]	-	7	9	10	0	0	0	0.218546	0.283618	0.307468	0	0	0
ENSG00000205755	10.3475	6.28495	10.218	0	0	0	5.67374	0.000143629	0.00233166	CRLF2	X	1187549	1212750	-	2010	protein_coding	cytokine receptor like factor 2 [Source:HGNC Symbol;Acc:HGNC:14281]	-	10	6	10	0	0	0	0.294035	0.178072	0.289571	0	0	0
ENSG00000103522	34.1466	30.3773	31.6757	0	0	1.78255	5.66685	5.1477e-07	1.28259e-05	IL21R	16	27402162	27452042	+	5467	protein_coding	interleukin 21 receptor [Source:HGNC Symbol;Acc:HGNC:6006]	-	33	29	31	0	0	2	0.356747	0.316439	0.330037	0	0	0.0185825
ENSG00000138316	37.2509	14.6649	43.9372	0	0.983752	0.891277	5.6567	1.27765e-06	2.97283e-05	ADAMTS14	10	70672803	70762441	+	5269	protein_coding	ADAM metallopeptidase with thrombospondin type 1 motif 14 [Source:HGNC Symbol;Acc:HGNC:14899]	-	36	14	43	0	1	1	0.403803	0.158504	0.474997	0	0.0106475	0.00964041
ENSG00000136250	54.8416	89.0369	44.959	0.988707	0	2.67383	5.63848	1.36229e-11	6.03014e-10	AOAH	7	36512949	36724549	-	3510	protein_coding	acyloxyacyl hydrolase [Source:HGNC Symbol;Acc:HGNC:548]	-	53	85	44	1	0	3	0.892409	1.44462	0.729619	0.0160596	0	0.0434148
ENSG00000153283	81.745	130.937	76.6346	0	5.90251	0	5.62844	5.70272e-05	0.000998026	CD96	3	111292719	111665750	+	5762	protein_coding	CD96 molecule [Source:HGNC Symbol;Acc:HGNC:16892]	-	79	125	75	0	6	0	0.810306	1.29413	0.757598	0	0.0584191	0
ENSG00000167483	15.5212	15.7124	19.4141	0	0	0.891277	5.62729	2.70262e-05	0.000504789	FAM129C	19	17523301	17553839	+	6628	protein_coding	family with sequence similarity 129 member C [Source:HGNC Symbol;Acc:HGNC:24130]	-	15	15	19	0	0	1	0.133753	0.135005	0.166848	0	0	0.00766375
ENSG00000178789	16.556	7.33245	2.04359	0	0	0	5.62259	0.000486573	0.00686373	CD300LB	17	74521174	74531474	-	2720	protein_coding	CD300 molecule like family member b [Source:HGNC Symbol;Acc:HGNC:30811]	-	16	7	2	0	0	0	0.347653	0.153522	0.0427968	0	0	0
ENSG00000196562	107.614	68.087	59.2641	1.97741	1.9675	0.891277	5.62161	3.45779e-14	1.99321e-12	SULF2	20	47656348	47786616	-	6657	protein_coding	sulfatase 2 [Source:HGNC Symbol;Acc:HGNC:20392]	-	104	65	58	2	2	1	0.923316	0.582474	0.507108	0.0169353	0.016855	0.00763037
ENSG00000188921	11.3822	7.33245	7.15257	0	0	0	5.61944	0.000183681	0.00290557	HACD4	9	20999515	21031636	-	9152	protein_coding	3-hydroxyacyl-CoA dehydratase 4 [Source:HGNC Symbol;Acc:HGNC:20920]	-	11	7	7	0	0	0	0.071035	0.0456272	0.0445177	0	0	0
ENSG00000124203	5.17373	10.4749	10.218	0	0	0	5.6194	0.000203156	0.00318647	ZNF831	20	59123381	59259113	+	11605	protein_coding	zinc finger protein 831 [Source:HGNC Symbol;Acc:HGNC:16167]	zf-C2H2	5	10	10	0	0	0	0.0254636	0.0514039	0.050154	0	0	0
ENSG00000277117	12.417	6.28495	7.15257	0	0	0	5.61885	0.000202578	0.00318281	FP565260.3	21	5022493	5040666	+	3357	protein_coding	Homo sapiens ICOS ligand (LOC102723996), mRNA. [Source:RefSeq mRNA;Acc:NM_001363770]	-	12	6	7	0	0	0	0.211264	0.106621	0.121366	0	0	0
ENSG00000122224	11.3822	6.28495	8.17436	0	0	0	5.61825	0.000189336	0.00299272	LY9	1	160796074	160828261	+	9118	protein_coding	lymphocyte antigen 9 [Source:HGNC Symbol;Acc:HGNC:6730]	-	11	6	8	0	0	0	0.0712998	0.0392548	0.0510671	0	0	0
ENSG00000161944	11.3822	4.18997	10.218	0	0	0	5.61583	0.000240703	0.00370579	ASGR2	17	7101322	7115700	-	2490	protein_coding	asialoglycoprotein receptor 2 [Source:HGNC Symbol;Acc:HGNC:743]	-	11	4	10	0	0	0	0.261089	0.0958301	0.23375	0	0	0
ENSG00000260997	8.27798	5.23746	12.2615	0	0	0	5.61524	0.000217026	0.00338064	AC004847.1	7	44958999	44960909	-	1911	sense_overlapping	novel transcript, overlapping MYO1G	-	8	5	12	0	0	0	0.247414	0.156081	0.365486	0	0	0
ENSG00000100721	3.10424	7.33245	15.3269	0	0	0	5.61447	0.000359356	0.00524912	TCL1A	14	95709967	95714196	-	2236	protein_coding	T cell leukemia/lymphoma 1A [Source:HGNC Symbol;Acc:HGNC:11648]	-	3	7	15	0	0	0	0.0792948	0.186753	0.390454	0	0	0
ENSG00000106066	33.1119	28.2823	31.6757	1.97741	0	0	5.60546	6.81441e-07	1.65936e-05	CPVL	7	28995231	29195451	-	3340	protein_coding	carboxypeptidase, vitellogenic like [Source:HGNC Symbol;Acc:HGNC:14399]	-	32	27	31	2	0	0	0.566238	0.482235	0.540214	0.033754	0	0
ENSG00000169896	216.262	189.596	245.231	3.95483	8.85377	0.891277	5.60324	1.51125e-34	3.46501e-32	ITGAM	16	31259967	31332892	+	5688	protein_coding	integrin subunit alpha M [Source:HGNC Symbol;Acc:HGNC:6149]	-	209	181	240	4	9	1	2.17161	1.89828	2.45585	0.0396408	0.0887687	0.00893026
ENSG00000132274	322.841	412.712	320.844	10.8758	3.93501	7.13021	5.59115	3.0061e-52	1.33353e-49	TRIM22	11	5689689	5737089	+	6020	protein_coding	tripartite motif containing 22 [Source:HGNC Symbol;Acc:HGNC:16379]	-	312	394	314	11	4	8	3.06305	3.90428	3.03587	0.103	0.0372769	0.0675021
ENSG00000151948	16.556	13.6174	18.3923	0	0	0.891277	5.56681	3.61695e-05	0.000657821	GLT1D1	12	128853427	128984968	+	3478	protein_coding	glycosyltransferase 1 domain containing 1 [Source:HGNC Symbol;Acc:HGNC:26483]	-	16	13	18	0	0	1	0.271885	0.222975	0.301227	0	0	0.0146048
ENSG00000136634	7.24323	12.5699	5.10898	0	0	0	5.56488	0.000282611	0.0042592	IL10	1	206767602	206772494	-	2155	protein_coding	interleukin 10 [Source:HGNC Symbol;Acc:HGNC:5962]	-	7	12	5	0	0	0	0.191976	0.332182	0.135043	0	0	0
ENSG00000110079	9.31272	10.4749	5.10898	0	0	0	5.56363	0.00025737	0.00391933	MS4A4A	11	60185702	60317944	+	2948	protein_coding	membrane spanning 4-domains A4A [Source:HGNC Symbol;Acc:HGNC:13371]	-	9	10	5	0	0	0	0.180431	0.202355	0.0987173	0	0	0
ENSG00000245164	10.3475	8.37994	6.13077	0	0	0	5.56177	0.000237024	0.00366418	LINC00861	8	125922308	125951249	-	5724	lincRNA	long intergenic non-protein coding RNA 861 [Source:HGNC Symbol;Acc:HGNC:45133]	-	10	8	6	0	0	0	0.103251	0.0833742	0.0610102	0	0	0
ENSG00000271856	7.24323	7.33245	10.218	0	0	0	5.55868	0.000231509	0.00359252	LINC01215	3	108125821	108138610	+	2592	lincRNA	long intergenic non-protein coding RNA 1215 [Source:HGNC Symbol;Acc:HGNC:49651]	-	7	7	10	0	0	0	0.159609	0.161103	0.224551	0	0	0
ENSG00000172116	23.7992	27.2348	37.8064	0.988707	0	0.891277	5.5458	1.10784e-06	2.59845e-05	CD8B	2	86815339	86861924	-	1864	protein_coding	CD8b molecule [Source:HGNC Symbol;Acc:HGNC:1707]	-	23	26	37	1	0	1	0.729252	0.832087	1.15533	0.030241	0	0.0272507
ENSG00000119535	53.8068	46.0897	33.7192	0.988707	1.9675	0	5.54148	3.18647e-09	1.07654e-07	CSF3R	1	36466043	36483278	-	8429	protein_coding	colony stimulating factor 3 receptor [Source:HGNC Symbol;Acc:HGNC:2439]	-	52	44	33	1	2	0	0.364605	0.3114	0.227871	0.00668753	0.0133116	0
ENSG00000116701	437.698	394.905	392.369	8.89836	8.85377	8.91277	5.52155	9.77177e-65	6.64676e-62	NCF2	1	183555563	183590876	-	2928	protein_coding	neutrophil cytosolic factor 2 [Source:HGNC Symbol;Acc:HGNC:7661]	-	423	377	384	9	9	10	8.53817	7.68089	7.63327	0.173266	0.172444	0.173481
ENSG00000142512	8.27798	6.28495	9.19616	0	0	0	5.49721	0.000304062	0.0045389	SIGLEC10	19	51410021	51417803	-	3667	protein_coding	sialic acid binding Ig like lectin 10 [Source:HGNC Symbol;Acc:HGNC:15620]	-	8	6	9	0	0	0	0.128936	0.0976072	0.142851	0	0	0
ENSG00000137078	8.27798	6.28495	9.19616	0	0	0	5.49721	0.000304062	0.0045389	SIT1	9	35649295	35650950	-	1327	protein_coding	signaling threshold regulating transmembrane adaptor 1 [Source:HGNC Symbol;Acc:HGNC:17710]	-	8	6	9	0	0	0	0.356299	0.269725	0.39475	0	0	0
ENSG00000117228	5564.87	6220.01	4699.24	118.645	106.245	142.604	5.48486	3.72027e-214	3.79579e-210	GBP1	1	89052319	89065360	-	4992	protein_coding	guanylate binding protein 1 [Source:HGNC Symbol;Acc:HGNC:4182]	-	5378	5938	4599	120	108	160	63.671	70.9589	53.6216	1.35503	1.21374	1.62806
ENSG00000099985	41.3899	14.6649	27.5885	1.97741	0	0	5.44916	3.88402e-06	8.43163e-05	OSM	22	30262829	30266840	-	2114	protein_coding	oncostatin M [Source:HGNC Symbol;Acc:HGNC:8506]	-	40	14	27	2	0	0	1.11828	0.395061	0.743377	0.0533294	0	0
ENSG00000243772	5.17373	12.5699	5.10898	0	0	0	5.43976	0.000529357	0.00737107	KIR2DL3	19	54738515	54753052	+	1590	protein_coding	killer cell immunoglobulin like receptor, two Ig domains and long cytoplasmic tail 3 [Source:HGNC Symbol;Acc:HGNC:6331]	-	5	12	5	0	0	0	0.185852	0.450221	0.183031	0	0	0
ENSG00000152315	16.556	6.28495	21.4577	0	0.983752	0	5.43474	0.000110552	0.00183779	KCNK13	14	90061765	90185857	+	2522	protein_coding	potassium two pore domain channel subfamily K member 13 [Source:HGNC Symbol;Acc:HGNC:6275]	-	16	6	21	0	1	0	0.374947	0.141921	0.484646	0	0.022245	0
ENSG00000178175	7.24323	7.33245	8.17436	0	0	0	5.43433	0.000384272	0.00555737	ZNF366	5	72442652	72507727	-	3975	protein_coding	zinc finger protein 366 [Source:HGNC Symbol;Acc:HGNC:18316]	zf-C2H2	7	7	8	0	0	0	0.104077	0.105052	0.11714	0	0	0
ENSG00000126262	8.27798	5.23746	9.19616	0	0	0	5.43231	0.000429126	0.0061494	FFAR2	19	35443907	35451767	+	2149	protein_coding	free fatty acid receptor 2 [Source:HGNC Symbol;Acc:HGNC:4501]	-	8	5	9	0	0	0	0.220013	0.138795	0.243757	0	0	0
ENSG00000163121	6.20848	5.23746	11.2397	0	0	0	5.43092	0.000480236	0.00678594	NEURL3	2	96497643	96508109	-	2497	protein_coding	neuralized E3 ubiquitin protein ligase 3 [Source:HGNC Symbol;Acc:HGNC:25162]	-	6	5	11	0	0	0	0.142013	0.119452	0.256404	0	0	0
ENSG00000124256	4.13899	5.23746	13.2833	0	0	0	5.42946	0.000630591	0.00864193	ZBP1	20	57603846	57620576	-	5405	protein_coding	Z-DNA binding protein 1 [Source:HGNC Symbol;Acc:HGNC:16176]	-	4	5	13	0	0	0	0.0437381	0.0551843	0.13999	0	0	0
ENSG00000113269	91.0577	167.599	109.332	5.93224	1.9675	0.891277	5.41646	2.97716e-20	2.97804e-18	RNF130	5	179911651	180072118	-	12822	protein_coding	ring finger protein 130 [Source:HGNC Symbol;Acc:HGNC:18280]	-	88	160	107	6	2	1	0.405623	0.744399	0.485712	0.0263777	0.00875086	0.00396158
ENSG00000071073	78.6408	87.9894	75.6128	1.97741	0	3.56511	5.41087	7.71308e-16	5.39017e-14	MGAT4A	2	98619106	98731126	-	9630	protein_coding	alpha-1,3-mannosyl-glycoprotein 4-beta-N-acetylglucosaminyltransferase A [Source:HGNC Symbol;Acc:HGNC:7047]	-	76	84	74	2	0	4	0.466426	0.520349	0.447256	0.011707	0	0.0210988
ENSG00000129538	1.03475	12.5699	8.17436	0	0	0	5.37082	0.00148938	0.0181338	RNASE1	14	20801228	20803278	-	1506	protein_coding	ribonuclease A family member 1, pancreatic [Source:HGNC Symbol;Acc:HGNC:10044]	-	1	12	8	0	0	0	0.0392437	0.475333	0.309183	0	0	0
ENSG00000221957	9.31272	6.28495	6.13077	0	0	0	5.3679	0.000547334	0.00758757	KIR2DS4	19	54832676	54848569	+	1608	polymorphic_pseudogene	killer cell immunoglobulin like receptor, two Ig domains and short cytoplasmic tail 4 [Source:HGNC Symbol;Acc:HGNC:6336]	-	9	6	6	0	0	0	0.33079	0.222591	0.217178	0	0	0
ENSG00000262370	18.6254	5.23746	18.3923	0	0.983752	0	5.3665	0.000159706	0.00256612	AC108134.3	16	3076911	3087100	-	1326	lincRNA	uncharacterized LOC105371058 [Source:NCBI gene;Acc:105371058]	-	18	5	18	0	1	0	0.802277	0.224941	0.790095	0	0.042309	0
ENSG00000103489	56.9111	50.2796	50.068	1.97741	0.983752	0.891277	5.36557	3.73544e-11	1.56521e-09	XYLT1	16	17101769	17470881	-	11004	protein_coding	xylosyltransferase 1 [Source:HGNC Symbol;Acc:HGNC:15516]	-	55	48	49	2	1	1	0.295398	0.260215	0.259177	0.0102452	0.00509831	0.00461608
ENSG00000186827	25.8687	14.6649	37.8064	0.988707	0	0.891277	5.36534	4.9042e-06	0.000104901	TNFRSF4	1	1211326	1214138	-	1721	protein_coding	TNF receptor superfamily member 4 [Source:HGNC Symbol;Acc:HGNC:11918]	-	25	14	37	1	0	1	0.858528	0.485276	1.25133	0.0327537	0	0.029515
ENSG00000037280	8.27798	3.14248	10.218	0	0	0	5.36286	0.000759232	0.0102129	FLT4	5	180601506	180649624	-	8852	protein_coding	fms related tyrosine kinase 4 [Source:HGNC Symbol;Acc:HGNC:3767]	-	8	3	10	0	0	0	0.0534126	0.0202172	0.065752	0	0	0
ENSG00000239713	164.525	189.596	185.967	1.97741	10.8213	0.891277	5.33223	2.18321e-29	3.97773e-27	APOBEC3G	22	39077005	39087743	+	5437	protein_coding	apolipoprotein B mRNA editing enzyme catalytic subunit 3G [Source:HGNC Symbol;Acc:HGNC:17357]	-	159	181	182	2	11	1	1.72836	1.98592	1.94833	0.0207354	0.113504	0.00934253
ENSG00000167850	28.9729	25.1398	22.4795	0	1.9675	0	5.32391	3.72244e-06	8.12409e-05	CD300C	17	74541108	74546143	-	1517	protein_coding	CD300c molecule [Source:HGNC Symbol;Acc:HGNC:19320]	-	28	24	22	0	2	0	1.09086	0.943772	0.844088	0	0.0739641	0
ENSG00000106565	69.328	77.5144	80.7218	0	2.95126	2.67383	5.31838	2.91055e-15	1.87951e-13	TMEM176B	7	150791285	150801360	-	1979	protein_coding	transmembrane protein 176B [Source:HGNC Symbol;Acc:HGNC:29596]	-	67	74	79	0	3	3	2.0009	2.23063	2.32344	0	0.0850457	0.0770015
ENSG00000261269	8.27798	8.37994	4.08718	0	0	0	5.30047	0.00080369	0.010726	AC093278.2	5	72439903	72442387	-	2485	sense_overlapping	novel transcript, overlapping ZNF366	-	8	8	4	0	0	0	0.190265	0.192046	0.0936881	0	0	0
ENSG00000240505	9.31272	6.28495	5.10898	0	0	0	5.29825	0.000764712	0.010273	TNFRSF13B	17	16929816	16972118	-	3550	protein_coding	TNF receptor superfamily member 13B [Source:HGNC Symbol;Acc:HGNC:18153]	-	9	6	5	0	0	0	0.149834	0.100824	0.081977	0	0	0
ENSG00000119866	4.13899	6.28495	10.218	0	0	0	5.29449	0.000873294	0.0115377	BCL11A	2	60450520	60555154	-	25422	protein_coding	B cell CLL/lymphoma 11A [Source:HGNC Symbol;Acc:HGNC:13221]	zf-C2H2	4	6	10	0	0	0	0.0092992	0.0140794	0.022895	0	0	0
ENSG00000123360	8.27798	3.14248	9.19616	0	0	0	5.29299	0.00096303	0.0124772	PDE1B	12	54549350	54579239	+	7618	protein_coding	phosphodiesterase 1B [Source:HGNC Symbol;Acc:HGNC:8775]	-	8	3	9	0	0	0	0.0620647	0.0234921	0.0687626	0	0	0
ENSG00000050767	3.10424	4.18997	13.2833	0	0	0	5.29057	0.00132662	0.0164066	COL23A1	5	178237618	178590555	-	3766	protein_coding	collagen type XXIII alpha 1 chain [Source:HGNC Symbol;Acc:HGNC:22990]	-	3	4	13	0	0	0	0.04708	0.0633609	0.200916	0	0	0
ENSG00000197471	188.324	127.794	162.465	5.93224	0.983752	5.34766	5.27524	1.47425e-27	2.40668e-25	SPN	16	29662979	29670876	+	7382	protein_coding	sialophorin [Source:HGNC Symbol;Acc:HGNC:11249]	-	182	122	159	6	1	6	1.45711	0.985887	1.25364	0.0458162	0.00759981	0.0412858
ENSG00000065675	21.7297	30.3773	21.4577	0.988707	0.983752	0	5.26501	4.86588e-06	0.000104299	PRKCQ	10	6427143	6580301	-	3295	protein_coding	protein kinase C theta [Source:HGNC Symbol;Acc:HGNC:9410]	-	21	29	21	1	1	0	0.376668	0.52503	0.370949	0.0171075	0.0170263	0
ENSG00000102755	10.3475	16.7599	12.2615	0.988707	0	0	5.26322	0.000146317	0.00237152	FLT1	13	28300344	28495145	-	12567	protein_coding	fms related tyrosine kinase 1 [Source:HGNC Symbol;Acc:HGNC:3763]	-	10	16	12	1	0	0	0.0470288	0.0759504	0.0555777	0.00448549	0	0
ENSG00000157227	223.505	140.364	205.381	3.95483	2.95126	8.02149	5.22991	7.97961e-31	1.55078e-28	MMP14	14	22836557	22849027	+	4464	protein_coding	matrix metallopeptidase 14 [Source:HGNC Symbol;Acc:HGNC:7160]	-	216	134	201	4	3	9	2.85973	1.7907	2.62073	0.05051	0.0377028	0.10241
ENSG00000226004	10.3475	8.37994	1.0218	0	0	0	5.22924	0.00225833	0.0256876	AL591468.1	6	137943079	137945802	-	573	lincRNA	novel transcript	-	10	8	1	0	0	0	1.03143	0.832869	0.101577	0	0	0
ENSG00000250771	2.06949	10.4749	7.15257	0	0	0	5.22586	0.00159485	0.0191889	AC106865.1	4	153640168	153681180	+	3277	transcribed_unprocessed_pseudogene	toll like receptor 2 pseudogene [Source:NCBI gene;Acc:100419170]	-	2	10	7	0	0	0	0.0360702	0.182039	0.124329	0	0	0
ENSG00000163600	8.27798	5.23746	6.13077	0	0	0	5.22273	0.000996311	0.0128432	ICOS	2	203936748	203961577	+	2645	protein_coding	inducible T cell costimulator [Source:HGNC Symbol;Acc:HGNC:5351]	-	8	5	6	0	0	0	0.178756	0.112768	0.132031	0	0	0
ENSG00000227191	6.20848	6.28495	7.15257	0	0	0	5.22272	0.000945121	0.0123077	TRGC2	7	38239580	38249572	-	1013	TR_C_gene	T cell receptor gamma constant 2 [Source:HGNC Symbol;Acc:HGNC:12276]	-	6	6	7	0	0	0	0.350056	0.353332	0.402197	0	0	0
ENSG00000019582	11226	9402.29	10035.1	304.522	271.516	245.992	5.22223	1.42504e-284	2.90795e-280	CD74	5	150401637	150412929	-	3184	protein_coding	CD74 molecule [Source:HGNC Symbol;Acc:HGNC:1697]	-	10849	8976	9821	308	276	276	201.378	168.171	179.528	5.4528	4.8631	4.40311
ENSG00000163221	12.417	2.09498	5.10898	0	0	0	5.22111	0.00184084	0.0215191	S100A12	1	153373706	153375649	-	518	protein_coding	S100 calcium binding protein A12 [Source:HGNC Symbol;Acc:HGNC:10489]	-	12	2	5	0	0	0	1.36914	0.230325	0.561812	0	0	0
ENSG00000132704	9.31272	3.14248	7.15257	0	0	0	5.22036	0.0012596	0.0157111	FCRL2	1	157745733	157777132	-	5058	protein_coding	Fc receptor like 2 [Source:HGNC Symbol;Acc:HGNC:14875]	-	9	3	7	0	0	0	0.105162	0.0353821	0.0805508	0	0	0
ENSG00000258875	28.9729	16.7599	24.5231	0	0	1.78255	5.21723	9.06385e-06	0.0001857	AL135818.1	14	91242759	91252211	+	1916	processed_transcript	novel transcript, antisense to GPR68	-	28	16	24	0	0	2	0.86369	0.498157	0.729065	0	0	0.0530223
ENSG00000173868	6.20848	2.09498	11.2397	0	0	0	5.21624	0.00171296	0.0203224	PHOSPHO1	17	49223362	49230766	-	2375	protein_coding	phosphoethanolamine/phosphocholine phosphatase [Source:HGNC Symbol;Acc:HGNC:16815]	-	6	2	11	0	0	0	0.149308	0.0502352	0.269575	0	0	0
ENSG00000152689	36.2161	39.8047	29.6321	1.97741	0	0.891277	5.20758	4.19721e-08	1.22881e-06	RASGRP3	2	33436324	33564750	+	11118	protein_coding	RAS guanyl releasing protein 3 [Source:HGNC Symbol;Acc:HGNC:14545]	-	35	38	29	2	0	1	0.186053	0.203891	0.151818	0.0101402	0	0.00456875
ENSG00000177706	151.073	83.7994	183.923	4.94353	0.983752	5.34766	5.20085	1.10132e-21	1.26255e-19	FAM20C	7	192969	260745	+	4629	protein_coding	FAM20C, golgi associated secretory pathway kinase [Source:HGNC Symbol;Acc:HGNC:22140]	-	146	80	180	5	1	6	1.86407	1.03097	2.26327	0.060887	0.0121196	0.0658397
ENSG00000078081	103.475	118.367	91.9616	1.97741	4.91876	1.78255	5.19124	2.38443e-20	2.43283e-18	LAMP3	3	183122213	183163839	-	3816	protein_coding	lysosomal associated membrane protein 3 [Source:HGNC Symbol;Acc:HGNC:14582]	-	100	113	90	2	5	2	1.54877	1.76649	1.37273	0.0295436	0.0735086	0.0266223
ENSG00000167083	12.417	17.8074	7.15257	0.988707	0	0	5.18781	0.000243293	0.00373843	GNGT2	17	49202791	49210574	-	1689	protein_coding	G protein subunit gamma transducin 2 [Source:HGNC Symbol;Acc:HGNC:4412]	-	12	17	7	1	0	0	0.419901	0.600428	0.241223	0.0333743	0	0
ENSG00000168062	271.104	226.258	302.451	6.92095	9.83752	5.34766	5.18777	3.09093e-44	1.03399e-41	BATF2	11	64987943	64997045	-	2844	protein_coding	basic leucine zipper ATF-like transcription factor 2 [Source:HGNC Symbol;Acc:HGNC:25163]	TF_bZIP	262	216	296	7	10	6	5.44461	4.5307	6.05777	0.138743	0.197264	0.107163
ENSG00000173114	12.417	16.7599	8.17436	0	0.983752	0	5.18696	0.000220719	0.00343554	LRRN3	7	111091006	111125454	+	3875	protein_coding	leucine rich repeat neuronal 3 [Source:HGNC Symbol;Acc:HGNC:17200]	-	12	16	8	0	1	0	0.183023	0.246314	0.120162	0	0.0144779	0
ENSG00000111913	65.1891	77.5144	66.4167	4.94353	0.983752	0	5.18545	4.70911e-14	2.66928e-12	RIPOR2	6	24804281	25042170	-	9536	protein_coding	RHO family interacting cell polarization regulator 2 [Source:HGNC Symbol;Acc:HGNC:13872]	-	63	74	65	5	1	0	0.390454	0.462921	0.396732	0.029556	0.00588316	0
ENSG00000104267	65.1891	33.5198	38.8282	0.988707	0	2.67383	5.18317	1.4951e-09	5.26925e-08	CA2	8	85463852	85481493	+	2123	protein_coding	carbonic anhydrase 2 [Source:HGNC Symbol;Acc:HGNC:1373]	-	63	32	38	1	0	3	1.75382	0.899169	1.0418	0.0265517	0	0.0717786
ENSG00000164935	6.20848	11.5224	1.0218	0	0	0	5.15411	0.00300491	0.0326334	DCSTAMP	8	104339087	104356689	+	2778	protein_coding	dendrocyte expressed seven transmembrane protein [Source:HGNC Symbol;Acc:HGNC:18549]	-	6	11	1	0	0	0	0.127648	0.236212	0.0209517	0	0	0
ENSG00000115085	141.76	80.6569	125.681	8.89836	0.983752	0	5.15115	1.98113e-05	0.000380669	ZAP70	2	97713560	97739862	+	5111	protein_coding	zeta chain of T cell receptor associated protein kinase 70 [Source:HGNC Symbol;Acc:HGNC:12858]	-	137	77	123	9	1	0	1.5842	0.898724	1.40072	0.0992609	0.0109767	0
ENSG00000120262	8.27798	7.33245	3.06539	0	0	0	5.14883	0.00160837	0.0193289	CCDC170	6	151494030	151621193	+	5419	protein_coding	coiled-coil domain containing 170 [Source:HGNC Symbol;Acc:HGNC:21177]	-	8	7	3	0	0	0	0.0872502	0.0770585	0.032222	0	0	0
ENSG00000185291	91.0577	78.5619	65.3949	0.988707	0.983752	4.45638	5.14739	1.19714e-15	8.14297e-14	IL3RA	X	1336616	1382689	+	1710	protein_coding	interleukin 3 receptor subunit alpha [Source:HGNC Symbol;Acc:HGNC:6012]	-	88	75	64	1	1	5	3.04146	2.61642	2.17838	0.0329644	0.0328081	0.148524
ENSG00000188676	10.3475	5.23746	3.06539	0	0	0	5.1472	0.00179292	0.021097	IDO2	8	39934614	40016391	+	4444	protein_coding	indoleamine 2,3-dioxygenase 2 [Source:HGNC Symbol;Acc:HGNC:27269]	-	10	5	3	0	0	0	0.132991	0.0671178	0.0392914	0	0	0
ENSG00000169194	7.24323	6.28495	5.10898	0	0	0	5.14632	0.00131637	0.0162996	IL13	5	132656263	132661110	+	2887	protein_coding	interleukin 13 [Source:HGNC Symbol;Acc:HGNC:5973]	-	7	6	5	0	0	0	0.1433	0.123978	0.100803	0	0	0
ENSG00000223552	6.20848	6.28495	6.13077	0	0	0	5.14549	0.00128126	0.0159229	AC098613.1	3	46364955	46407059	-	656	antisense	uncharacterized LOC102724297 [Source:NCBI gene;Acc:102724297]	-	6	6	6	0	0	0	0.540559	0.545618	0.532351	0	0	0
ENSG00000109906	7.24323	4.18997	7.15257	0	0	0	5.14303	0.00141576	0.0173827	ZBTB16	11	114059593	114250676	+	6372	protein_coding	zinc finger and BTB domain containing 16 [Source:HGNC Symbol;Acc:HGNC:12930]	ZBTB	7	4	7	0	0	0	0.0649259	0.0374478	0.06394	0	0	0
ENSG00000167664	8.27798	3.14248	7.15257	0	0	0	5.14219	0.00162913	0.0194638	TMIGD2	19	4292232	4302431	-	1262	protein_coding	transmembrane and immunoglobulin domain containing 2 [Source:HGNC Symbol;Acc:HGNC:28324]	-	8	3	7	0	0	0	0.37465	0.141809	0.322841	0	0	0
ENSG00000151490	32.0772	32.4723	34.741	1.97741	0	0.891277	5.11835	7.51992e-08	2.12243e-06	PTPRO	12	15322397	15597399	+	7519	protein_coding	protein tyrosine phosphatase, receptor type O [Source:HGNC Symbol;Acc:HGNC:9678]	-	31	31	34	2	0	1	0.243667	0.245948	0.26319	0.0149938	0	0.0067556
ENSG00000130487	34.1466	21.9973	42.9154	0.988707	0.983752	0.891277	5.11577	1.22858e-07	3.36773e-06	KLHDC7B	22	50545891	50551023	+	5133	protein_coding	kelch domain containing 7B [Source:HGNC Symbol;Acc:HGNC:25145]	-	33	21	42	1	1	1	0.37996	0.244056	0.476243	0.0109817	0.0109296	0.00989584
ENSG00000174004	80.7103	77.5144	104.223	0	2.95126	4.45638	5.11303	3.61698e-17	2.76435e-15	NRROS	3	196639686	196662004	+	2910	protein_coding	negative regulator of reactive oxygen species [Source:HGNC Symbol;Acc:HGNC:24613]	-	78	74	102	0	3	5	1.58415	1.51698	2.04013	0	0.0578369	0.0872772
ENSG00000059804	168.664	158.171	134.877	0.988707	8.85377	3.56511	5.11217	1.75943e-27	2.84944e-25	SLC2A3	12	7919230	7936275	-	6159	protein_coding	solute carrier family 2 member 3 [Source:HGNC Symbol;Acc:HGNC:11007]	-	163	151	132	1	9	4	1.56413	1.46254	1.24742	0.00915233	0.0819802	0.0329893
ENSG00000122877	285.59	153.981	249.318	3.95483	7.87002	8.02149	5.10949	1.20724e-33	2.70714e-31	EGR2	10	62811996	62919900	-	3689	protein_coding	early growth response 2 [Source:HGNC Symbol;Acc:HGNC:3239]	zf-C2H2	276	147	244	4	8	9	4.42177	2.37712	3.84974	0.0611214	0.121663	0.123925
ENSG00000104951	329.05	280.728	434.263	11.8645	8.85377	9.80404	5.09793	1.45838e-50	6.0734e-48	IL4I1	19	49889654	49929539	-	2563	protein_coding	interleukin 4 induced 1 [Source:HGNC Symbol;Acc:HGNC:19094]	-	318	268	425	12	9	11	7.33287	6.23775	9.65141	0.263921	0.197002	0.218006
ENSG00000135636	21.7297	15.7124	27.5885	0.988707	0	0.891277	5.09645	1.41067e-05	0.000278935	DYSF	2	71453722	71686768	+	8386	protein_coding	dysferlin [Source:HGNC Symbol;Acc:HGNC:3097]	-	21	15	27	1	0	1	0.147999	0.106703	0.187396	0.00672182	0	0.00605716
ENSG00000196126	795.72	895.606	914.507	22.7403	28.5288	24.9557	5.09577	5.15159e-116	7.50882e-113	HLA-DRB1	6	32578769	32589848	-	1229	protein_coding	major histocompatibility complex, class II, DR beta 1 [Source:HGNC Symbol;Acc:HGNC:4948]	-	769	855	895	23	29	28	36.9803	41.5007	42.3859	1.05492	1.3238	1.15726
ENSG00000198286	96.2315	54.4696	108.31	0	5.90251	1.78255	5.08471	3.3639e-15	2.14512e-13	CARD11	7	2906141	3043945	-	4707	protein_coding	caspase recruitment domain family member 11 [Source:HGNC Symbol;Acc:HGNC:16393]	-	93	52	106	0	6	2	1.16771	0.659023	1.31073	0	0.0715128	0.0215829
ENSG00000204792	3.10424	11.5224	3.06539	0	0	0	5.07016	0.00288899	0.0316609	LINC01291	2	74918148	74938418	+	4176	lincRNA	long intergenic non-protein coding RNA 1291 [Source:HGNC Symbol;Acc:HGNC:50358]	-	3	11	3	0	0	0	0.0424577	0.157135	0.041813	0	0	0
ENSG00000276758	5.17373	6.28495	6.13077	0	0	0	5.06302	0.00178692	0.0210559	AC245884.12	19	54296194	54296252	-	59	unprocessed_pseudogene	leukocyte immunoglobulin-like receptor, subfamily A member pseudogene	-	5	6	6	0	0	0	5.00857	6.06654	5.91902	0	0	0
ENSG00000122025	10.3475	3.14248	4.08718	0	0	0	5.06218	0.00253865	0.0283545	FLT3	13	28003274	28100592	-	4159	protein_coding	fms related tyrosine kinase 3 [Source:HGNC Symbol;Acc:HGNC:3765]	-	10	3	4	0	0	0	0.142104	0.0430302	0.0559786	0	0	0
ENSG00000189013	2.06949	7.33245	8.17436	0	0	0	5.06211	0.00261957	0.0291308	KIR2DL4	19	54803535	54814517	+	1724	protein_coding	killer cell immunoglobulin like receptor, two Ig domains and long cytoplasmic tail 4 [Source:HGNC Symbol;Acc:HGNC:6332]	-	2	7	8	0	0	0	0.0685627	0.242216	0.270087	0	0	0
ENSG00000137757	5.17373	5.23746	7.15257	0	0	0	5.06129	0.00184148	0.0215191	CASP5	11	104994235	105023168	-	1592	protein_coding	caspase 5 [Source:HGNC Symbol;Acc:HGNC:1506]	-	5	5	7	0	0	0	0.185619	0.187356	0.255921	0	0	0
ENSG00000126353	100.37	100.559	120.572	0	9.83752	0	5.03603	0.00354726	0.0375638	CCR7	17	40553769	40565472	-	2508	protein_coding	C-C motif chemokine receptor 7 [Source:HGNC Symbol;Acc:HGNC:1608]	-	97	96	118	0	10	0	2.28581	2.28342	2.73845	0	0.223691	0
ENSG00000100079	22.7644	32.4723	37.8064	0	0.983752	1.78255	5.03194	2.25806e-07	5.93025e-06	LGALS2	22	37570246	37582616	-	828	protein_coding	galectin 2 [Source:HGNC Symbol;Acc:HGNC:6562]	-	22	31	37	0	1	2	1.57032	2.23343	2.60089	0	0.0677558	0.122694
ENSG00000255197	20.6949	21.9973	19.4141	0	1.9675	0	5.02053	1.91773e-05	0.000370579	AC090559.1	11	47383148	47409190	-	1113	antisense	novel transcript	-	20	21	19	0	2	0	1.06201	1.12555	0.993594	0	0.100812	0
ENSG00000152213	12.417	30.3773	19.4141	1.97741	0	0	5.02013	3.14163e-05	0.000576512	ARL11	13	49628299	49633872	+	3826	protein_coding	ADP ribosylation factor like GTPase 11 [Source:HGNC Symbol;Acc:HGNC:24046]	-	12	29	19	2	0	0	0.185367	0.452163	0.289041	0.0294664	0	0
ENSG00000132185	9.31272	13.6174	10.218	0	0	0.891277	5.01512	0.000394475	0.00568478	FCRLA	1	161706972	161714352	+	3275	protein_coding	Fc receptor like A [Source:HGNC Symbol;Acc:HGNC:18504]	-	9	13	10	0	0	1	0.162415	0.236796	0.177721	0	0	0.01551
ENSG00000075884	23.7992	18.8549	18.3923	0.988707	0.983752	0	4.99556	1.95846e-05	0.000377021	ARHGAP15	2	143091362	143768352	+	6226	protein_coding	Rho GTPase activating protein 15 [Source:HGNC Symbol;Acc:HGNC:21030]	-	23	18	18	1	1	0	0.21833	0.172467	0.168273	0.00905383	0.00901089	0
ENSG00000143772	31.0424	37.7097	52.1116	0.988707	1.9675	0.891277	4.98578	3.77844e-09	1.26398e-07	ITPKB	1	226631690	226739323	-	7036	protein_coding	inositol-trisphosphate 3-kinase B [Source:HGNC Symbol;Acc:HGNC:6179]	-	30	36	51	1	2	1	0.251994	0.305224	0.421886	0.00801154	0.0159471	0.00721935
ENSG00000188820	110.718	42.9472	174.727	0	5.90251	4.45638	4.9816	1.18198e-06	2.75967e-05	CALHM6	6	116461370	116463779	+	1194	protein_coding	calcium homeostasis modulator family member 6 [Source:HGNC Symbol;Acc:HGNC:33391]	-	107	41	171	0	6	5	5.29633	2.04843	8.33571	0	0.281919	0.212711
ENSG00000231123	3.10424	9.42743	4.08718	0	0	0	4.98023	0.00321324	0.0345648	SPATA20P1	21	38238227	38238664	-	438	processed_pseudogene	spermatogenesis associated 20 pseudogene 1 [Source:HGNC Symbol;Acc:HGNC:39636]	-	3	9	4	0	0	0	0.404802	1.22577	0.531541	0	0	0
ENSG00000150681	4.13899	8.37994	4.08718	0	0	0	4.97926	0.00282255	0.0311278	RGS18	1	192158457	192185815	+	2806	protein_coding	regulator of G protein signaling 18 [Source:HGNC Symbol;Acc:HGNC:14261]	-	4	8	4	0	0	0	0.0842496	0.170076	0.0829704	0	0	0
ENSG00000166527	7.24323	6.28495	3.06539	0	0	0	4.97837	0.0028488	0.0313576	CLEC4D	12	8509475	8522366	+	2013	protein_coding	C-type lectin domain family 4 member D [Source:HGNC Symbol;Acc:HGNC:14554]	-	7	6	3	0	0	0	0.205518	0.177807	0.0867417	0	0	0
ENSG00000211786	6.20848	6.28495	4.08718	0	0	0	4.97741	0.00256416	0.0286081	TRAV8-2	14	21846537	21847221	+	566	TR_V_gene	T cell receptor alpha variable 8-2 [Source:HGNC Symbol;Acc:HGNC:12147]	-	6	6	4	0	0	0	0.626513	0.632377	0.411334	0	0	0
ENSG00000169508	64.1543	97.4168	79.7	2.96612	4.91876	0	4.97529	8.9645e-16	6.18005e-14	GPR183	13	99294530	99307405	-	1700	protein_coding	G protein-coupled receptor 183 [Source:HGNC Symbol;Acc:HGNC:3128]	-	62	93	78	3	5	0	2.15545	3.26344	2.67052	0.099475	0.165005	0
ENSG00000235576	1.03475	6.28495	9.19616	0	0	0	4.97263	0.00487485	0.0488107	LINC01871	2	7725801	7730705	+	243	lincRNA	long intergenic non-protein coding RNA 1871 [Source:HGNC Symbol;Acc:HGNC:52690]	-	1	6	9	0	0	0	0.243214	1.47294	2.15569	0	0	0
ENSG00000242048	6.20848	3.14248	7.15257	0	0	0	4.97185	0.00288577	0.0316597	AC093583.1	7	151806490	151810820	+	2390	processed_transcript	uncharacterized LOC644090 [Source:NCBI gene;Acc:644090]	-	6	3	7	0	0	0	0.148371	0.0748798	0.170471	0	0	0
ENSG00000095970	4.13899	4.18997	8.17436	0	0	0	4.97184	0.00286436	0.0314755	TREM2	6	41158506	41163186	-	1095	protein_coding	triggering receptor expressed on myeloid cells 2 [Source:HGNC Symbol;Acc:HGNC:17761]	-	4	4	8	0	0	0	0.215894	0.217915	0.425233	0	0	0
ENSG00000141293	14.4865	8.37994	9.19616	0.988707	0	0	4.96751	0.00050499	0.00708722	SKAP1	17	48133440	48430275	-	2648	protein_coding	src kinase associated phosphoprotein 1 [Source:HGNC Symbol;Acc:HGNC:15605]	-	14	8	9	1	0	0	0.312468	0.180224	0.197822	0.0212875	0	0
ENSG00000093072	263.86	323.675	248.296	6.92095	8.85377	11.5866	4.92245	1.00385e-46	3.59377e-44	ADA2	22	17178790	17258235	-	8704	protein_coding	adenosine deaminase 2 [Source:HGNC Symbol;Acc:HGNC:1839]	-	255	309	243	7	9	13	1.73148	2.11778	1.62494	0.0453337	0.0580097	0.0758662
ENSG00000261618	32.0772	36.6622	17.3705	2.96612	0	0	4.90287	1.15329e-06	2.69885e-05	AC083837.1	8	78837529	78840522	+	2994	lincRNA	novel transcript	-	31	35	17	3	0	0	0.611935	0.697361	0.330482	0.0564821	0	0
ENSG00000150048	3.10424	9.42743	3.06539	0	0	0	4.88845	0.00469031	0.0473814	CLEC1A	12	10069554	10111627	-	3169	protein_coding	C-type lectin domain family 1 member A [Source:HGNC Symbol;Acc:HGNC:24355]	-	3	9	3	0	0	0	0.0559493	0.169419	0.0550997	0	0	0
ENSG00000253838	3.10424	7.33245	5.10898	0	0	0	4.88441	0.00392803	0.0408747	AC007991.2	8	39914229	39915721	+	102	sense_intronic	novel transcript	-	3	7	5	0	0	0	1.73827	4.09392	2.85312	0	0	0
ENSG00000240403	8.27798	4.18997	3.06539	0	0	0	4.88348	0.00420897	0.0432905	KIR3DL2	19	54850443	54867207	+	1877	protein_coding	killer cell immunoglobulin like receptor, three Ig domains and long cytoplasmic tail 2 [Source:HGNC Symbol;Acc:HGNC:6339]	-	8	4	3	0	0	0	0.251896	0.127127	0.0930267	0	0	0
ENSG00000125498	6.20848	5.23746	4.08718	0	0	0	4.88345	0.00356055	0.0376459	KIR2DL1	19	54769811	54784322	+	1674	protein_coding	killer cell immunoglobulin like receptor, two Ig domains and long cytoplasmic tail 1 [Source:HGNC Symbol;Acc:HGNC:6329]	-	6	5	4	0	0	0	0.211832	0.178179	0.139077	0	0	0
ENSG00000152207	5.17373	5.23746	5.10898	0	0	0	4.88245	0.00345422	0.0367118	CYSLTR2	13	48653711	48711226	+	5372	protein_coding	cysteinyl leukotriene receptor 2 [Source:HGNC Symbol;Acc:HGNC:18274]	-	5	5	5	0	0	0	0.0550085	0.0555233	0.0541732	0	0	0
ENSG00000226091	7.24323	3.14248	5.10898	0	0	0	4.88049	0.00395894	0.0411335	LINC00937	12	8295986	8396803	-	5663	lincRNA	long intergenic non-protein coding RNA 937 [Source:HGNC Symbol;Acc:HGNC:48629]	-	7	3	5	0	0	0	0.0730545	0.0316021	0.0513895	0	0	0
ENSG00000214212	4.13899	4.18997	7.15257	0	0	0	4.87948	0.00378861	0.039626	C19orf38	19	10836575	10869790	+	1565	protein_coding	chromosome 19 open reading frame 38 [Source:HGNC Symbol;Acc:HGNC:34073]	-	4	4	7	0	0	0	0.151057	0.152471	0.260336	0	0	0
ENSG00000239951	2.06949	5.23746	8.17436	0	0	0	4.87941	0.00475817	0.0479719	IGKV3-20	2	89142574	89143160	-	400	IG_V_gene	immunoglobulin kappa variable 3-20 [Source:HGNC Symbol;Acc:HGNC:5817]	-	2	5	8	0	0	0	0.295505	0.745678	1.16407	0	0	0
ENSG00000126264	3.10424	4.18997	8.17436	0	0	0	4.87845	0.0042515	0.043596	HCST	19	35902480	35904377	+	613	protein_coding	hematopoietic cell signal transducer [Source:HGNC Symbol;Acc:HGNC:16977]	-	3	4	8	0	0	0	0.289239	0.389261	0.759592	0	0	0
ENSG00000281103	3.10424	4.18997	8.17436	0	0	0	4.87845	0.0042515	0.043596	TRG-AS1	7	38341577	38378804	+	4130	antisense	T cell receptor gamma locus antisense RNA 1 [Source:HGNC Symbol;Acc:HGNC:48974]	-	3	4	8	0	0	0	0.0429306	0.0577765	0.112743	0	0	0
ENSG00000167261	6.20848	2.09498	7.15257	0	0	0	4.87745	0.00461284	0.0467609	DPEP2	16	67987394	68000586	-	3498	protein_coding	dipeptidase 2 [Source:HGNC Symbol;Acc:HGNC:23028]	-	6	2	7	0	0	0	0.101374	0.0341076	0.116474	0	0	0
ENSG00000108405	12.417	5.23746	12.2615	0	0.983752	0	4.8682	0.000842648	0.0111801	P2RX1	17	3896592	3916500	-	3970	protein_coding	purinergic receptor P2X 1 [Source:HGNC Symbol;Acc:HGNC:8533]	-	12	5	12	0	1	0	0.178643	0.0751313	0.175931	0	0.0141314	0
ENSG00000204642	441.837	296.44	537.464	14.8306	18.6913	10.6953	4.85859	1.43908e-49	5.64728e-47	HLA-F	6	29722775	29738528	+	4342	protein_coding	major histocompatibility complex, class I, F [Source:HGNC Symbol;Acc:HGNC:4963]	-	427	283	526	15	19	12	5.81211	3.88811	7.05093	0.194735	0.245494	0.140383
ENSG00000185885	122.1	62.8495	139.986	1.97741	3.93501	5.34766	4.83558	2.43346e-18	2.05195e-16	IFITM1	11	313506	315272	+	1080	protein_coding	interferon induced transmembrane protein 1 [Source:HGNC Symbol;Acc:HGNC:5412]	-	118	60	137	2	4	6	6.45734	3.31413	7.38325	0.104387	0.207784	0.282196
ENSG00000131401	13.4517	11.5224	29.6321	0.988707	0.983752	0	4.83345	7.63761e-05	0.00130749	NAPSB	19	50333796	50344767	-	1915	transcribed_unprocessed_pseudogene	napsin B aspartic peptidase, pseudogene [Source:HGNC Symbol;Acc:HGNC:13396]	-	13	11	29	1	1	0	0.401208	0.342662	0.881414	0.0294356	0.029296	0
ENSG00000163131	2090.19	2396.66	1863.75	66.2433	78.7002	80.2149	4.8163	5.74961e-159	2.34653e-155	CTSS	1	150730196	150765957	-	4228	protein_coding	cathepsin S [Source:HGNC Symbol;Acc:HGNC:2545]	-	2020	2288	1824	67	80	90	28.2366	32.2822	25.1096	0.893267	1.06153	1.08126
ENSG00000237943	10.3475	24.0923	19.4141	1.97741	0	0	4.81161	8.33048e-05	0.00141896	PRKCQ-AS1	10	6580419	6616452	+	3892	processed_transcript	PRKCQ antisense RNA 1 [Source:HGNC Symbol;Acc:HGNC:44689]	-	10	23	19	2	0	0	0.151853	0.35253	0.284139	0.0289667	0	0
ENSG00000164400	48.6331	35.6147	21.4577	1.97741	0.983752	0.891277	4.79092	4.51348e-08	1.31575e-06	CSF2	5	132073790	132076170	+	787	protein_coding	colony stimulating factor 2 [Source:HGNC Symbol;Acc:HGNC:2434]	-	47	34	21	2	1	1	3.52954	2.57719	1.55308	0.143251	0.0712856	0.064543
ENSG00000268027	5.17373	5.23746	4.08718	0	0	0	4.78397	0.00493515	0.0493661	AC243960.1	19	41545192	41555462	+	1440	lincRNA	novel transcript, sense intronic to CEACAM21	-	5	5	4	0	0	0	0.205212	0.207133	0.161677	0	0	0
ENSG00000134321	52.7721	100.559	84.809	1.97741	6.88626	0	4.78293	3.74457e-14	2.14057e-12	RSAD2	2	6865806	6898239	+	4834	protein_coding	radical S-adenosyl methionine domain containing 2 [Source:HGNC Symbol;Acc:HGNC:30908]	-	51	96	83	2	7	0	0.623532	1.18469	0.99936	0.023322	0.0812397	0
ENSG00000139679	58.9806	54.4696	43.9372	2.96612	2.95126	0	4.77452	1.36206e-11	6.03014e-10	LPAR6	13	48389567	48444704	-	4348	protein_coding	lysophosphatidic acid receptor 6 [Source:HGNC Symbol;Acc:HGNC:15520]	-	57	52	43	3	3	0	0.774784	0.713437	0.575612	0.0388932	0.0387087	0
ENSG00000163219	123.135	95.3218	68.4603	1.97741	5.90251	2.67383	4.77273	6.24637e-18	5.05807e-16	ARHGAP25	2	68679601	68826833	+	5452	protein_coding	Rho GTPase activating protein 25 [Source:HGNC Symbol;Acc:HGNC:28951]	-	119	91	67	2	6	3	1.28999	0.995697	0.715269	0.0206783	0.0617408	0.0279505
ENSG00000147168	95.1967	86.9419	96.0488	2.96612	2.95126	4.45638	4.73333	1.1377e-19	1.05527e-17	IL2RG	X	71107404	71112108	-	2760	protein_coding	interleukin 2 receptor subunit gamma [Source:HGNC Symbol;Acc:HGNC:6010]	-	92	83	94	3	3	5	1.97004	1.79395	1.9823	0.0612708	0.0609802	0.0920205
ENSG00000125430	11.3822	18.8549	20.4359	0.988707	0.983752	0	4.72555	8.84668e-05	0.00149814	HS3ST3B1	17	14301083	14349404	+	5367	protein_coding	heparan sulfate-glucosamine 3-sulfotransferase 3B1 [Source:HGNC Symbol;Acc:HGNC:5198]	-	11	18	20	1	1	0	0.121131	0.20007	0.216895	0.0105029	0.0104531	0
ENSG00000244482	78.6408	45.0422	74.5911	1.97741	5.90251	0	4.68995	9.09871e-13	4.55069e-11	LILRA6	19	54236592	54242791	-	2718	protein_coding	leukocyte immunoglobulin like receptor A6 [Source:HGNC Symbol;Acc:HGNC:15495]	-	76	43	73	2	6	0	1.65257	0.943758	1.56323	0.0414784	0.123845	0
ENSG00000115590	21.7297	11.5224	14.3051	0	0.983752	0.891277	4.64582	0.000139135	0.00226953	IL1R2	2	101991844	102028544	+	3073	protein_coding	interleukin 1 receptor type 2 [Source:HGNC Symbol;Acc:HGNC:5994]	-	21	11	14	0	1	1	0.40388	0.213536	0.265165	0	0.0182564	0.0165296
ENSG00000102760	27.9382	10.4749	32.6974	0.988707	0.983752	0.891277	4.63754	7.2711e-06	0.000151248	RGCC	13	41457559	41470882	+	1032	protein_coding	regulator of cell cycle [Source:HGNC Symbol;Acc:HGNC:20369]	-	27	10	32	1	1	1	1.54625	0.578045	1.80477	0.0546213	0.0543622	0.0492203
ENSG00000268758	11.3822	23.0448	13.2833	1.97741	0	0	4.63593	0.00017943	0.00285382	ADGRE4P	19	6952500	6997872	-	3321	transcribed_unprocessed_pseudogene	adhesion G protein-coupled receptor E4, pseudogene [Source:HGNC Symbol;Acc:HGNC:19240]	-	11	22	13	2	0	0	0.195758	0.39518	0.227837	0.0339471	0	0
ENSG00000234518	54.8416	96.3693	58.2423	2.96612	1.9675	3.56511	4.61321	3.55297e-14	2.04231e-12	PTGES3P1	1	89104285	89104767	-	483	processed_pseudogene	prostaglandin E synthase 3 pseudogene 1 [Source:HGNC Symbol;Acc:HGNC:43824]	-	53	92	57	3	2	4	6.48521	11.3627	6.86876	0.350119	0.232306	0.420665
ENSG00000204577	235.922	169.694	255.449	1.97741	6.88626	17.8255	4.60172	1.23032e-27	2.04113e-25	LILRB3	19	54216278	54223506	-	3736	protein_coding	leukocyte immunoglobulin like receptor B3 [Source:HGNC Symbol;Acc:HGNC:6607]	-	228	162	250	2	7	20	3.60681	2.58672	3.89479	0.0301762	0.105116	0.271924
ENSG00000082397	207.984	245.113	199.25	4.94353	9.83752	12.4779	4.5666	2.09193e-38	5.61683e-36	EPB41L3	18	5392381	5630700	-	12203	protein_coding	erythrocyte membrane protein band 4.1 like 3 [Source:HGNC Symbol;Acc:HGNC:3380]	-	201	234	195	5	10	14	0.973475	1.14391	0.930076	0.0230964	0.0459738	0.0582754
ENSG00000137841	88.9882	70.182	109.332	3.95483	3.93501	3.56511	4.55387	2.93066e-18	2.44094e-16	PLCB2	15	40278176	40307935	-	7350	protein_coding	phospholipase C beta 2 [Source:HGNC Symbol;Acc:HGNC:9055]	-	86	67	107	4	4	4	0.691523	0.543787	0.847319	0.0306771	0.0305316	0.0276437
ENSG00000073861	54.8416	34.5672	42.9154	0	3.93501	1.78255	4.53329	6.73671e-10	2.4814e-08	TBX21	17	47733244	47746119	+	2614	protein_coding	T-box 21 [Source:HGNC Symbol;Acc:HGNC:11599]	T-box	53	33	42	0	4	2	1.1983	0.753095	0.935178	0	0.0858482	0.0388641
ENSG00000087589	45.5289	31.4248	32.6974	1.97741	0.983752	1.78255	4.52624	7.57255e-09	2.42583e-07	CASS4	20	56412112	56460387	+	5069	protein_coding	Cas scaffold protein family member 4 [Source:HGNC Symbol;Acc:HGNC:15878]	-	44	30	32	2	1	2	0.51301	0.353053	0.367433	0.0222407	0.0110676	0.0200416
ENSG00000002933	34.1466	26.1873	25.5449	2.96612	0	0.891277	4.49118	3.60019e-07	9.21775e-06	TMEM176A	7	150800403	150805120	+	3479	protein_coding	transmembrane protein 176A [Source:HGNC Symbol;Acc:HGNC:24930]	-	33	25	25	3	0	1	0.560602	0.428674	0.41825	0.0486081	0	0.0146006
ENSG00000130592	320.772	203.214	415.871	14.8306	14.7563	12.4779	4.48505	7.51697e-38	1.94166e-35	LSP1	11	1852970	1892267	+	5399	protein_coding	lymphocyte specific protein 1 [Source:HGNC Symbol;Acc:HGNC:6707]	-	310	194	407	15	15	14	3.39347	2.14353	4.38765	0.15661	0.155867	0.131716
ENSG00000184060	53.8068	53.4221	41.8936	3.95483	1.9675	0.891277	4.47699	2.30061e-11	9.78046e-10	ADAP2	17	30906344	30959322	+	3750	protein_coding	ArfGAP with dual PH domains 2 [Source:HGNC Symbol;Acc:HGNC:16487]	-	52	51	41	4	2	1	0.819535	0.811298	0.63636	0.0601271	0.029921	0.0135454
ENSG00000150337	43.4594	40.8522	42.9154	1.97741	2.95126	0.891277	4.47196	3.51422e-10	1.3379e-08	FCGR1A	1	149782671	149792518	+	2998	protein_coding	Fc fragment of IgG receptor Ia [Source:HGNC Symbol;Acc:HGNC:3613]	-	42	39	42	2	3	1	0.827967	0.776023	0.815395	0.0376045	0.0561392	0.0169431
ENSG00000144218	8.27798	5.23746	9.19616	0	0	0.891277	4.47058	0.00300859	0.032656	AFF3	2	99545419	100142739	-	12737	protein_coding	AF4/FMR2 family member 3 [Source:HGNC Symbol;Acc:HGNC:6473]	AF-4	8	5	9	0	0	1	0.0371209	0.0234177	0.0411269	0	0	0.00398801
ENSG00000162645	1665.94	1882.34	1554.15	85.0288	80.6677	65.9545	4.46427	1.84701e-142	5.38429e-139	GBP2	1	89106132	89150456	-	6276	protein_coding	guanylate binding protein 2 [Source:HGNC Symbol;Acc:HGNC:4183]	-	1610	1797	1521	86	82	74	15.1614	17.0807	14.1058	0.772427	0.733006	0.598925
ENSG00000170379	28.9729	46.0897	29.6321	2.96612	0	1.78255	4.45888	3.05315e-08	9.1219e-07	TCAF2	7	143620952	143730409	+	6409	protein_coding	TRPM8 channel associated factor 2 [Source:HGNC Symbol;Acc:HGNC:26878]	-	28	44	29	3	0	2	0.258204	0.409547	0.263365	0.0263859	0	0.0158513
ENSG00000235750	93.1272	100.559	76.6346	4.94353	3.93501	3.56511	4.44669	4.8272e-19	4.24586e-17	KIAA0040	1	175156987	175192999	-	4783	protein_coding	KIAA0040 [Source:HGNC Symbol;Acc:HGNC:28950]	-	90	96	75	5	4	4	1.11208	1.19733	0.912665	0.0589266	0.0469177	0.0424799
ENSG00000229391	22.7644	15.7124	3.06539	0	1.9675	0	4.4332	0.00106615	0.0135974	HLA-DRB6	6	32552713	32560022	-	1326	transcribed_unprocessed_pseudogene	major histocompatibility complex, class II, DR beta 6 (pseudogene) [Source:HGNC Symbol;Acc:HGNC:4954]	-	22	15	3	0	2	0	0.980561	0.674822	0.131683	0	0.0846181	0
ENSG00000214872	36.2161	17.8074	27.5885	0	1.9675	1.78255	4.42611	9.68578e-07	2.30628e-05	SMTNL1	11	57542641	57550274	+	1649	protein_coding	smoothelin like 1 [Source:HGNC Symbol;Acc:HGNC:32394]	-	35	17	27	0	2	2	1.25442	0.614992	0.953002	0	0.0680434	0.0616074
ENSG00000168918	175.907	177.026	197.206	7.90965	9.83752	8.02149	4.41852	1.16641e-35	2.86768e-33	INPP5D	2	233059967	233207903	+	8681	protein_coding	inositol polyphosphate-5-phosphatase D [Source:HGNC Symbol;Acc:HGNC:6079]	-	170	169	193	8	10	9	1.15738	1.16134	1.29401	0.0519472	0.064626	0.0526619
ENSG00000121297	4.13899	11.5224	6.13077	0.988707	0	0	4.40955	0.00420639	0.0432858	TSHZ3	19	31274945	31349547	-	5817	protein_coding	teashirt zinc finger homeobox 3 [Source:HGNC Symbol;Acc:HGNC:30700]	zf-C2H2	4	11	6	1	0	0	0.0406402	0.112807	0.0600348	0.00969042	0	0
ENSG00000139044	4.13899	7.33245	10.218	0.988707	0	0	4.40398	0.0040503	0.0419333	B4GALNT3	12	460364	563509	+	6867	protein_coding	beta-1,4-N-acetyl-galactosaminyltransferase 3 [Source:HGNC Symbol;Acc:HGNC:24137]	-	4	7	10	1	0	0	0.0344261	0.0608097	0.0847586	0.0082087	0	0
ENSG00000074706	19.6602	21.9973	18.3923	0.988707	0	1.78255	4.40112	1.45407e-05	0.000286131	IPCEF1	6	154154496	154356792	-	8474	protein_coding	interaction protein for cytohesin exchange factors 1 [Source:HGNC Symbol;Acc:HGNC:21204]	-	19	21	18	1	0	2	0.132514	0.147833	0.123633	0.00665202	0	0.0119885
ENSG00000105383	43.4594	21.9973	35.7628	0.988707	3.93501	0	4.39834	1.13778e-07	3.13752e-06	CD33	19	51225064	51243860	+	5975	protein_coding	CD33 molecule [Source:HGNC Symbol;Acc:HGNC:1659]	-	42	21	35	1	4	0	0.415439	0.209664	0.340942	0.00943417	0.0375577	0
ENSG00000168421	40.3551	13.6174	25.5449	0	2.95126	0.891277	4.38068	3.46906e-06	7.60362e-05	RHOH	4	40191053	40246967	+	6608	protein_coding	ras homolog family member H [Source:HGNC Symbol;Acc:HGNC:686]	-	39	13	25	0	3	1	0.348811	0.117359	0.220202	0	0.0254699	0.00768695
ENSG00000255026	17.5907	10.4749	30.6539	0	0.983752	1.78255	4.37261	4.11834e-05	0.000741738	AC136475.3	11	287305	288987	+	860	antisense	novel transcript	-	17	10	30	0	1	2	1.16828	0.693654	2.03036	0	0.0652346	0.118129
ENSG00000254838	53.8068	105.797	57.2205	2.96612	5.90251	1.78255	4.36383	1.40803e-13	7.76547e-12	GVINP1	11	6713536	6746439	-	8438	transcribed_unprocessed_pseudogene	GTPase, very large interferon inducible pseudogene 1 [Source:HGNC Symbol;Acc:HGNC:25813]	-	52	101	56	3	6	2	0.364216	0.714041	0.386277	0.0200412	0.0398922	0.0120397
ENSG00000122986	16.556	21.9973	20.4359	2.96612	0	0	4.35622	2.78433e-05	0.000519352	HVCN1	12	110627841	110704950	-	3688	protein_coding	hydrogen voltage gated channel 1 [Source:HGNC Symbol;Acc:HGNC:28240]	-	16	21	20	3	0	0	0.256404	0.33968	0.315638	0.0458535	0	0
ENSG00000103490	21.7297	10.4749	26.5667	2.96612	0	0	4.34965	5.48163e-05	0.000964294	PYCARD	16	31201485	31203450	-	1661	protein_coding	PYD and CARD domain containing [Source:HGNC Symbol;Acc:HGNC:16608]	-	21	10	26	3	0	0	0.747214	0.359147	0.911075	0.101811	0	0
ENSG00000100351	38.2856	37.7097	39.85	3.95483	0.983752	0.891277	4.33573	2.71787e-09	9.32115e-08	GRAP2	22	39901082	39973721	+	6190	protein_coding	GRB2 related adaptor protein 2 [Source:HGNC Symbol;Acc:HGNC:4563]	-	37	36	39	4	1	1	0.35327	0.346939	0.366712	0.036426	0.00906329	0.00820603
ENSG00000172005	5.17373	6.28495	9.19616	0	0	0.891277	4.33352	0.00469975	0.0474533	MAL	2	95025677	95053996	+	1457	protein_coding	mal, T cell differentiation protein [Source:HGNC Symbol;Acc:HGNC:6817]	-	5	6	9	0	0	1	0.202818	0.245659	0.359529	0	0	0.034863
ENSG00000134256	17.5907	14.6649	24.5231	0.988707	0	1.78255	4.32189	2.95964e-05	0.000548044	CD101	1	117001750	117036476	+	3828	protein_coding	CD101 molecule [Source:HGNC Symbol;Acc:HGNC:5949]	-	17	14	24	1	0	2	0.262466	0.218171	0.364913	0.0147255	0	0.0265388
ENSG00000058335	14.4865	8.37994	15.3269	0.988707	0.983752	0	4.31646	0.000557334	0.00771048	RASGRF1	15	78959947	79090773	-	9929	protein_coding	Ras protein specific guanine nucleotide releasing factor 1 [Source:HGNC Symbol;Acc:HGNC:9875]	-	14	8	15	1	1	0	0.0833332	0.0480647	0.0879299	0.00567723	0.0056503	0
ENSG00000140511	942.654	584.501	1136.24	45.4805	55.0901	33.8685	4.31211	1.49089e-54	7.24358e-52	HAPLN3	15	88877288	88895626	-	3524	protein_coding	hyaluronan and proteoglycan link protein 3 [Source:HGNC Symbol;Acc:HGNC:21446]	-	911	558	1112	46	56	38	15.2784	9.44582	18.3662	0.735807	0.891515	0.547736
ENSG00000104814	38.2856	21.9973	33.7192	1.97741	0.983752	1.78255	4.3046	9.50839e-08	2.64434e-06	MAP4K1	19	38587641	38618882	-	3953	protein_coding	mitogen-activated protein kinase kinase kinase kinase 1 [Source:HGNC Symbol;Acc:HGNC:6863]	-	37	21	33	2	1	2	0.553185	0.316909	0.48589	0.0285197	0.0141922	0.0256996
ENSG00000141497	16.556	2.09498	18.3923	0	0.983752	0.891277	4.28864	0.0016653	0.019846	ZMYND15	17	4740015	4746119	+	3303	protein_coding	zinc finger MYND-type containing 15 [Source:HGNC Symbol;Acc:HGNC:20997]	-	16	2	18	0	1	1	0.28629	0.0361213	0.317186	0	0.0169851	0.0153785
ENSG00000234442	156.247	5.23746	177.792	6.92095	1.9675	8.91277	4.2496	0.00105463	0.0134758	BX276092.5	X	71760764	71763075	-	1389	transcribed_unprocessed_pseudogene	chromosome X open reading frame 49 (CXorf49) pseudogene	-	151	5	174	7	2	10	6.42496	0.214738	7.29118	0.284078	0.0807801	0.365697
ENSG00000186517	248.339	211.593	310.626	15.8193	11.805	13.3692	4.23361	6.67359e-41	1.94545e-38	ARHGAP30	1	161046946	161069970	-	5064	protein_coding	Rho GTPase activating protein 30 [Source:HGNC Symbol;Acc:HGNC:27414]	-	240	202	304	16	12	15	2.801	2.37957	3.49406	0.178102	0.132943	0.15046
ENSG00000101096	73.467	68.087	72.5475	3.95483	4.91876	2.67383	4.22444	6.39753e-16	4.50165e-14	NFATC2	20	51386957	51562831	-	8286	protein_coding	nuclear factor of activated T cells 2 [Source:HGNC Symbol;Acc:HGNC:7776]	RHD	71	65	71	4	5	3	0.506418	0.467961	0.498728	0.0272118	0.0338534	0.0183908
ENSG00000177409	963.349	1435.06	850.134	60.3111	63.9439	51.694	4.20837	1.26233e-69	9.54039e-67	SAMD9L	7	93130055	93148369	-	7135	protein_coding	sterile alpha motif domain containing 9 like [Source:HGNC Symbol;Acc:HGNC:1349]	-	931	1370	832	61	65	58	7.71172	11.4543	6.78703	0.481923	0.511089	0.412912
ENSG00000180113	80.7103	171.789	62.3295	2.96612	5.90251	8.02149	4.20739	4.69726e-15	2.94025e-13	TDRD6	6	46687875	46704319	+	9041	protein_coding	tudor domain containing 6 [Source:HGNC Symbol;Acc:HGNC:21339]	-	78	164	61	3	6	9	0.509887	1.0821	0.392703	0.0187045	0.0372316	0.050565
ENSG00000009790	55.8763	58.6596	42.9154	1.97741	2.95126	3.56511	4.20172	5.15648e-12	2.37524e-10	TRAF3IP3	1	209756032	209782320	+	7750	protein_coding	TRAF3 interacting protein 3 [Source:HGNC Symbol;Acc:HGNC:30766]	-	54	56	42	2	3	4	0.411801	0.43105	0.315427	0.0145469	0.0217168	0.0262169
ENSG00000168405	24.8339	33.5198	27.5885	0	0	4.45638	4.198	1.06151e-06	2.49841e-05	CMAHP	6	25061626	25452263	-	8477	transcribed_unitary_pseudogene	cytidine monophospho-N-acetylneuraminic acid hydroxylase, pseudogene [Source:HGNC Symbol;Acc:HGNC:2098]	-	24	32	27	0	0	5	0.167326	0.22519	0.185384	0	0	0.0299607
ENSG00000102524	64.1543	160.266	59.2641	7.90965	7.87002	0	4.17731	0.00013949	0.00227351	TNFSF13B	13	108251240	108308484	+	3059	protein_coding	TNF superfamily member 13b [Source:HGNC Symbol;Acc:HGNC:11929]	-	62	153	58	8	8	0	1.19786	2.98369	1.10357	0.147419	0.146719	0
ENSG00000175463	76.5713	33.5198	78.6782	2.96612	3.93501	3.56511	4.17235	4.95881e-12	2.28936e-10	TBC1D10C	11	67403915	67410089	+	4993	protein_coding	TBC1 domain family member 10C [Source:HGNC Symbol;Acc:HGNC:24702]	-	74	32	77	3	4	4	0.875922	0.382323	0.897594	0.0338689	0.0449444	0.0406932
ENSG00000132530	166.594	177.026	163.487	7.90965	8.85377	11.5866	4.15241	4.64167e-33	1.00764e-30	XAF1	17	6755447	6775647	+	6615	protein_coding	XIAP associated factor 1 [Source:HGNC Symbol;Acc:HGNC:30932]	-	161	169	160	8	9	13	1.43844	1.52405	1.4078	0.0681713	0.076329	0.0998246
ENSG00000168961	255.582	207.403	278.95	16.808	14.7563	11.5866	4.11058	3.91201e-41	1.17395e-38	LGALS9	17	27629798	27649560	+	5714	protein_coding	galectin 9 [Source:HGNC Symbol;Acc:HGNC:6570]	-	247	198	273	17	15	13	2.55477	2.06712	2.78082	0.167707	0.147275	0.115565
ENSG00000111348	412.864	426.329	410.762	30.6499	22.6263	19.6081	4.10655	2.93909e-65	2.06811e-62	ARHGDIB	12	14942017	14961728	-	2102	protein_coding	Rho GDP dissociation inhibitor beta [Source:HGNC Symbol;Acc:HGNC:679]	-	399	407	402	31	23	22	11.2185	11.5506	11.1313	0.831325	0.613864	0.531635
ENSG00000161643	9.31272	5.23746	18.3923	0.988707	0.983752	0	4.1012	0.00181732	0.0213373	SIGLEC16	19	49969673	49975814	+	2510	transcribed_unprocessed_pseudogene	sialic acid binding Ig like lectin 16 (gene/pseudogene) [Source:HGNC Symbol;Acc:HGNC:24851]	-	9	5	18	1	1	0	0.211916	0.118833	0.417397	0.0224578	0.0223513	0
ENSG00000096996	173.837	127.794	204.359	8.89836	7.87002	13.3692	4.05925	6.93813e-28	1.17983e-25	IL12RB1	19	18058995	18098944	-	4298	protein_coding	interleukin 12 receptor subunit beta 1 [Source:HGNC Symbol;Acc:HGNC:5971]	-	168	122	200	9	8	15	2.31014	1.6933	2.70841	0.118037	0.104424	0.177276
ENSG00000173762	79.6755	50.2796	108.31	7.90965	2.95126	3.56511	4.05558	3.8316e-14	2.17793e-12	CD7	17	82314868	82317602	-	2735	protein_coding	CD7 molecule [Source:HGNC Symbol;Acc:HGNC:1695]	-	77	48	106	8	3	4	1.66391	1.04695	2.25579	0.164882	0.0615376	0.0742893
ENSG00000107742	110.718	106.844	131.812	4.94353	12.7888	3.56511	4.05224	3.52929e-21	3.77061e-19	SPOCK2	10	72059035	72089032	-	6569	protein_coding	SPARC (osteonectin), cwcv and kazal like domains proteoglycan 2 [Source:HGNC Symbol;Acc:HGNC:13564]	-	107	102	129	5	13	4	0.962676	0.92628	1.14299	0.0429054	0.111025	0.0309303
ENSG00000128284	380.787	384.43	438.35	25.7064	23.61	24.0645	4.03644	7.33011e-64	4.8251e-61	APOL3	22	36140330	36166177	-	5901	protein_coding	apolipoprotein L3 [Source:HGNC Symbol;Acc:HGNC:14868]	-	368	367	429	26	24	27	3.68568	3.71007	4.23138	0.248364	0.228172	0.232414
ENSG00000158517	93.1272	64.9445	136.921	5.93224	2.95126	8.91277	4.03628	2.5913e-16	1.88178e-14	NCF1	7	74773962	74789315	+	3462	protein_coding	neutrophil cytosolic factor 1 [Source:HGNC Symbol;Acc:HGNC:7660]	-	90	62	134	6	3	10	1.53642	1.06833	2.25283	0.0976935	0.0486151	0.146723
ENSG00000132965	51.7373	81.7044	52.1116	2.96612	0.983752	7.13021	4.03437	4.03935e-12	1.8862e-10	ALOX5AP	13	30713478	30764426	+	1715	protein_coding	arachidonate 5-lipoxygenase activating protein [Source:HGNC Symbol;Acc:HGNC:436]	-	50	78	51	3	1	8	1.72306	2.71314	1.73084	0.098605	0.0327124	0.236946
ENSG00000135218	171.768	211.593	115.463	14.8306	8.85377	7.13021	4.02603	8.68616e-25	1.21404e-22	CD36	7	80369575	80679277	+	10880	protein_coding	CD36 molecule [Source:HGNC Symbol;Acc:HGNC:1663]	-	166	202	113	15	9	8	0.901726	1.10755	0.604505	0.0777149	0.0464077	0.0373495
ENSG00000249437	16.556	37.7097	23.5013	0.988707	2.95126	0.891277	4.02347	2.41267e-06	5.40428e-05	NAIP	5	70968483	71025114	-	9513	protein_coding	NLR family apoptosis inhibitory protein [Source:HGNC Symbol;Acc:HGNC:7634]	-	16	36	23	1	3	1	0.0994026	0.225749	0.140722	0.00592549	0.0176921	0.00533957
ENSG00000250138	17.5907	12.5699	15.3269	0	0.983752	1.78255	4.00316	0.000166992	0.00266847	AC139495.3	5	69631963	69636399	+	4437	unprocessed_pseudogene	POM121 membrane glycoprotein-like 1 (POM121L1) pseudogene	-	17	12	15	0	1	2	0.226441	0.161337	0.196767	0	0.0126441	0.0228963
ENSG00000143185	44.4941	26.1873	34.741	0.988707	0.983752	4.45638	3.9971	4.37828e-08	1.27816e-06	XCL2	1	168540765	168543997	-	565	protein_coding	X-C motif chemokine ligand 2 [Source:HGNC Symbol;Acc:HGNC:10646]	-	43	25	34	1	1	5	4.49796	2.63957	3.50252	0.0997685	0.0992952	0.449516
ENSG00000103313	40.3551	42.9472	52.1116	2.96612	1.9675	3.56511	3.98476	1.27977e-10	5.16106e-09	MEFV	16	3242028	3256627	-	4819	protein_coding	MEFV, pyrin innate immunity regulator [Source:HGNC Symbol;Acc:HGNC:6998]	-	39	41	51	3	2	4	0.478303	0.507538	0.615976	0.0350918	0.0232836	0.0421626
ENSG00000145703	97.2662	116.272	103.201	9.88707	4.91876	5.34766	3.9821	2.84809e-21	3.10792e-19	IQGAP2	5	76403249	76708132	+	7904	protein_coding	IQ motif containing GTPase activating protein 2 [Source:HGNC Symbol;Acc:HGNC:6111]	-	94	111	101	10	5	6	0.702872	0.837756	0.743747	0.0713173	0.0354895	0.0385592
ENSG00000167895	138.656	60.7546	175.749	14.8306	4.91876	4.45638	3.96575	1.14053e-14	6.86537e-13	TMC8	17	78130770	78142968	+	5459	protein_coding	transmembrane channel like 8 [Source:HGNC Symbol;Acc:HGNC:20474]	-	134	58	172	15	5	5	1.45073	0.633806	1.83386	0.154889	0.0513847	0.0465244
ENSG00000137959	301.111	432.614	286.103	14.8306	12.7888	37.4336	3.95611	2.10512e-30	3.97751e-28	IFI44L	1	78619922	78646145	+	10240	protein_coding	interferon induced protein 44 like [Source:HGNC Symbol;Acc:HGNC:17817]	-	291	413	280	15	13	42	1.67953	2.40598	1.59151	0.082572	0.071223	0.20834
ENSG00000256262	16.556	12.5699	14.3051	0	0	2.67383	3.94975	0.000343504	0.00504538	USP30-AS1	12	109052350	109053952	-	656	antisense	USP30 antisense RNA 1 [Source:HGNC Symbol;Acc:HGNC:40909]	-	16	12	14	0	0	3	1.44149	1.09124	1.24215	0	0	0.232296
ENSG00000261644	5.17373	9.42743	14.3051	0	0	1.78255	3.94834	0.00368873	0.0387963	AC007728.2	16	50727417	50742815	-	3409	antisense	novel transcript, antisense to CYLD and NOD2	-	5	9	14	0	0	2	0.0866839	0.157491	0.23903	0	0	0.0298007
ENSG00000140368	55.8763	16.7599	57.2205	2.96612	2.95126	2.67383	3.92066	3.07151e-08	9.14995e-07	PSTPIP1	15	76993359	77037332	+	4468	protein_coding	proline-serine-threonine phosphatase interacting protein 1 [Source:HGNC Symbol;Acc:HGNC:9580]	-	54	16	56	3	3	3	0.714292	0.213623	0.7295	0.0378486	0.0376691	0.0341061
ENSG00000108950	41.3899	50.2796	38.8282	2.96612	4.91876	0.891277	3.91915	6.24787e-10	2.30967e-08	FAM20A	17	68535113	68601389	-	6203	protein_coding	FAM20A, golgi associated secretory pathway pseudokinase [Source:HGNC Symbol;Acc:HGNC:23015]	-	40	48	38	3	5	1	0.381113	0.461616	0.35656	0.0272622	0.0452215	0.00818883
ENSG00000205744	56.9111	28.2823	71.5257	3.95483	0.983752	5.34766	3.91286	8.2404e-10	2.98145e-08	DENND1C	19	6467207	6482557	-	4657	protein_coding	DENN domain containing 1C [Source:HGNC Symbol;Acc:HGNC:26225]	-	55	27	70	4	1	6	0.697994	0.345859	0.874868	0.0484167	0.0120468	0.0654439
ENSG00000176533	17.5907	10.4749	15.3269	0	2.95126	0	3.91223	0.000424484	0.00608716	GNG7	19	2511219	2702709	-	4561	protein_coding	G protein subunit gamma 7 [Source:HGNC Symbol;Acc:HGNC:4410]	-	17	10	15	0	3	0	0.220285	0.130792	0.191418	0	0.036901	0
ENSG00000010671	65.1891	77.5144	42.9154	2.96612	5.90251	3.56511	3.90377	1.3077e-12	6.46124e-11	BTK	X	101349447	101390796	-	4575	protein_coding	Bruton tyrosine kinase [Source:HGNC Symbol;Acc:HGNC:1133]	-	63	74	42	3	6	4	0.813851	0.9649	0.534329	0.0369634	0.0735761	0.0444112
ENSG00000101695	42.4246	55.5171	43.9372	1.97741	2.95126	4.45638	3.90193	7.27307e-11	2.96829e-09	RNF125	18	32018372	32073213	+	6508	protein_coding	ring finger protein 125 [Source:HGNC Symbol;Acc:HGNC:21150]	-	41	53	43	2	3	5	0.372333	0.485814	0.384567	0.017323	0.0258613	0.0390253
ENSG00000125735	43.4594	57.6121	67.4385	3.95483	2.95126	4.45638	3.88451	2.81561e-12	1.35189e-10	TNFSF14	19	6661253	6670588	-	4778	protein_coding	TNF superfamily member 14 [Source:HGNC Symbol;Acc:HGNC:11930]	-	42	55	66	4	3	5	0.519516	0.686686	0.803986	0.0471906	0.0352251	0.0531554
ENSG00000125910	19.6602	9.42743	27.5885	0	3.93501	0	3.87953	0.000177165	0.00282219	S1PR4	19	3172346	3180332	+	1664	protein_coding	sphingosine-1-phosphate receptor 4 [Source:HGNC Symbol;Acc:HGNC:3170]	-	19	9	27	0	4	0	0.674832	0.322649	0.944411	0	0.13486	0
ENSG00000108771	44.4941	49.2321	61.3077	0	8.85377	1.78255	3.87936	1.72359e-09	6.05363e-08	DHX58	17	42101404	42112733	-	3843	protein_coding	DExH-box helicase 58 [Source:HGNC Symbol;Acc:HGNC:29517]	-	43	47	60	0	9	2	0.661292	0.729573	0.908723	0	0.131386	0.0264353
ENSG00000163568	237.992	265.016	236.035	12.8532	17.7075	19.6081	3.87477	1.04856e-42	3.29184e-40	AIM2	1	159062484	159147096	-	2009	protein_coding	absent in melanoma 2 [Source:HGNC Symbol;Acc:HGNC:357]	-	230	253	231	13	18	22	6.76618	7.51246	6.69241	0.364758	0.502654	0.556246
ENSG00000235568	79.6755	51.3271	105.245	8.89836	0.983752	6.23894	3.86998	5.30072e-13	2.73839e-11	NFAM1	22	42380410	42432395	-	5817	protein_coding	NFAT activating protein with ITAM motif 1 [Source:HGNC Symbol;Acc:HGNC:29872]	-	77	49	103	9	1	7	0.782325	0.502503	1.0306	0.0872138	0.00964446	0.0611256
ENSG00000125810	83.8145	74.372	95.027	9.88707	6.88626	0.891277	3.8698	2.66201e-15	1.72448e-13	CD93	20	23079349	23086340	-	6708	protein_coding	CD93 molecule [Source:HGNC Symbol;Acc:HGNC:15855]	-	81	71	93	10	7	1	0.713653	0.631403	0.806939	0.0840328	0.0585439	0.00757235
ENSG00000125347	7528.82	6571.97	7911.76	548.732	498.762	481.289	3.84825	1.29007e-176	6.58129e-173	IRF1	5	132481609	132490798	-	7799	protein_coding	interferon regulatory factor 1 [Source:HGNC Symbol;Acc:HGNC:6116]	IRF	7276	6274	7743	555	507	540	55.1378	47.9896	57.7858	4.0114	3.64708	3.51705
ENSG00000125538	275.243	252.446	227.86	15.8193	12.7888	24.0645	3.83108	6.3405e-40	1.797e-37	IL1B	2	112829751	112836903	-	3096	protein_coding	interleukin 1 beta [Source:HGNC Symbol;Acc:HGNC:5992]	-	266	241	223	16	13	27	5.07781	4.64363	4.19232	0.291314	0.23557	0.442983
ENSG00000105246	16.556	6.28495	16.3487	0.988707	0.983752	0.891277	3.77779	0.000639665	0.0087428	EBI3	19	4229498	4237531	+	1284	protein_coding	Epstein-Barr virus induced 3 [Source:HGNC Symbol;Acc:HGNC:3129]	-	16	6	16	1	1	1	0.736462	0.278758	0.72528	0.0439012	0.043693	0.0395602
ENSG00000163508	24.8339	20.9498	19.4141	2.96612	0.983752	0.891277	3.76916	8.1753e-06	0.000168851	EOMES	3	27715949	27722711	-	3656	protein_coding	eomesodermin [Source:HGNC Symbol;Acc:HGNC:3372]	T-box	24	20	19	3	1	1	0.387972	0.326336	0.302481	0.0462548	0.0153451	0.0138937
ENSG00000129993	14.4865	11.5224	13.2833	2.96612	0	0	3.76647	0.000786436	0.0105302	CBFA2T3	16	88874858	88977204	-	5972	protein_coding	CBFA2/RUNX1 translocation partner 3 [Source:HGNC Symbol;Acc:HGNC:1537]	-	14	11	13	3	0	0	0.138549	0.109879	0.126699	0.0283167	0	0
ENSG00000120162	95.1967	118.367	82.7654	4.94353	5.90251	10.6953	3.76535	1.44851e-18	1.23675e-16	MOB3B	9	27325209	27529781	-	7087	protein_coding	MOB kinase activator 3B [Source:HGNC Symbol;Acc:HGNC:23825]	-	92	113	81	5	6	12	0.767222	0.951169	0.665232	0.0397694	0.0474969	0.0860088
ENSG00000182782	42.4246	20.9498	39.85	4.94353	0	2.67383	3.76062	2.77302e-07	7.24535e-06	HCAR2	12	122701293	122703343	-	2051	protein_coding	hydroxycarboxylic acid receptor 2 [Source:HGNC Symbol;Acc:HGNC:24827]	-	41	20	39	5	0	3	1.18145	0.581709	1.10675	0.137419	0	0.0742984
ENSG00000152766	121.065	125.699	99.1141	8.89836	9.83752	7.13021	3.74682	1.56282e-22	1.90963e-20	ANKRD22	10	88822132	88851818	-	1733	protein_coding	ankyrin repeat domain 22 [Source:HGNC Symbol;Acc:HGNC:28321]	-	117	120	97	9	10	8	3.99009	4.13071	3.2578	0.292742	0.323726	0.234485
ENSG00000020633	292.833	225.211	319.822	15.8193	18.6913	27.6296	3.74412	3.80036e-38	9.94234e-36	RUNX3	1	24899511	24965121	-	4523	protein_coding	runt related transcription factor 3 [Source:HGNC Symbol;Acc:HGNC:10473]	Runt	283	215	313	16	19	31	3.6979	2.83565	4.0278	0.199405	0.23567	0.348144
ENSG00000182487	38.2856	12.5699	25.5449	2.96612	0.983752	1.78255	3.73993	6.65913e-06	0.000139657	NCF1B	7	73220624	73235945	+	1902	transcribed_unprocessed_pseudogene	neutrophil cytosolic factor 1B pseudogene [Source:HGNC Symbol;Acc:HGNC:32522]	-	37	12	25	3	1	2	1.14971	0.376368	0.765033	0.0889104	0.0294962	0.0534126
ENSG00000146006	17.5907	39.8047	18.3923	0.988707	2.95126	1.78255	3.72782	5.46515e-06	0.000116048	LRRTM2	5	138868923	138875368	-	6095	protein_coding	leucine rich repeat transmembrane neuronal 2 [Source:HGNC Symbol;Acc:HGNC:19409]	-	17	38	18	1	3	2	0.164843	0.371922	0.17189	0.00924843	0.0276137	0.0166679
ENSG00000164483	13.4517	13.6174	10.218	1.97741	0	0.891277	3.70424	0.000749566	0.0101028	SAMD3	6	130144315	130365425	-	6903	protein_coding	sterile alpha motif domain containing 3 [Source:HGNC Symbol;Acc:HGNC:21574]	-	13	13	10	2	0	1	0.111301	0.112343	0.0843165	0.0163318	0	0.00735844
ENSG00000258521	15.5212	19.9024	14.3051	0.988707	1.9675	0.891277	3.70239	8.82335e-05	0.00149543	AL157871.2	14	100339832	100340554	+	552	antisense	novel transcript, antisense to WARS	-	15	19	14	1	2	1	1.60601	2.05332	1.47618	0.102118	0.203267	0.0920205
ENSG00000120594	114.857	141.411	108.31	7.90965	8.85377	11.5866	3.6769	6.64187e-23	8.3663e-21	PLXDC2	10	19816239	20289856	+	12567	protein_coding	plexin domain containing 2 [Source:HGNC Symbol;Acc:HGNC:21013]	-	111	135	106	8	9	13	0.52202	0.640831	0.490936	0.0358839	0.0401779	0.0525455
ENSG00000159166	16.556	5.23746	14.3051	0.988707	0.983752	0.891277	3.65917	0.00119401	0.0149754	LAD1	1	201373244	201399915	-	3482	protein_coding	ladinin 1 [Source:HGNC Symbol;Acc:HGNC:6472]	-	16	5	14	1	1	1	0.271573	0.0856609	0.234018	0.0161887	0.0161119	0.014588
ENSG00000129465	17.5907	15.7124	26.5667	1.97741	0.983752	1.78255	3.65431	2.29667e-05	0.000435555	RIPK3	14	24336021	24340045	-	3256	protein_coding	receptor interacting serine/threonine kinase 3 [Source:HGNC Symbol;Acc:HGNC:10021]	-	17	15	26	2	1	2	0.308574	0.27482	0.464772	0.0346248	0.0172303	0.0312011
ENSG00000154760	15.5212	21.9973	22.4795	0	3.93501	0.891277	3.64939	4.29979e-05	0.000770339	SLFN13	17	35435096	35448837	-	9329	protein_coding	schlafen family member 13 [Source:HGNC Symbol;Acc:HGNC:26481]	-	15	21	22	0	4	1	0.095028	0.134284	0.137258	0	0.0240548	0.00544489
ENSG00000133106	587.736	629.543	542.573	56.3563	35.4151	49.0202	3.64295	4.88612e-67	3.56093e-64	EPSTI1	13	42886388	42992271	-	4924	protein_coding	epithelial stromal interaction 1 [Source:HGNC Symbol;Acc:HGNC:16465]	-	568	601	531	57	36	55	6.81751	7.28112	6.27664	0.652527	0.410167	0.567373
ENSG00000162692	103.475	126.747	81.7436	2.96612	6.88626	15.1517	3.61802	1.00826e-15	6.92748e-14	VCAM1	1	100719742	100739045	+	6049	protein_coding	vascular cell adhesion molecule 1 [Source:HGNC Symbol;Acc:HGNC:12663]	-	100	121	80	3	7	17	0.977039	1.19328	0.769763	0.0279563	0.0649219	0.142754
ENSG00000121316	60.0153	98.4643	62.3295	6.92095	2.95126	8.02149	3.6145	1.55908e-13	8.57533e-12	PLBD1	12	14503661	14568349	-	2841	protein_coding	phospholipase B domain containing 1 [Source:HGNC Symbol;Acc:HGNC:26215]	-	58	94	61	7	3	9	1.20657	1.97378	1.24971	0.138889	0.0592416	0.160914
ENSG00000119714	99.3357	86.9419	90.9398	12.8532	4.91876	5.34766	3.59475	2.33666e-17	1.80613e-15	GPR68	14	91232532	91253925	-	3278	protein_coding	G protein-coupled receptor 68 [Source:HGNC Symbol;Acc:HGNC:4519]	-	96	83	89	13	5	6	1.73084	1.51046	1.58027	0.223551	0.0855732	0.092975
ENSG00000115415	36606.2	46969.6	33803	3196.49	3329.02	3260.29	3.58434	1.99098e-123	4.0628e-120	STAT1	2	190964358	191020960	-	6053	protein_coding	signal transducer and activator of transcription 1 [Source:HGNC Symbol;Acc:HGNC:11362]	STAT	35377	44840	33082	3233	3384	3658	345.419	441.913	318.106	30.1076	31.3644	30.6971
ENSG00000042980	95.1967	86.9419	67.4385	4.94353	6.88626	8.91277	3.57872	2.89891e-16	2.09029e-14	ADAM28	8	24294040	24359018	+	9351	protein_coding	ADAM metallopeptidase domain 28 [Source:HGNC Symbol;Acc:HGNC:206]	-	92	83	66	5	7	10	0.581467	0.529495	0.410806	0.0301407	0.0419969	0.0543208
ENSG00000253882	13.4517	8.37994	12.2615	0	2.95126	0	3.56224	0.00224655	0.0255678	AC099548.2	7	143761790	143836933	-	3625	transcribed_unprocessed_pseudogene	family with sequence similarity 115, member C pseudogene [Source:NCBI gene;Acc:154761]	-	13	8	12	0	3	0	0.211949	0.131651	0.192674	0	0.0464291	0
ENSG00000131196	49.6679	67.0395	51.0898	6.92095	4.91876	2.67383	3.5466	1.07198e-11	4.81824e-10	NFATC1	18	79395856	79529325	+	9068	protein_coding	nuclear factor of activated T cells 1 [Source:HGNC Symbol;Acc:HGNC:7775]	RHD	48	64	50	7	5	3	0.312842	0.421027	0.320929	0.0435139	0.0309339	0.0168048
ENSG00000285744	35.1814	52.3746	47.0026	0	9.83752	1.78255	3.54654	1.69089e-07	4.50448e-06	AC083837.2	8	78805293	78956082	+	2921	bidirectional_promoter_lncRNA	novel transcript	-	34	50	46	0	10	2	0.687928	1.02113	0.916594	0	0.192064	0.0347794
ENSG00000156299	53.8068	56.5646	35.7628	5.93224	6.88626	0	3.54061	7.3017e-09	2.34275e-07	TIAM1	21	31118416	31559977	-	9216	protein_coding	T cell lymphoma invasion and metastasis 1 [Source:HGNC Symbol;Acc:HGNC:11805]	-	52	54	35	6	7	0	0.33347	0.349537	0.221043	0.0366987	0.042612	0
ENSG00000140105	12260.7	13703.3	11655.6	1083.62	1087.05	1075.77	3.53457	5.45669e-187	3.71164e-183	WARS	14	100333788	100376805	-	6358	protein_coding	tryptophanyl-tRNA synthetase [Source:HGNC Symbol;Acc:HGNC:12729]	-	11849	13082	11407	1096	1105	1207	110.143	122.743	104.424	9.71699	9.75031	9.64297
ENSG00000117009	43.4594	50.2796	37.8064	4.94353	3.93501	2.67383	3.51998	7.031e-10	2.57584e-08	KMO	1	241532134	241595642	+	5946	protein_coding	kynurenine 3-monooxygenase [Source:HGNC Symbol;Acc:HGNC:6381]	-	42	48	37	5	4	3	0.417465	0.481568	0.362182	0.0474009	0.0377409	0.0256283
ENSG00000072858	15.5212	16.7599	32.6974	0	3.93501	1.78255	3.50763	4.53334e-05	0.00080863	SIDT1	3	113532296	113629578	+	8060	protein_coding	SID1 transmembrane family member 1 [Source:HGNC Symbol;Acc:HGNC:25967]	-	15	16	32	0	4	2	0.10999	0.11842	0.231082	0	0.0278421	0.0126043
ENSG00000171631	115.892	160.266	114.441	17.7967	9.83752	7.13021	3.50133	2.45503e-20	2.48007e-18	P2RY6	11	73264505	73298617	+	3976	protein_coding	pyrimidinergic receptor P2Y6 [Source:HGNC Symbol;Acc:HGNC:8543]	-	112	153	112	18	10	8	1.66482	2.29555	1.63954	0.255192	0.141101	0.102204
ENSG00000240859	23.7992	3.14248	16.3487	2.96612	0	0.891277	3.49968	0.00185353	0.0216008	AC093627.4	7	149571	155465	+	5175	lincRNA	uncharacterized LOC100507642 [Source:NCBI gene;Acc:100507642]	-	23	3	16	3	0	1	0.262671	0.0345822	0.179953	0.0326778	0	0.00981552
ENSG00000027869	134.517	68.087	134.877	6.92095	11.805	11.5866	3.47296	2.28034e-16	1.66783e-14	SH2D2A	1	156806243	156816862	-	2512	protein_coding	SH2 domain containing 2A [Source:HGNC Symbol;Acc:HGNC:10821]	-	130	65	132	7	12	13	3.05858	1.5436	3.05847	0.15708	0.268002	0.262874
ENSG00000172543	153.143	52.3746	144.073	18.7854	4.91876	8.02149	3.46751	1.07184e-11	4.81824e-10	CTSW	11	65879809	65883741	+	1719	protein_coding	cathepsin W [Source:HGNC Symbol;Acc:HGNC:2546]	-	148	50	141	19	5	9	5.0884	1.73514	4.77413	0.623045	0.163181	0.265944
ENSG00000105369	39.3204	29.3298	48.0244	7.90965	0.983752	1.78255	3.46725	1.32817e-07	3.60407e-06	CD79A	19	41877120	41881372	+	1503	protein_coding	CD79a molecule [Source:HGNC Symbol;Acc:HGNC:1698]	-	38	28	47	8	1	2	1.49424	1.11132	1.82008	0.300036	0.0373265	0.0675919
ENSG00000170909	61.0501	28.2823	56.1987	3.95483	2.95126	6.23894	3.45637	2.85346e-09	9.73707e-08	OSCAR	19	54094668	54102692	-	2084	protein_coding	osteoclast associated, immunoglobulin-like receptor [Source:HGNC Symbol;Acc:HGNC:29960]	-	59	27	55	4	3	7	1.67321	0.772872	1.53609	0.108194	0.0807607	0.170618
ENSG00000276231	13.4517	8.37994	18.3923	0	0	3.56511	3.43536	0.00159765	0.0192114	PIK3R6	17	8802723	8867677	-	3564	protein_coding	phosphoinositide-3-kinase regulatory subunit 6 [Source:HGNC Symbol;Acc:HGNC:27101]	-	13	8	18	0	0	4	0.215576	0.133904	0.293958	0	0	0.0570094
ENSG00000051523	408.725	233.591	638.622	43.5031	40.3338	34.7598	3.43482	1.13491e-24	1.5648e-22	CYBA	16	88643283	88651152	-	3357	protein_coding	cytochrome b-245 alpha chain [Source:HGNC Symbol;Acc:HGNC:2577]	-	395	223	625	44	41	39	6.9541	3.96274	10.8363	0.738827	0.685187	0.590116
ENSG00000119686	111.753	89.0369	85.8308	7.90965	6.88626	11.5866	3.43129	6.68842e-18	5.39462e-16	FLVCR2	14	75578617	75663214	+	4913	protein_coding	feline leukemia virus subgroup C cellular receptor family member 2 [Source:HGNC Symbol;Acc:HGNC:20105]	-	108	85	84	8	7	13	1.29919	1.03208	0.995138	0.0917878	0.0799334	0.134407
ENSG00000110852	21.7297	30.3773	8.17436	3.95483	1.9675	0	3.37677	0.000229001	0.00355632	CLEC2B	12	9852984	9870136	-	2638	protein_coding	C-type lectin domain family 2 member B [Source:HGNC Symbol;Acc:HGNC:2053]	-	21	29	8	4	2	0	0.470479	0.65579	0.176509	0.0854726	0.0425336	0
ENSG00000155465	177.976	177.026	172.683	13.8419	22.6263	15.1517	3.35695	1.15628e-29	2.145e-27	SLC7A7	14	22773222	22829820	-	5131	protein_coding	solute carrier family 7 member 7 [Source:HGNC Symbol;Acc:HGNC:11065]	-	172	169	169	14	23	17	1.98117	1.96484	1.91706	0.153804	0.251479	0.168295
ENSG00000204252	105.544	97.4168	108.31	7.90965	11.805	10.6953	3.35354	7.0686e-20	6.64709e-18	HLA-DOA	6	33004178	33009612	-	4012	protein_coding	major histocompatibility complex, class II, DO alpha [Source:HGNC Symbol;Acc:HGNC:4936]	-	102	93	106	8	12	12	1.50257	1.38281	1.53778	0.112401	0.167802	0.15193
ENSG00000168394	13085.4	11278.4	15893	1357.49	1305.44	1319.09	3.33768	4.06802e-105	5.18825e-102	TAP1	6	32845209	32853978	-	4805	protein_coding	transporter 1, ATP binding cassette subfamily B member [Source:HGNC Symbol;Acc:HGNC:43]	-	12646	10767	15554	1373	1327	1480	155.545	133.673	188.408	16.1072	15.4937	15.6456
ENSG00000132744	62.0848	37.7097	43.9372	4.94353	2.95126	6.23894	3.3362	9.97767e-10	3.55952e-08	ACY3	11	67642555	67650659	-	1300	protein_coding	aminoacylase 3 [Source:HGNC Symbol;Acc:HGNC:24104]	-	60	36	43	5	3	7	2.72774	1.65196	1.9252	0.216805	0.129466	0.273513
ENSG00000069667	52.7721	36.6622	35.7628	7.90965	0.983752	3.56511	3.33457	3.80769e-08	1.11959e-06	RORA	15	60488284	61229319	-	17040	protein_coding	RAR related orphan receptor A [Source:HGNC Symbol;Acc:HGNC:10258]	THR-like	51	35	35	8	1	4	0.176887	0.122529	0.11955	0.0264644	0.00329236	0.0119238
ENSG00000089127	87.9535	82.7519	97.0706	10.8758	7.87002	8.02149	3.32627	2.19162e-17	1.70047e-15	OAS1	12	112906777	112933222	+	4947	protein_coding	2'-5'-oligoadenylate synthetase 1 [Source:HGNC Symbol;Acc:HGNC:8086]	-	85	79	95	11	8	9	1.01548	0.952635	1.11772	0.125341	0.0907246	0.0924112
ENSG00000165929	24.8339	31.4248	20.4359	2.96612	3.93501	0.891277	3.32038	4.55559e-06	9.79572e-05	TC2N	14	91779751	91867536	-	6147	protein_coding	tandem C2 domains, nuclear [Source:HGNC Symbol;Acc:HGNC:19859]	-	24	30	20	3	4	1	0.230751	0.291138	0.189373	0.0275106	0.0365068	0.00826344
ENSG00000165949	33.1119	38.7572	52.1116	2.96612	7.87002	1.78255	3.31384	3.43867e-08	1.01401e-06	IFI27	14	94104836	94116698	+	4147	protein_coding	interferon alpha inducible protein 27 [Source:HGNC Symbol;Acc:HGNC:5397]	-	32	37	51	3	8	2	0.456049	0.532242	0.715792	0.0407783	0.108226	0.0244974
ENSG00000130558	11.3822	10.4749	15.3269	0	0.983752	2.67383	3.30583	0.00133379	0.0164654	OLFM1	9	135075422	135121179	+	6123	protein_coding	olfactomedin 1 [Source:HGNC Symbol;Acc:HGNC:17187]	-	11	10	15	0	1	3	0.106175	0.0974265	0.142586	0	0.00916247	0.0248875
ENSG00000008517	2372.67	2068.8	2397.13	234.323	251.84	207.667	3.30221	6.29139e-111	8.5588e-108	IL32	16	3065297	3082192	+	3209	protein_coding	interleukin 32 [Source:HGNC Symbol;Acc:HGNC:16830]	-	2293	1975	2346	237	256	233	42.2308	36.7146	42.5509	4.16313	4.47556	3.68816
ENSG00000116990	28.9729	30.3773	42.9154	5.93224	0.983752	3.56511	3.28729	2.88818e-07	7.52698e-06	MYCL	1	39895426	39902256	-	5063	protein_coding	MYCL proto-oncogene, bHLH transcription factor [Source:HGNC Symbol;Acc:HGNC:7555]	bHLH	28	29	42	6	1	4	0.326848	0.341689	0.482827	0.0668013	0.0110807	0.0401306
ENSG00000057657	94.162	86.9419	88.8962	13.8419	5.90251	8.02149	3.28647	1.5526e-16	1.14791e-14	PRDM1	6	106086320	106109939	+	6392	protein_coding	PR/SET domain 1 [Source:HGNC Symbol;Acc:HGNC:9346]	zf-C2H2	91	83	87	14	6	9	0.841395	0.77461	0.792197	0.123462	0.0526613	0.0715203
ENSG00000110876	154.177	185.406	182.901	17.7967	12.7888	23.1732	3.27258	3.33096e-27	5.31028e-25	SELPLG	12	108622277	108633959	-	2494	protein_coding	selectin P ligand [Source:HGNC Symbol;Acc:HGNC:10722]	-	149	177	179	18	13	26	3.5309	4.23368	4.17741	0.406834	0.292431	0.529542
ENSG00000136235	255.582	309.01	247.274	33.616	18.6913	32.086	3.26274	2.06507e-34	4.6822e-32	GPNMB	7	23235967	23275108	+	6040	protein_coding	glycoprotein nmb [Source:HGNC Symbol;Acc:HGNC:4462]	-	247	295	242	34	19	36	2.41688	2.91358	2.332	0.31731	0.176479	0.302754
ENSG00000159388	243.166	239.876	216.621	20.7628	33.4476	19.6081	3.24969	3.43436e-33	7.53565e-31	BTG2	1	203305491	203309602	+	2757	protein_coding	BTG anti-proliferation factor 2 [Source:HGNC Symbol;Acc:HGNC:1131]	-	235	229	212	21	34	22	5.03763	4.95496	4.47558	0.429363	0.691861	0.405331
ENSG00000069493	56.9111	67.0395	38.8282	2.96612	7.87002	6.23894	3.24887	3.49003e-10	1.33117e-08	CLEC2D	12	9664969	9699555	+	6957	protein_coding	C-type lectin domain family 2 member D [Source:HGNC Symbol;Acc:HGNC:14351]	-	55	64	38	3	8	7	0.467236	0.548782	0.317916	0.0243075	0.0645126	0.0511093
ENSG00000179583	2788.64	2393.52	2872.27	281.781	290.207	276.296	3.24743	8.11256e-119	1.37954e-115	CIITA	16	10866222	10943021	+	20757	protein_coding	class II major histocompatibility complex transactivator [Source:HGNC Symbol;Acc:HGNC:7067]	-	2695	2285	2811	285	295	310	7.67343	6.56694	7.88219	0.773966	0.797323	0.758614
ENSG00000255398	18.6254	8.37994	18.3923	1.97741	1.9675	0.891277	3.2464	0.000439529	0.00628523	HCAR3	12	122714756	122716892	-	2137	protein_coding	hydroxycarboxylic acid receptor 3 [Source:HGNC Symbol;Acc:HGNC:16824]	-	18	8	18	2	2	1	0.49781	0.22332	0.490251	0.0527554	0.0525052	0.0237695
ENSG00000168675	33.1119	25.1398	14.3051	3.95483	2.95126	0.891277	3.23861	2.04638e-05	0.00039173	LDLRAD4	18	13217498	13652755	+	16759	protein_coding	low density lipoprotein receptor class A domain containing 4 [Source:HGNC Symbol;Acc:HGNC:1224]	-	32	24	14	4	3	1	0.112849	0.0854289	0.0486217	0.0134541	0.0100427	0.00303093
ENSG00000188906	155.212	155.029	120.572	20.7628	9.83752	15.1517	3.23564	4.10612e-22	4.87148e-20	LRRK2	12	40196744	40369285	+	13491	protein_coding	leucine rich repeat kinase 2 [Source:HGNC Symbol;Acc:HGNC:18618]	-	150	148	118	21	10	17	0.657117	0.654424	0.509083	0.0877439	0.0415846	0.0640072
ENSG00000110446	478.053	357.195	669.276	60.3111	49.1876	50.8028	3.23145	1.02266e-34	2.39866e-32	SLC15A3	11	60937084	60952530	-	6118	protein_coding	solute carrier family 15 member 3 [Source:HGNC Symbol;Acc:HGNC:18068]	-	462	341	655	61	50	57	4.46301	3.32496	6.23135	0.562033	0.458498	0.473249
ENSG00000139629	34.1466	43.9947	36.7846	2.96612	5.90251	3.56511	3.21224	2.15866e-08	6.58439e-07	GALNT6	12	51351247	51392867	-	7347	protein_coding	polypeptide N-acetylgalactosaminyltransferase 6 [Source:HGNC Symbol;Acc:HGNC:4128]	-	33	42	36	3	6	4	0.26546	0.341021	0.285196	0.0230172	0.0458161	0.027655
ENSG00000010030	608.431	559.361	633.513	82.0627	64.9276	48.1289	3.21163	1.13459e-52	5.26192e-50	ETV7	6	36354091	36387800	-	2374	protein_coding	ETS variant 7 [Source:HGNC Symbol;Acc:HGNC:18160]	ETS	588	534	620	83	66	54	14.6383	13.4184	15.2006	1.97078	1.5597	1.15541
ENSG00000120217	321.806	390.715	287.124	35.5934	38.3663	35.6511	3.18937	2.4054e-41	7.32606e-39	CD274	9	5450503	5470566	+	4108	protein_coding	CD274 molecule [Source:HGNC Symbol;Acc:HGNC:17635]	-	311	373	281	36	39	40	4.4743	5.41651	3.98131	0.493985	0.532612	0.494599
ENSG00000119917	1282.05	1759.79	1104.56	148.306	165.27	145.278	3.17611	1.8292e-55	1.00883e-52	IFIT3	10	89327894	89340971	+	2640	protein_coding	interferon induced protein with tetratricopeptide repeats 3 [Source:HGNC Symbol;Acc:HGNC:5411]	-	1239	1680	1081	150	168	163	27.7372	37.9618	23.8327	3.20279	3.57011	3.13623
ENSG00000171049	60.0153	60.7546	68.4603	10.8758	3.93501	6.23894	3.17264	5.42427e-12	2.48736e-10	FPR2	19	51752026	51770526	+	3700	protein_coding	formyl peptide receptor 2 [Source:HGNC Symbol;Acc:HGNC:3827]	-	58	58	67	11	4	7	0.926449	0.935121	1.05396	0.167584	0.0606506	0.0960993
ENSG00000071246	107.614	91.1318	118.528	13.8419	9.83752	11.5866	3.17034	1.01256e-18	8.68164e-17	VASH1	14	76762189	76783015	+	6502	protein_coding	vasohibin 1 [Source:HGNC Symbol;Acc:HGNC:19964]	-	104	87	116	14	10	13	0.945326	0.798204	1.03839	0.121373	0.0862839	0.101559
ENSG00000171476	25.8687	37.7097	38.8282	4.94353	2.95126	3.56511	3.16229	1.70468e-07	4.53528e-06	HOPX	4	56647988	56681899	-	7753	protein_coding	HOP homeobox [Source:HGNC Symbol;Acc:HGNC:24961]	-	25	36	38	5	3	4	0.190575	0.276996	0.285275	0.0363531	0.0217084	0.0262068
ENSG00000162511	1299.64	1556.57	1222.07	138.419	156.417	162.212	3.15658	4.5084e-80	3.67994e-77	LAPTM5	1	30732469	30757820	-	3274	protein_coding	lysosomal protein transmembrane 5 [Source:HGNC Symbol;Acc:HGNC:29612]	-	1256	1486	1196	140	159	182	22.6729	27.0758	21.262	2.41041	2.72455	2.82369
ENSG00000126882	82.7798	75.4194	76.6346	8.89836	5.90251	11.5866	3.14398	1.0166e-14	6.17402e-13	FAM78A	9	131258076	131276547	-	5499	protein_coding	family with sequence similarity 78 member A [Source:HGNC Symbol;Acc:HGNC:25465]	-	80	72	75	9	6	13	0.859808	0.781071	0.793831	0.0922572	0.0612131	0.120084
ENSG00000154127	42.4246	55.5171	53.1334	7.90965	5.90251	3.56511	3.13253	4.49177e-10	1.68801e-08	UBASH3B	11	122655675	122814473	+	9011	protein_coding	ubiquitin associated and SH3 domain containing B [Source:HGNC Symbol;Acc:HGNC:29884]	-	41	53	52	8	6	4	0.26891	0.350869	0.335878	0.0500448	0.0373555	0.0225481
ENSG00000079385	32.0772	21.9973	28.6103	2.96612	0.983752	5.34766	3.13064	4.34422e-06	9.35108e-05	CEACAM1	19	42507304	42561234	-	5524	protein_coding	carcinoembryonic antigen related cell adhesion molecule 1 [Source:HGNC Symbol;Acc:HGNC:1814]	-	31	21	28	3	1	6	0.331668	0.226781	0.295022	0.0306132	0.010156	0.0551723
ENSG00000137496	1356.55	1259.09	1352.86	141.385	143.628	168.451	3.12772	7.22063e-96	8.18579e-93	IL18BP	11	71998541	72005715	+	4323	protein_coding	interleukin 18 binding protein [Source:HGNC Symbol;Acc:HGNC:5987]	-	1311	1202	1324	143	146	189	17.9231	16.5867	17.826	1.86463	1.89472	2.22075
ENSG00000198053	395.273	356.147	441.416	34.6047	47.2201	55.2592	3.11668	9.50434e-43	3.0785e-40	SIRPA	20	1894167	1940592	+	5068	protein_coding	signal regulatory protein alpha [Source:HGNC Symbol;Acc:HGNC:9662]	-	382	340	432	35	48	62	4.45474	4.00206	4.96133	0.38929	0.531351	0.621411
ENSG00000184613	11.3822	18.8549	19.4141	4.94353	0	0.891277	3.10697	0.000715467	0.00967517	NELL2	12	44508275	44921848	-	6424	protein_coding	neural EGFL like 2 [Source:HGNC Symbol;Acc:HGNC:7751]	-	11	18	19	5	0	1	0.1012	0.167151	0.172147	0.0438739	0	0.00790712
ENSG00000231389	2649.99	2632.35	2606.6	309.465	299.061	308.382	3.10488	9.18813e-142	2.34366e-138	HLA-DPA1	6	33064569	33080775	-	5748	protein_coding	major histocompatibility complex, class II, DP alpha 1 [Source:HGNC Symbol;Acc:HGNC:4938]	-	2561	2513	2551	313	304	346	26.3323	26.0806	25.8312	3.06951	2.96711	3.05762
ENSG00000172794	13.4517	11.5224	8.17436	1.97741	1.9675	0	3.10358	0.00296027	0.0322689	RAB37	17	74670578	74747335	+	5074	protein_coding	RAB37, member RAS oncogene family [Source:HGNC Symbol;Acc:HGNC:30268]	-	13	11	8	2	2	0	0.151422	0.129325	0.0917678	0.0222188	0.0221134	0
ENSG00000155962	61.0501	73.3245	37.8064	11.8645	4.91876	3.56511	3.09374	4.05496e-09	1.34546e-07	CLIC2	X	155276211	155334657	-	2840	protein_coding	chloride intracellular channel 2 [Source:HGNC Symbol;Acc:HGNC:2063]	-	59	70	37	12	5	4	1.2278	1.47035	0.758288	0.23818	0.0987708	0.0715427
ENSG00000197943	98.301	101.607	104.223	12.8532	19.675	3.56511	3.09151	2.16736e-13	1.17626e-11	PLCG2	16	81739097	81962693	+	13416	protein_coding	phospholipase C gamma 2 [Source:HGNC Symbol;Acc:HGNC:9066]	-	95	97	102	13	20	4	0.4185	0.431311	0.442515	0.0546213	0.0836342	0.0151447
ENSG00000104432	98.301	75.4194	78.6782	13.8419	9.83752	6.23894	3.08803	1.94166e-14	1.14513e-12	IL7	8	78675743	78805523	-	3392	protein_coding	interleukin 7 [Source:HGNC Symbol;Acc:HGNC:6023]	-	95	72	77	14	10	7	1.65525	1.26625	1.32125	0.232656	0.165394	0.104825
ENSG00000182511	66.2238	31.4248	78.6782	5.93224	8.85377	6.23894	3.07132	3.0974e-09	1.04993e-07	FES	15	90883695	90895776	+	4237	protein_coding	FES proto-oncogene, tyrosine kinase [Source:HGNC Symbol;Acc:HGNC:3657]	-	64	30	77	6	9	7	0.892723	0.422381	1.05775	0.0798242	0.119168	0.0839196
ENSG00000162676	36.2161	30.3773	28.6103	2.96612	1.9675	6.23894	3.06987	7.70453e-07	1.86058e-05	GFI1	1	92474762	92486876	-	3301	protein_coding	growth factor independent 1 transcriptional repressor [Source:HGNC Symbol;Acc:HGNC:4237]	zf-C2H2	35	29	28	3	2	7	0.62664	0.524076	0.4937	0.0512292	0.0339908	0.107715
ENSG00000137571	13.4517	26.1873	24.5231	2.96612	2.95126	1.78255	3.06854	4.55851e-05	0.000811701	SLCO5A1	8	69667047	69835064	-	9992	protein_coding	solute carrier organic anion transporter family member 5A1 [Source:HGNC Symbol;Acc:HGNC:19046]	-	13	25	24	3	3	2	0.0768929	0.149255	0.139801	0.0169243	0.016844	0.0101672
ENSG00000102879	559.798	343.577	730.584	74.153	65.9114	55.2592	3.06634	4.48289e-28	7.68722e-26	CORO1A	16	30182827	30189076	+	4871	protein_coding	coronin 1A [Source:HGNC Symbol;Acc:HGNC:2252]	-	541	328	715	75	67	62	6.56409	4.01696	8.54355	0.86793	0.771673	0.646543
ENSG00000283787	19.6602	3.14248	17.3705	1.97741	2.95126	0	3.05437	0.00424314	0.043576	PRR33	11	1888577	1891895	-	3319	protein_coding	proline rich 33 [Source:HGNC Symbol;Acc:HGNC:35118]	-	19	3	17	2	3	0	0.338331	0.0539207	0.298121	0.0339676	0.0507097	0
ENSG00000142347	287.66	245.113	284.059	27.6838	31.4801	39.2162	3.0486	2.14461e-36	5.33695e-34	MYO1F	19	8520790	8577577	-	8549	protein_coding	myosin IF [Source:HGNC Symbol;Acc:HGNC:7600]	-	278	234	278	28	32	44	1.92187	1.63283	1.89269	0.184622	0.209996	0.261433
ENSG00000115009	490.47	510.129	356.607	49.4353	52.1389	62.3894	3.04634	5.49407e-41	1.62481e-38	CCL20	2	227805739	227817564	+	1594	protein_coding	C-C motif chemokine ligand 20 [Source:HGNC Symbol;Acc:HGNC:10619]	-	474	487	349	50	53	70	17.5746	18.2256	12.7435	1.76817	1.86537	2.23066
ENSG00000204287	4325.24	4286.34	4283.37	467.658	570.576	542.787	3.02764	5.8576e-121	1.08664e-117	HLA-DRA	6	32439842	32445046	+	1280	protein_coding	major histocompatibility complex, class II, DR alpha [Source:HGNC Symbol;Acc:HGNC:4947]	-	4180	4092	4192	473	580	609	193.002	190.707	190.617	20.8302	25.4211	24.1675
ENSG00000197142	691.211	846.374	647.818	90.961	89.5214	89.1277	3.01899	5.46469e-60	3.37916e-57	ACSL5	10	112374018	112428380	+	4236	protein_coding	acyl-CoA synthetase long chain family member 5 [Source:HGNC Symbol;Acc:HGNC:16526]	-	668	808	634	92	91	100	9.32	11.3788	8.71132	1.22426	1.20521	1.19913
ENSG00000272908	14.4865	25.1398	14.3051	3.95483	0	2.67383	3.01874	0.000355818	0.0052079	AC006033.2	7	38326070	38329643	-	1968	lincRNA	novel transcript	-	14	24	14	4	0	3	0.420435	0.727491	0.414051	0.114571	0	0.0774319
ENSG00000165025	189.359	205.309	204.359	30.6499	19.675	24.0645	3.01056	1.66654e-29	3.06372e-27	SYK	9	90801787	90898549	+	5210	protein_coding	spleen associated tyrosine kinase [Source:HGNC Symbol;Acc:HGNC:11491]	-	183	196	200	31	20	27	2.07591	2.24419	2.23431	0.335402	0.215362	0.263239
ENSG00000131398	14.4865	9.42743	13.2833	0	0.983752	3.56511	2.99066	0.00259656	0.0289064	KCNC3	19	50311937	50333515	-	6277	protein_coding	potassium voltage-gated channel subfamily C member 3 [Source:HGNC Symbol;Acc:HGNC:6235]	-	14	9	13	0	1	4	0.131817	0.0855326	0.120543	0	0.00893768	0.0323692
ENSG00000184574	8.27798	13.6174	8.17436	0.988707	0.983752	1.78255	2.98672	0.00430798	0.0441404	LPAR5	12	6618835	6636447	-	3258	protein_coding	lysophosphatidic acid receptor 5 [Source:HGNC Symbol;Acc:HGNC:13307]	-	8	13	8	1	1	2	0.145122	0.238031	0.142919	0.0173018	0.0172197	0.0311819
ENSG00000166278	47.5984	45.0422	58.2423	0.988707	12.7888	5.34766	2.98295	1.17503e-07	3.23149e-06	C2	6	31897785	31945672	+	5536	protein_coding	complement C2 [Source:HGNC Symbol;Acc:HGNC:1248]	-	46	43	57	1	13	6	0.491086	0.463355	0.599279	0.0101823	0.131742	0.0550528
ENSG00000168899	84.8492	86.9419	122.615	10.8758	18.6913	8.02149	2.97872	2.83043e-14	1.64085e-12	VAMP5	2	85584408	85593412	+	819	protein_coding	vesicle associated membrane protein 5 [Source:HGNC Symbol;Acc:HGNC:12646]	-	82	83	120	11	19	9	5.91732	6.04555	8.52801	0.757095	1.30151	0.558191
ENSG00000169429	2440.97	3143.52	1791.21	294.635	310.866	335.12	2.97073	3.63112e-47	1.32315e-44	CXCL8	4	73740506	73743716	+	2274	protein_coding	C-X-C motif chemokine ligand 8 [Source:HGNC Symbol;Acc:HGNC:6025]	-	2359	3001	1753	298	316	376	61.3102	78.7258	44.8686	7.38699	7.79603	8.39888
ENSG00000166532	10.3475	21.9973	12.2615	0.988707	2.95126	1.78255	2.96301	0.000821603	0.0109294	RIMKLB	12	8681600	8783095	+	8619	protein_coding	ribosomal modification protein rimK like family member B [Source:HGNC Symbol;Acc:HGNC:29228]	-	10	21	12	1	3	2	0.0685707	0.145346	0.0810354	0.00654011	0.0195273	0.0117868
ENSG00000170989	28.9729	36.6622	37.8064	2.96612	7.87002	2.67383	2.94829	6.46434e-07	1.58547e-05	S1PR1	1	101236865	101243713	+	5223	protein_coding	sphingosine-1-phosphate receptor 1 [Source:HGNC Symbol;Acc:HGNC:3165]	-	28	35	37	3	8	3	0.316835	0.399751	0.412318	0.0323775	0.0859304	0.029176
ENSG00000127954	45.5289	45.0422	32.6974	5.93224	2.95126	7.13021	2.93429	4.79646e-08	1.39227e-06	STEAP4	7	88270892	88306891	-	11245	protein_coding	STEAP4 metalloreductase [Source:HGNC Symbol;Acc:HGNC:21923]	-	44	43	32	6	3	8	0.231254	0.228113	0.165631	0.0300769	0.0149671	0.0361372
ENSG00000128918	13.4517	19.9024	10.218	1.97741	2.95126	0.891277	2.92024	0.000913875	0.0119926	ALDH1A2	15	57953424	58497866	-	8622	protein_coding	aldehyde dehydrogenase 1 family member A2 [Source:HGNC Symbol;Acc:HGNC:15472]	-	13	19	10	2	3	1	0.0891109	0.131458	0.067506	0.0130757	0.0195205	0.00589136
ENSG00000172183	78.6408	57.6121	108.31	11.8645	14.7563	6.23894	2.9068	1.97249e-11	8.49168e-10	ISG20	15	88636153	88656483	+	7363	protein_coding	interferon stimulated exonuclease gene 20 [Source:HGNC Symbol;Acc:HGNC:6130]	-	76	55	106	12	15	7	0.610034	0.445604	0.837918	0.0918688	0.114291	0.0482911
ENSG00000161921	252.478	197.976	241.144	35.5934	23.61	33.8685	2.89167	9.40205e-29	1.66833e-26	CXCL16	17	4733526	4739922	-	2794	protein_coding	C-X-C motif chemokine ligand 16 [Source:HGNC Symbol;Acc:HGNC:16642]	-	244	189	236	36	24	38	5.1613	4.03531	4.91628	0.726303	0.481905	0.690846
ENSG00000152229	222.471	244.066	211.512	34.6047	31.4801	25.847	2.88682	2.80193e-31	5.6055e-29	PSTPIP2	18	45983536	46072272	-	4120	protein_coding	proline-serine-threonine phosphatase interacting protein 2 [Source:HGNC Symbol;Acc:HGNC:9581]	-	215	233	207	35	32	29	3.08416	3.37365	2.92431	0.478864	0.435742	0.35754
ENSG00000242574	427.35	382.335	387.26	54.3789	48.2038	59.7155	2.88029	1.2627e-46	4.44252e-44	HLA-DMB	6	32934629	32941070	-	4655	protein_coding	major histocompatibility complex, class II, DM beta [Source:HGNC Symbol;Acc:HGNC:4935]	-	413	365	379	55	49	67	5.24355	4.67751	4.73882	0.666016	0.590545	0.731104
ENSG00000223865	583.597	541.554	652.927	77.1191	71.8139	92.6928	2.87677	1.00918e-52	4.78913e-50	HLA-DPB1	6	33075926	33087201	+	2791	protein_coding	major histocompatibility complex, class II, DP beta 1 [Source:HGNC Symbol;Acc:HGNC:4940]	-	564	517	639	78	73	104	11.943	11.0503	13.3257	1.57535	1.46737	1.89277
ENSG00000264281	13.4517	34.5672	7.15257	1.97741	1.9675	3.56511	2.86468	0.000975245	0.0126274	AC016596.1	5	55944656	55944733	+	78	processed_pseudogene	ribosomal protein L41 (RPL41) pseudogene	-	13	33	7	2	2	4	9.85018	25.2383	5.22341	1.44536	1.43851	2.60489
ENSG00000140563	22.7644	20.9498	17.3705	0.988707	1.9675	5.34766	2.85069	0.000141423	0.0022995	MCTP2	15	94231538	94483952	+	12978	protein_coding	multiple C2 and transmembrane domain containing 2 [Source:HGNC Symbol;Acc:HGNC:25636]	-	22	20	17	1	2	6	0.100187	0.0919314	0.0762416	0.00434344	0.00864568	0.0234837
ENSG00000134326	160.386	151.886	119.55	13.8419	24.5938	21.3906	2.8492	1.09642e-19	1.02162e-17	CMPK2	2	6840570	6866635	-	4302	protein_coding	cytidine/uridine monophosphate kinase 2 [Source:HGNC Symbol;Acc:HGNC:27015]	-	155	145	117	14	25	24	2.1294	2.01066	1.58295	0.183442	0.326022	0.283377
ENSG00000105967	161.421	268.158	121.594	24.7177	33.4476	18.7168	2.84579	2.02675e-15	1.34716e-13	TFEC	7	115935148	116159896	-	8644	protein_coding	transcription factor EC [Source:HGNC Symbol;Acc:HGNC:11754]	bHLH	156	256	119	25	34	21	1.06661	1.76672	0.801277	0.16303	0.220669	0.123404
ENSG00000133321	293.868	296.44	307.56	37.5709	51.1551	36.5423	2.84434	7.42612e-37	1.89422e-34	RARRES3	11	63536809	63546462	+	1299	protein_coding	retinoic acid receptor responder 3 [Source:HGNC Symbol;Acc:HGNC:9869]	-	284	283	301	38	52	41	12.9213	12.9963	13.4868	1.64898	2.2458	1.60324
ENSG00000183508	21.7297	38.7572	32.6974	1.97741	2.95126	8.02149	2.82335	9.53511e-06	0.000194574	TENT5C	1	117605934	117628372	+	5751	protein_coding	terminal nucleotidyltransferase 5C [Source:HGNC Symbol;Acc:HGNC:24712]	-	21	37	32	2	3	9	0.21581	0.383795	0.32386	0.0196033	0.0292654	0.0794919
ENSG00000261371	40.3551	38.7572	41.8936	2.96612	9.83752	4.45638	2.81539	1.61743e-07	4.32572e-06	PECAM1	17	64319415	64413776	-	7759	protein_coding	platelet and endothelial cell adhesion molecule 1 [Source:HGNC Symbol;Acc:HGNC:8823]	-	39	37	41	3	10	5	0.297067	0.284471	0.307559	0.021795	0.0723054	0.0327332
ENSG00000157601	333.188	457.754	477.178	69.2095	54.1064	57.0417	2.8148	1.66475e-35	4.04416e-33	MX1	21	41420304	41459214	+	8616	protein_coding	MX dynamin like GTPase 1 [Source:HGNC Symbol;Acc:HGNC:7532]	-	322	437	467	70	55	64	2.20875	3.02564	3.15473	0.457967	0.358124	0.37731
ENSG00000086730	160.386	142.459	199.25	27.6838	18.6913	24.9557	2.81465	7.6513e-22	8.92186e-20	LAT2	7	74199652	74229834	+	4545	protein_coding	linker for activation of T cells family member 2 [Source:HGNC Symbol;Acc:HGNC:12749]	-	155	136	195	28	19	28	2.01555	1.78503	2.49719	0.347269	0.234529	0.312931
ENSG00000137393	30.0077	64.9445	32.6974	8.89836	4.91876	4.45638	2.81107	6.50899e-07	1.59451e-05	RNF144B	6	18387350	18468874	+	5175	protein_coding	ring finger protein 144B [Source:HGNC Symbol;Acc:HGNC:21578]	-	29	62	32	9	5	5	0.331194	0.714698	0.359907	0.0980334	0.0542046	0.0490776
ENSG00000183943	112.787	121.509	100.136	15.8193	16.7238	15.1517	2.81092	3.81692e-18	3.15336e-16	PRKX	X	3604370	3713608	-	6452	protein_coding	protein kinase X-linked [Source:HGNC Symbol;Acc:HGNC:9441]	-	109	116	98	16	17	17	0.998453	1.07252	0.884061	0.139787	0.147819	0.133838
ENSG00000100060	60.0153	36.6622	75.6128	13.8419	5.90251	5.34766	2.78935	3.31672e-08	9.82306e-07	MFNG	22	37469063	37486401	-	3042	protein_coding	MFNG O-fucosylpeptide 3-beta-N-acetylglucosaminyltransferase [Source:HGNC Symbol;Acc:HGNC:7038]	-	58	35	74	14	6	6	1.12685	0.686357	1.41587	0.259424	0.110654	0.100188
ENSG00000261971	280.416	265.016	301.43	53.3902	35.4151	34.7598	2.78067	1.64054e-31	3.31454e-29	MMP25-AS1	16	3037403	3059370	-	7244	antisense	MMP25 antisense RNA 1 [Source:HGNC Symbol;Acc:HGNC:51372]	-	271	253	295	54	36	39	2.21099	2.08345	2.37025	0.420201	0.278805	0.27347
ENSG00000138378	68.2933	116.272	59.2641	16.808	11.805	7.13021	2.77894	2.81957e-10	1.08354e-08	STAT4	2	191029576	191151596	-	4785	protein_coding	signal transducer and activator of transcription 4 [Source:HGNC Symbol;Acc:HGNC:11365]	STAT	66	111	58	17	12	8	0.815187	1.38383	0.705499	0.200267	0.140694	0.0849243
ENSG00000007264	58.9806	38.7572	84.809	7.90965	8.85377	9.80404	2.7784	3.45424e-09	1.16129e-07	MATK	19	3777970	3802129	-	4141	protein_coding	megakaryocyte-associated tyrosine kinase [Source:HGNC Symbol;Acc:HGNC:6906]	-	57	37	83	8	9	11	0.813514	0.533013	1.1666	0.1089	0.121931	0.134931
ENSG00000055163	144.865	175.979	147.139	23.729	29.5126	16.043	2.76312	2.00726e-20	2.0687e-18	CYFIP2	5	157266079	157395595	+	10498	protein_coding	cytoplasmic FMR1 interacting protein 2 [Source:HGNC Symbol;Acc:HGNC:13760]	-	140	168	144	24	30	18	0.788165	0.95465	0.798374	0.128868	0.160321	0.0870943
ENSG00000185338	233.853	116.272	257.492	35.5934	18.6913	35.6511	2.75392	1.46943e-14	8.74203e-13	SOCS1	16	11254405	11256200	-	1796	protein_coding	suppressor of cytokine signaling 1 [Source:HGNC Symbol;Acc:HGNC:19383]	-	226	111	252	36	19	40	7.437	3.68687	8.16667	1.12989	0.593505	1.1313
ENSG00000100055	164.525	111.034	160.422	10.8758	38.3663	16.043	2.74336	3.51917e-12	1.65466e-10	CYTH4	22	37282027	37315345	+	6161	protein_coding	cytohesin 4 [Source:HGNC Symbol;Acc:HGNC:9505]	-	159	106	157	11	39	18	1.52525	1.02635	1.4832	0.100643	0.355132	0.148404
ENSG00000101265	207.984	156.076	168.596	32.6273	23.61	24.9557	2.71593	1.63788e-22	1.98944e-20	RASSF2	20	4780023	4823645	-	5759	protein_coding	Ras association domain family member 2 [Source:HGNC Symbol;Acc:HGNC:9883]	-	201	149	165	33	24	28	2.06274	1.54341	1.66758	0.323004	0.233798	0.246965
ENSG00000239697	36.2161	15.7124	35.7628	7.90965	4.91876	0.891277	2.69653	9.06115e-05	0.00153019	TNFSF12	17	7548891	7557890	+	1879	protein_coding	TNF superfamily member 12 [Source:HGNC Symbol;Acc:HGNC:11927]	-	35	15	35	8	5	1	1.10087	0.476218	1.08416	0.239996	0.149286	0.0270332
ENSG00000173110	22.7644	28.2823	22.4795	2.96612	3.93501	4.45638	2.68864	2.42796e-05	0.000457056	HSPA6	1	161524540	161526910	+	2371	protein_coding	heat shock protein family A (Hsp70) member 6 [Source:HGNC Symbol;Acc:HGNC:5239]	-	22	27	22	3	4	5	0.548386	0.679319	0.54006	0.0713233	0.0946466	0.107118
ENSG00000117226	1993.96	2589.4	1717.64	297.601	336.443	351.163	2.67663	1.45302e-48	5.49079e-46	GBP3	1	89006666	89022894	-	4297	protein_coding	guanylate binding protein 3 [Source:HGNC Symbol;Acc:HGNC:4184]	-	1927	2472	1681	301	342	394	26.504	34.3182	22.7695	3.9486	4.46517	4.65752
ENSG00000179388	44.4941	26.1873	37.8064	4.94353	2.95126	8.91277	2.67494	2.40512e-06	5.39329e-05	EGR3	8	22687659	22693302	-	4855	protein_coding	early growth response 3 [Source:HGNC Symbol;Acc:HGNC:3240]	zf-C2H2	43	25	37	5	3	10	0.523449	0.30718	0.443571	0.0580527	0.0346664	0.104625
ENSG00000224389	128.309	115.224	87.8744	17.7967	17.7075	16.9343	2.66048	8.64327e-16	5.9788e-14	C4B	6	32014795	32035418	+	7174	protein_coding	complement C4B (Chido blood group) [Source:HGNC Symbol;Acc:HGNC:1324]	-	124	110	86	18	18	19	1.02154	0.914688	0.69773	0.141434	0.140763	0.134529
ENSG00000197405	122.1	100.559	107.289	27.6838	15.74	9.80404	2.6424	4.26989e-13	2.23414e-11	C5AR1	19	47290023	47322066	+	2951	protein_coding	complement C5a receptor 1 [Source:HGNC Symbol;Acc:HGNC:1338]	-	118	96	105	28	16	11	2.36324	1.94063	2.07096	0.534848	0.304178	0.189342
ENSG00000077984	73.467	61.802	65.3949	5.93224	5.90251	20.4994	2.61432	2.95018e-08	8.85315e-07	CST7	20	24949230	24959928	+	930	protein_coding	cystatin F [Source:HGNC Symbol;Acc:HGNC:2479]	-	71	59	64	6	6	23	4.51202	3.78452	4.00542	0.363672	0.361947	1.25623
ENSG00000136040	147.969	177.026	142.03	32.6273	24.5938	19.6081	2.60939	2.10141e-19	1.89741e-17	PLXNC1	12	94148723	94307675	+	9887	protein_coding	plexin C1 [Source:HGNC Symbol;Acc:HGNC:9106]	-	143	169	139	33	25	22	0.854805	1.01968	0.818278	0.188144	0.141857	0.113027
ENSG00000090339	4538.4	3092.2	4669.6	667.377	677.805	679.153	2.60317	4.9614e-49	1.91023e-46	ICAM1	19	10270835	10286615	+	3706	protein_coding	intercellular adhesion molecule 1 [Source:HGNC Symbol;Acc:HGNC:5344]	-	4386	2952	4570	675	689	762	69.9453	47.5174	71.773	10.2669	10.4302	10.4442
ENSG00000101017	478.053	483.941	512.941	90.961	71.8139	80.2149	2.60203	1.62113e-46	5.6069e-44	CD40	20	46118272	46129863	+	2527	protein_coding	CD40 molecule [Source:HGNC Symbol;Acc:HGNC:11919]	-	462	462	502	92	73	90	10.8052	10.9063	11.5624	2.05222	1.62067	1.80909
ENSG00000128604	165.56	134.079	184.945	20.7628	31.4801	27.6296	2.60012	1.60049e-19	1.45253e-17	IRF5	7	128937612	128950035	+	4375	protein_coding	interferon regulatory factor 5 [Source:HGNC Symbol;Acc:HGNC:6120]	IRF	160	128	181	21	32	31	2.16141	1.74531	2.40797	0.270572	0.410345	0.359921
ENSG00000106571	32.0772	20.9498	15.3269	3.95483	1.9675	5.34766	2.58895	0.000168596	0.00269199	GLI3	7	41960950	42237870	-	10950	protein_coding	GLI family zinc finger 3 [Source:HGNC Symbol;Acc:HGNC:4319]	zf-C2H2	31	20	15	4	2	6	0.167318	0.108958	0.0797311	0.0205915	0.0102469	0.0278331
ENSG00000148735	18.6254	21.9973	16.3487	1.97741	2.95126	4.45638	2.58848	0.00028818	0.00432716	PLEKHS1	10	113751454	113783429	+	5402	protein_coding	pleckstrin homology domain containing S1 [Source:HGNC Symbol;Acc:HGNC:26285]	-	18	21	16	2	3	5	0.196931	0.231903	0.172392	0.0208697	0.0311561	0.0470153
ENSG00000269404	9.31272	11.5224	13.2833	0.988707	1.9675	2.67383	2.58623	0.00452296	0.0459181	SPIB	19	50418938	50431313	+	4281	protein_coding	Spi-B transcription factor [Source:HGNC Symbol;Acc:HGNC:11242]	ETS	9	11	13	1	2	3	0.124249	0.153281	0.176746	0.0131673	0.0262097	0.0355959
ENSG00000023892	80.7103	48.1846	91.9616	7.90965	14.7563	14.2604	2.5769	1.37888e-09	4.89346e-08	DEF6	6	35297852	35321771	+	2545	protein_coding	DEF6, guanine nucleotide exchange factor [Source:HGNC Symbol;Acc:HGNC:2760]	-	78	46	90	8	15	16	1.81135	1.07823	2.05828	0.177192	0.330659	0.319342
ENSG00000206337	138.656	178.074	113.419	30.6499	16.7238	24.9557	2.57141	1.29979e-15	8.78259e-14	HCP5	6	31400702	31477506	+	3138	sense_overlapping	HLA complex P5 [Source:HGNC Symbol;Acc:HGNC:21659]	-	134	170	111	31	17	28	2.52376	3.23175	2.05883	0.556866	0.303929	0.453241
ENSG00000134242	37.2509	42.9472	37.8064	3.95483	5.90251	9.80404	2.57108	5.33792e-07	1.32674e-05	PTPN22	1	113813811	113871759	-	4503	protein_coding	protein tyrosine phosphatase, non-receptor type 22 [Source:HGNC Symbol;Acc:HGNC:9652]	-	36	41	37	4	6	11	0.472494	0.543155	0.478245	0.0500726	0.0747526	0.124084
ENSG00000183307	32.0772	16.7599	41.8936	2.96612	8.85377	3.56511	2.5676	6.18077e-05	0.00107615	TMEM121B	22	17116299	17121367	-	5069	protein_coding	transmembrane protein 121B [Source:HGNC Symbol;Acc:HGNC:1844]	-	31	16	41	3	9	4	0.361439	0.188295	0.470774	0.0333611	0.0996086	0.0400831
ENSG00000004468	73.467	74.372	76.6346	12.8532	10.8213	14.2604	2.56143	3.00141e-12	1.431e-10	CD38	4	15778275	15853230	+	6855	protein_coding	CD38 molecule [Source:HGNC Symbol;Acc:HGNC:1667]	-	71	71	75	13	11	16	0.612134	0.617863	0.636802	0.1069	0.0900248	0.11856
ENSG00000240065	3175.64	2632.35	4673.69	618.93	609.926	547.244	2.5613	6.97619e-35	1.6553e-32	PSMB9	6	32844136	32859585	+	3072	protein_coding	proteasome subunit beta 9 [Source:HGNC Symbol;Acc:HGNC:9546]	-	3069	2513	4574	626	620	614	59.0434	48.7992	86.6614	11.4867	11.3226	10.1525
ENSG00000145569	50.7026	86.9419	48.0244	11.8645	9.83752	9.80404	2.5602	6.86059e-09	2.21165e-07	OTULINL	5	14581775	14615007	+	4074	protein_coding	OTU deubiquitinase with linear linkage specificity like [Source:HGNC Symbol;Acc:HGNC:25629]	-	49	83	47	12	10	11	0.710838	1.21534	0.671471	0.166036	0.137707	0.13715
ENSG00000095370	30.0077	24.0923	24.5231	3.95483	6.88626	2.67383	2.55176	3.38841e-05	0.000617909	SH2D3C	9	127738317	127778741	-	4659	protein_coding	SH2 domain containing 3C [Source:HGNC Symbol;Acc:HGNC:16884]	-	29	23	24	4	7	3	0.367875	0.294494	0.299826	0.0483959	0.0842912	0.0327079
ENSG00000265206	32.0772	14.6649	57.2205	5.93224	3.93501	8.02149	2.53264	7.18582e-05	0.00123846	AC004687.1	17	58330884	58332508	-	1625	antisense	novel transcript, MIR142 host	-	31	14	56	6	4	9	1.12747	0.513944	2.00579	0.208132	0.138097	0.281328
ENSG00000163739	82.7798	49.2321	50.068	8.89836	13.7725	8.91277	2.53086	1.06304e-08	3.34244e-07	CXCL1	4	73869393	73871242	+	1296	protein_coding	C-X-C motif chemokine ligand 1 [Source:HGNC Symbol;Acc:HGNC:4602]	-	80	47	49	9	14	10	3.64821	2.16339	2.2006	0.391453	0.606038	0.391939
ENSG00000159403	4980.24	4142.83	4952.64	822.604	815.53	807.497	2.52499	9.66443e-83	8.21718e-80	C1R	12	7080199	7092607	-	5885	protein_coding	complement C1r [Source:HGNC Symbol;Acc:HGNC:1246]	-	4813	3955	4847	832	829	906	48.3353	40.0905	47.9377	7.96927	7.90287	7.81998
ENSG00000137965	487.366	691.345	462.873	94.9158	101.326	89.1277	2.52482	4.63878e-32	9.65908e-30	IFI44	1	78649796	78664078	+	2038	protein_coding	interferon induced protein 44 [Source:HGNC Symbol;Acc:HGNC:16938]	-	471	660	453	96	103	100	13.6588	19.3189	12.9373	2.65527	2.83537	2.49241
ENSG00000204397	111.753	95.3218	109.332	22.7403	16.7238	16.043	2.51493	4.24519e-15	2.68196e-13	CARD16	11	105041326	105101431	-	1688	protein_coding	caspase recruitment domain family member 16 [Source:HGNC Symbol;Acc:HGNC:33701]	-	108	91	107	23	17	18	3.78135	3.21596	3.68945	0.768063	0.565006	0.541656
ENSG00000072818	107.614	79.6094	135.899	21.7515	22.6263	12.4779	2.51447	2.94116e-12	1.40556e-10	ACAP1	17	7336529	7351478	+	7421	protein_coding	ArfGAP with coiled-coil, ankyrin repeat and PH domains 1 [Source:HGNC Symbol;Acc:HGNC:16467]	-	104	76	133	22	23	14	0.828259	0.610932	1.04313	0.16711	0.173877	0.0958274
ENSG00000086300	128.309	172.836	79.7	22.7403	22.6263	21.3906	2.51247	1.70301e-12	8.31377e-11	SNX10	7	26291895	26374329	+	3518	protein_coding	sorting nexin 10 [Source:HGNC Symbol;Acc:HGNC:14974]	-	124	165	78	23	23	24	2.08315	2.79788	1.29047	0.368531	0.366783	0.346529
ENSG00000116663	162.455	141.411	190.054	25.7064	34.4313	26.7383	2.50913	1.19029e-19	1.09905e-17	FBXO6	1	11664124	11674354	+	1811	protein_coding	F-box protein 6 [Source:HGNC Symbol;Acc:HGNC:13585]	-	157	135	186	26	35	30	5.12362	4.44689	5.97785	0.809276	1.08424	0.841447
ENSG00000074660	69.328	48.1846	72.5475	14.8306	8.85377	9.80404	2.50863	2.03304e-09	7.09165e-08	SCARF1	17	1633858	1645747	-	4961	protein_coding	scavenger receptor class F member 1 [Source:HGNC Symbol;Acc:HGNC:16820]	-	67	46	71	15	9	11	0.79818	0.553134	0.83299	0.170437	0.101777	0.112628
ENSG00000081985	30.0077	35.6147	25.5449	1.97741	5.90251	8.02149	2.50472	2.11137e-05	0.00040266	IL12RB2	1	67307364	67397090	+	4423	protein_coding	interleukin 12 receptor subunit beta 2 [Source:HGNC Symbol;Acc:HGNC:5972]	-	29	34	25	2	6	9	0.387504	0.458568	0.328983	0.0254891	0.0761046	0.103359
ENSG00000155158	65.1891	63.897	78.6782	11.8645	13.7725	11.5866	2.48266	6.09522e-11	2.50764e-09	TTC39B	9	15163622	15307360	-	12208	protein_coding	tetratricopeptide repeat domain 39B [Source:HGNC Symbol;Acc:HGNC:23704]	-	63	61	77	12	14	13	0.304994	0.298076	0.367111	0.0554088	0.0643369	0.0540907
ENSG00000175538	19.6602	21.9973	22.4795	2.96612	5.90251	2.67383	2.48261	0.000180367	0.00286649	KCNE3	11	74454841	74467729	-	3677	protein_coding	potassium voltage-gated channel subfamily E regulatory subunit 3 [Source:HGNC Symbol;Acc:HGNC:6243]	-	19	21	22	3	6	3	0.30539	0.340696	0.348241	0.0459906	0.0915449	0.041443
ENSG00000136960	175.907	230.448	165.531	39.5483	27.5451	35.6511	2.47572	5.83419e-20	5.5632e-18	ENPP2	8	119557086	119673453	-	6729	protein_coding	ectonucleotide pyrophosphatase/phosphodiesterase 2 [Source:HGNC Symbol;Acc:HGNC:3357]	-	170	220	162	40	28	40	1.49312	1.95036	1.40125	0.335082	0.233445	0.301949
ENSG00000156587	5528.65	5058.34	5839.56	997.605	1021.13	942.079	2.47216	2.01053e-90	1.95367e-87	UBE2L6	11	57551656	57568284	-	2197	protein_coding	ubiquitin conjugating enzyme E2 L6 [Source:HGNC Symbol;Acc:HGNC:12490]	-	5343	4829	5715	1009	1038	1057	143.731	131.12	151.404	25.8883	26.506	24.4382
ENSG00000197646	211.088	205.309	149.182	32.6273	36.3988	32.9772	2.47146	1.5694e-20	1.62564e-18	PDCD1LG2	9	5510570	5571254	+	2365	protein_coding	programmed cell death 1 ligand 2 [Source:HGNC Symbol;Acc:HGNC:18731]	-	204	196	146	33	37	37	5.09794	4.94386	3.59312	0.786547	0.877703	0.794684
ENSG00000090554	17.5907	9.42743	15.3269	3.95483	2.95126	0.891277	2.46042	0.00310313	0.0335573	FLT3LG	19	49474207	49486231	+	2846	protein_coding	fms related tyrosine kinase 3 ligand [Source:HGNC Symbol;Acc:HGNC:3766]	-	17	9	15	4	3	1	0.353028	0.188647	0.306766	0.0792258	0.0591375	0.017848
ENSG00000131378	196.602	189.596	179.836	28.6725	33.4476	40.9987	2.45185	1.32401e-22	1.63744e-20	RFTN1	3	16313574	16514026	-	4776	protein_coding	raftlin, lipid raft linker 1 [Source:HGNC Symbol;Acc:HGNC:30278]	-	190	181	176	29	34	46	2.35117	2.26077	2.14486	0.342275	0.399385	0.489235
ENSG00000002549	8921.59	7966.18	9559.92	1626.42	1657.62	1595.39	2.43842	1.34887e-86	1.25114e-83	LAP3	4	17577192	17607972	+	3785	protein_coding	leucine aminopeptidase 3 [Source:HGNC Symbol;Acc:HGNC:18449]	-	8622	7605	9356	1645	1685	1790	134.629	119.86	143.872	24.4986	24.9753	24.0221
ENSG00000197540	9.31272	9.42743	38.8282	5.93224	3.93501	0.891277	2.43647	0.00483266	0.048555	GZMM	19	544034	549924	+	945	protein_coding	granzyme M [Source:HGNC Symbol;Acc:HGNC:4712]	-	9	9	38	6	4	1	0.562867	0.568136	2.34047	0.3579	0.237468	0.0537517
ENSG00000140853	4972.99	3870.48	5146.78	859.186	858.815	869.886	2.43457	1.8778e-60	1.19745e-57	NLRC5	16	56989485	57083531	+	12386	protein_coding	NLR family CARD domain containing 5 [Source:HGNC Symbol;Acc:HGNC:29933]	-	4806	3695	5037	869	873	976	22.9323	17.7961	23.6696	3.95485	3.95421	4.0026
ENSG00000137491	370.439	340.435	392.369	73.1643	72.7976	59.7155	2.426	1.07732e-34	2.49816e-32	SLCO2B1	11	75100563	75206549	+	10351	protein_coding	solute carrier organic anion transporter family member 2B1 [Source:HGNC Symbol;Acc:HGNC:10962]	-	358	325	384	74	74	67	2.04407	1.87302	2.15923	0.402987	0.401076	0.328788
ENSG00000205436	51.7373	33.5198	37.8064	9.88707	6.88626	6.23894	2.42436	8.95763e-07	2.14039e-05	EXOC3L4	14	103100144	103110559	+	3480	protein_coding	exocyst complex component 3 like 4 [Source:HGNC Symbol;Acc:HGNC:20120]	-	50	32	37	10	7	7	0.849153	0.548545	0.618832	0.16198	0.112848	0.102175
ENSG00000221963	8113.45	10395.3	7348.75	1523.6	1696.97	1607.86	2.42094	1.88406e-52	8.54357e-50	APOL6	22	35648395	35668409	+	10121	protein_coding	apolipoprotein L6 [Source:HGNC Symbol;Acc:HGNC:14870]	-	7841	9924	7192	1541	1725	1804	45.7871	58.4931	41.3597	8.58264	9.56186	9.05393
ENSG00000077522	16.556	28.2823	11.2397	2.96612	3.93501	3.56511	2.41982	0.000932111	0.0121693	ACTN2	1	236686454	236764631	+	5530	protein_coding	actinin alpha 2 [Source:HGNC Symbol;Acc:HGNC:164]	-	16	27	11	3	4	4	0.170998	0.29126	0.115776	0.03058	0.04058	0.0367417
ENSG00000121104	27.9382	23.0448	29.6321	4.94353	4.91876	5.34766	2.40478	3.13057e-05	0.000574999	FAM117A	17	49710332	49789180	-	3836	protein_coding	family with sequence similarity 117 member A [Source:HGNC Symbol;Acc:HGNC:24179]	-	27	22	29	5	5	6	0.415988	0.342126	0.440018	0.0734739	0.0731254	0.0794505
ENSG00000128335	1409.33	1558.67	1560.28	293.646	285.288	285.209	2.38974	1.83408e-71	1.43947e-68	APOL2	22	36226203	36239954	-	3484	protein_coding	apolipoprotein L2 [Source:HGNC Symbol;Acc:HGNC:619]	-	1362	1488	1527	297	290	320	23.1044	25.4781	25.5101	4.80529	4.66978	4.66547
ENSG00000142089	686.037	506.986	747.954	122.6	121.985	127.453	2.38308	1.3515e-33	2.99768e-31	IFITM3	11	319669	327537	-	1348	protein_coding	interferon induced transmembrane protein 3 [Source:HGNC Symbol;Acc:HGNC:5414]	-	663	484	732	124	124	143	29.0683	21.4189	31.6062	5.1853	5.1607	5.38853
ENSG00000224397	57.9458	34.5672	41.8936	8.89836	9.83752	7.13021	2.38213	5.10604e-07	1.27376e-05	SMIM25	20	50267486	50279795	+	2451	lincRNA	small integral membrane protein 25 [Source:HGNC Symbol;Acc:HGNC:50328]	-	56	33	41	9	10	8	1.35033	0.803179	0.973624	0.206986	0.228893	0.165795
ENSG00000157873	900.23	524.794	1005.45	154.238	186.913	129.235	2.37045	6.20159e-21	6.52318e-19	TNFRSF14	1	2555639	2565382	+	6219	protein_coding	TNF receptor superfamily member 14 [Source:HGNC Symbol;Acc:HGNC:11912]	-	870	501	984	156	190	145	8.26788	4.80572	9.20927	1.41399	1.714	1.18433
ENSG00000138496	1533.49	1897.01	1472.41	343.081	297.093	311.056	2.36588	3.06386e-50	1.25042e-47	PARP9	3	122527924	122564577	-	8938	protein_coding	poly(ADP-ribose) polymerase family member 9 [Source:HGNC Symbol;Acc:HGNC:24118]	-	1482	1811	1441	347	302	349	9.79949	12.087	9.3837	2.18842	1.89559	1.98339
ENSG00000064300	33.1119	19.9024	39.85	7.90965	2.95126	7.13021	2.36434	5.39048e-05	0.000949897	NGFR	17	49495293	49515017	+	4150	protein_coding	nerve growth factor receptor [Source:HGNC Symbol;Acc:HGNC:7809]	-	32	19	39	8	3	8	0.455719	0.273116	0.546975	0.108663	0.0405555	0.0979187
ENSG00000136244	1021.3	953.218	872.613	189.832	185.929	183.603	2.34782	1.7837e-55	1.00883e-52	IL6	7	22725884	22732002	+	2069	protein_coding	interleukin 6 [Source:HGNC Symbol;Acc:HGNC:6018]	-	987	910	854	192	189	206	28.1937	26.2375	24.0241	5.23097	5.12481	5.05744
ENSG00000185880	603.257	724.865	601.837	132.487	127.888	120.322	2.34255	1.02791e-42	3.27742e-40	TRIM69	15	44728988	44767829	+	9265	protein_coding	tripartite motif containing 69 [Source:HGNC Symbol;Acc:HGNC:17857]	-	583	692	589	134	130	135	3.71893	4.45556	3.70016	0.815269	0.787181	0.740137
ENSG00000170396	24.8339	26.1873	24.5231	0.988707	3.93501	9.80404	2.33511	0.000458852	0.00651589	ZNF804A	2	184598366	184939492	+	4694	protein_coding	zinc finger protein 804A [Source:HGNC Symbol;Acc:HGNC:21711]	-	24	25	24	1	4	11	0.302179	0.317716	0.29759	0.0120088	0.0478072	0.119035
ENSG00000163734	1003.7	680.87	758.172	178.956	161.335	144.387	2.33446	2.56906e-32	5.40457e-30	CXCL3	4	74036589	74038807	-	2219	protein_coding	C-X-C motif chemokine ligand 3 [Source:HGNC Symbol;Acc:HGNC:4604]	-	970	650	742	181	164	162	25.8351	17.4742	19.4624	4.59794	4.14632	3.70836
ENSG00000101347	2824.86	3325.79	2635.21	537.856	599.105	610.525	2.32962	7.40516e-58	4.4444e-55	SAMHD1	20	36889773	36951901	-	11261	protein_coding	SAM and HD domain containing deoxynucleoside triphosphate triphosphohydrolase 1 [Source:HGNC Symbol;Acc:HGNC:15925]	-	2730	3175	2579	544	609	685	14.3279	16.8193	13.3298	2.7231	3.03401	3.08985
ENSG00000130775	243.166	226.258	242.165	63.2772	31.4801	47.2377	2.32558	2.22804e-19	1.9941e-17	THEMIS2	1	27872543	27886685	+	4621	protein_coding	thymocyte selection associated family member 2 [Source:HGNC Symbol;Acc:HGNC:16839]	-	235	216	237	64	32	53	3.00557	2.78843	2.98513	0.780703	0.3885	0.582591
ENSG00000169026	18.6254	19.9024	33.7192	3.95483	8.85377	1.78255	2.32296	0.000574458	0.00793038	SLC49A3	4	681829	689441	-	2644	protein_coding	solute carrier family 49 member 3 [Source:HGNC Symbol;Acc:HGNC:26177]	-	18	19	33	4	9	2	0.402352	0.42868	0.726446	0.0852786	0.190967	0.0384231
ENSG00000127084	75.5365	52.3746	75.6128	13.8419	23.61	4.45638	2.29172	1.61366e-06	3.69331e-05	FGD3	9	92947451	93036236	+	5890	protein_coding	FYVE, RhoGEF and PH domain containing 3 [Source:HGNC Symbol;Acc:HGNC:16027]	-	73	50	74	14	24	5	0.732492	0.506403	0.731252	0.133984	0.228598	0.04312
ENSG00000170571	68.2933	95.3218	56.1987	15.8193	17.7075	11.5866	2.28934	4.45599e-09	1.47134e-07	EMB	5	50396192	50443248	-	5257	protein_coding	embigin [Source:HGNC Symbol;Acc:HGNC:30465]	-	66	91	55	16	18	13	0.741996	1.03263	0.608941	0.171563	0.192093	0.125611
ENSG00000150637	85.884	107.892	65.3949	15.8193	11.805	25.847	2.26768	3.87574e-09	1.29229e-07	CD226	18	69831158	69961803	-	13638	protein_coding	CD226 molecule [Source:HGNC Symbol;Acc:HGNC:16961]	-	83	103	64	16	12	29	0.359685	0.450535	0.273137	0.0661319	0.0493637	0.108012
ENSG00000085514	99.3357	43.9947	67.4385	14.8306	13.7725	15.1517	2.26766	6.86563e-08	1.95397e-06	PILRA	7	100367530	100400099	+	2006	protein_coding	paired immunoglobin like type 2 receptor alpha [Source:HGNC Symbol;Acc:HGNC:20396]	-	96	42	66	15	14	17	2.82837	1.24899	1.91498	0.421504	0.391538	0.430469
ENSG00000204267	3941.35	4394.23	3417.91	737.575	812.579	902.863	2.26008	9.17269e-51	3.98251e-48	TAP2	6	32821833	32838780	-	6390	protein_coding	transporter 2, ATP binding cassette subfamily B member [Source:HGNC Symbol;Acc:HGNC:44]	-	3809	4195	3345	746	826	1013	35.2294	39.1627	30.4681	6.58081	7.25197	8.05253
ENSG00000136869	159.351	215.783	176.771	36.5821	47.2201	32.086	2.25477	1.57467e-17	1.23587e-15	TLR4	9	117704175	117724730	+	13272	protein_coding	toll like receptor 4 [Source:HGNC Symbol;Acc:HGNC:11850]	-	154	206	173	37	48	36	0.685772	0.925918	0.758683	0.157147	0.2029	0.137781
ENSG00000204136	18.6254	20.9498	19.4141	3.95483	3.93501	4.45638	2.2539	0.000518254	0.00722863	GGTA1P	9	121444991	121500027	-	4501	transcribed_unitary_pseudogene	glycoprotein, alpha-galactosyltransferase 1 pseudogene [Source:HGNC Symbol;Acc:HGNC:4253]	-	18	20	19	4	4	5	0.236352	0.265071	0.245694	0.0500948	0.0498572	0.0564267
ENSG00000204516	51.7373	68.087	44.959	14.8306	13.7725	6.23894	2.25205	3.80512e-07	9.73023e-06	MICB	6	31494881	31511124	+	2798	protein_coding	MHC class I polypeptide-related sequence B [Source:HGNC Symbol;Acc:HGNC:7091]	-	50	65	44	15	14	7	1.05613	1.38582	0.915283	0.302194	0.280709	0.127079
ENSG00000234883	32.0772	50.2796	41.8936	5.93224	4.91876	15.1517	2.23989	1.78131e-05	0.000346104	MIR155HG	21	25561909	25575168	+	1600	lincRNA	MIR155 host gene [Source:HGNC Symbol;Acc:HGNC:35460]	-	31	48	41	6	5	17	1.14508	1.78963	1.49147	0.211384	0.175318	0.5397
ENSG00000173193	5345.5	6636.91	4730.91	1143.93	1156.89	1272.74	2.2254	3.54692e-45	1.20631e-42	PARP14	3	122680618	122730840	+	10495	protein_coding	poly(ADP-ribose) polymerase family member 14 [Source:HGNC Symbol;Acc:HGNC:29232]	-	5166	6336	4630	1157	1176	1428	29.0916	36.0142	25.6773	6.21431	6.28639	6.91146
ENSG00000100342	1054.41	891.416	1012.6	209.606	207.572	219.254	2.2164	8.78025e-50	3.51313e-47	APOL1	22	36253010	36267530	+	3519	protein_coding	apolipoprotein L1 [Source:HGNC Symbol;Acc:HGNC:618]	-	1019	851	991	212	211	246	17.114	14.4262	16.391	3.39593	3.36388	3.55091
ENSG00000089692	43.4594	19.9024	56.1987	8.89836	9.83752	7.13021	2.21311	3.8989e-05	0.00070408	LAG3	12	6772512	6778455	+	3056	protein_coding	lymphocyte activating 3 [Source:HGNC Symbol;Acc:HGNC:6476]	-	42	19	55	9	10	8	0.812253	0.370887	1.04751	0.166009	0.183579	0.132972
ENSG00000182326	8393.87	8109.69	8308.22	1798.46	1837.65	1744.23	2.20534	4.70597e-95	5.05421e-92	C1S	12	6988259	7071032	+	6462	protein_coding	complement C1s [Source:HGNC Symbol;Acc:HGNC:1247]	-	8112	7742	8131	1819	1868	1957	74.1919	71.4706	73.2365	15.8675	16.2176	15.3832
ENSG00000165178	47.5984	42.9472	62.3295	10.8758	9.83752	12.4779	2.20074	2.28859e-07	6.0027e-06	NCF1C	7	75156639	75172044	-	1427	unprocessed_pseudogene	neutrophil cytosolic factor 1C pseudogene [Source:HGNC Symbol;Acc:HGNC:32523]	-	46	41	61	11	10	14	1.90515	1.71396	2.48803	0.434521	0.393145	0.498343
ENSG00000104894	167.629	105.797	199.25	38.5596	24.5938	40.9987	2.17988	1.62687e-11	7.10877e-10	CD37	19	49335171	49343335	+	4161	protein_coding	CD37 molecule [Source:HGNC Symbol;Acc:HGNC:1666]	-	162	101	195	39	25	46	2.30098	1.44799	2.72764	0.528334	0.337069	0.561544
ENSG00000142185	80.7103	47.1372	86.8526	17.7967	10.8213	18.7168	2.17822	7.51367e-08	2.12243e-06	TRPM2	21	44350163	44443081	+	6705	protein_coding	transient receptor potential cation channel subfamily M member 2 [Source:HGNC Symbol;Acc:HGNC:12339]	-	78	45	85	18	11	21	0.687529	0.400364	0.737855	0.151327	0.0920387	0.159091
ENSG00000213928	135.552	91.1318	98.0923	28.6725	29.5126	14.2604	2.17221	4.6364e-10	1.73916e-08	IRF9	14	24161053	24166565	+	3794	protein_coding	interferon regulatory factor 9 [Source:HGNC Symbol;Acc:HGNC:6131]	IRF	131	87	96	29	30	16	2.04065	1.36793	1.47273	0.430866	0.443609	0.214213
ENSG00000143333	25.8687	13.6174	16.3487	4.94353	3.93501	3.56511	2.16983	0.00149601	0.0182037	RGS16	1	182598623	182604408	-	2427	protein_coding	regulator of G protein signaling 16 [Source:HGNC Symbol;Acc:HGNC:9997]	-	25	13	16	5	4	4	0.608787	0.319533	0.383708	0.116129	0.0924628	0.0837171
ENSG00000125384	67.2585	108.939	80.7218	13.8419	25.5775	17.8255	2.16685	3.96976e-09	1.32148e-07	PTGER2	14	52314305	52328606	+	2473	protein_coding	prostaglandin E receptor 2 [Source:HGNC Symbol;Acc:HGNC:9594]	-	65	104	79	14	26	20	1.5534	2.50871	1.85932	0.319114	0.589829	0.410799
ENSG00000056558	851.597	629.543	826.632	179.945	187.897	149.734	2.15804	5.29053e-31	1.04814e-28	TRAF1	9	120902393	120929173	-	6449	protein_coding	TNF receptor associated factor 1 [Source:HGNC Symbol;Acc:HGNC:12031]	-	823	601	809	182	191	168	7.54228	5.55934	7.30141	1.59082	1.66157	1.32325
ENSG00000143110	39.3204	61.802	37.8064	9.88707	9.83752	11.5866	2.14631	2.1331e-06	4.82573e-05	C1orf162	1	111473792	111478512	+	2768	protein_coding	chromosome 1 open reading frame 162 [Source:HGNC Symbol;Acc:HGNC:28344]	-	38	59	37	10	10	13	0.811359	1.27153	0.778012	0.203646	0.20268	0.238562
ENSG00000134470	569.111	559.361	666.211	157.204	129.855	120.322	2.14092	1.14351e-32	2.43068e-30	IL15RA	10	5943639	5978187	-	3634	protein_coding	interleukin 15 receptor subunit alpha [Source:HGNC Symbol;Acc:HGNC:5978]	-	550	534	652	159	132	135	8.94485	8.76593	10.4427	2.46635	2.03782	1.887
ENSG00000025708	4207.28	2511.89	5667.9	971.899	898.166	950.101	2.135	2.33923e-18	1.98068e-16	TYMP	22	50525752	50530056	-	3320	protein_coding	thymidine phosphorylase [Source:HGNC Symbol;Acc:HGNC:3148]	-	4066	2398	5547	983	913	1066	72.381	43.0876	97.2458	16.69	15.428	16.3096
ENSG00000244731	427.35	376.05	433.241	107.769	94.4402	80.2149	2.13304	1.04341e-28	1.8355e-26	C4A	6	31982024	32002681	+	7191	protein_coding	complement C4A (Rodgers blood group) [Source:HGNC Symbol;Acc:HGNC:1323]	-	413	359	424	109	96	90	3.39435	2.97815	3.43184	0.854435	0.74896	0.635736
ENSG00000148483	19.6602	39.8047	34.741	1.97741	5.90251	13.3692	2.13104	0.000704472	0.00953913	TMEM236	10	17752252	17800868	+	5464	protein_coding	transmembrane protein 236 [Source:HGNC Symbol;Acc:HGNC:23473]	-	19	38	34	2	6	15	0.205513	0.414872	0.362175	0.0206329	0.0616052	0.139445
ENSG00000119922	222.471	309.01	216.621	57.345	64.9276	49.0202	2.12878	3.46594e-18	2.87504e-16	IFIT2	10	89283694	89309276	+	4101	protein_coding	interferon induced protein with tetratricopeptide repeats 2 [Source:HGNC Symbol;Acc:HGNC:5409]	-	215	295	212	58	66	55	3.09845	4.29115	3.00882	0.797223	0.902882	0.681235
ENSG00000131979	441.837	468.229	397.478	99.8594	89.5214	111.41	2.11814	1.54697e-30	2.95024e-28	GCH1	14	54842008	54902852	-	2951	protein_coding	GTP cyclohydrolase 1 [Source:HGNC Symbol;Acc:HGNC:4193]	-	427	447	389	101	91	125	8.55173	9.03608	7.6724	1.92927	1.73001	2.15162
ENSG00000054219	69.328	67.0395	50.068	23.729	12.7888	7.13021	2.1047	1.97501e-06	4.478e-05	LY75	2	159803355	159904749	-	8798	protein_coding	lymphocyte antigen 75 [Source:HGNC Symbol;Acc:HGNC:6729]	-	67	64	49	24	13	8	0.450076	0.433948	0.324162	0.153769	0.0828965	0.0461881
ENSG00000008516	65.1891	15.7124	69.4821	9.88707	9.83752	15.1517	2.10441	0.000202766	0.00318281	MMP25	16	3046681	3060726	+	4126	protein_coding	matrix metallopeptidase 25 [Source:HGNC Symbol;Acc:HGNC:14246]	-	63	15	68	10	10	17	0.902416	0.216872	0.959247	0.136619	0.135971	0.209288
ENSG00000118503	1926.7	1743.03	1732.96	394.494	420.062	442.965	2.10262	7.79947e-57	4.54731e-54	TNFAIP3	6	137867188	137883312	+	5051	protein_coding	TNF alpha induced protein 3 [Source:HGNC Symbol;Acc:HGNC:11896]	-	1862	1664	1696	399	427	497	21.787	19.6525	19.5434	4.45284	4.74272	4.99808
ENSG00000241106	20.6949	26.1873	18.3923	5.93224	3.93501	5.34766	2.09933	0.000614931	0.00844434	HLA-DOB	6	32812763	32820466	-	2014	protein_coding	major histocompatibility complex, class II, DO beta [Source:HGNC Symbol;Acc:HGNC:4937]	-	20	25	18	6	4	6	0.586902	0.740495	0.520192	0.167932	0.111424	0.151327
ENSG00000204257	998.531	835.899	1033.04	219.493	243.97	208.559	2.09395	6.06391e-39	1.64987e-36	HLA-DMA	6	32948613	32969094	-	2534	protein_coding	major histocompatibility complex, class II, DM alpha [Source:HGNC Symbol;Acc:HGNC:4934]	-	965	798	1011	222	248	234	22.5069	18.7862	23.2218	4.93842	5.49063	4.69065
ENSG00000227039	38.2856	24.0923	30.6539	5.93224	7.87002	8.02149	2.08929	6.94999e-05	0.0012029	ITGB2-AS1	21	44921051	44929678	+	2438	antisense	ITGB2 antisense RNA 1 [Source:HGNC Symbol;Acc:HGNC:44304]	-	37	23	30	6	8	9	0.89694	0.562776	0.716206	0.138726	0.184091	0.187514
ENSG00000170458	129.343	95.3218	138.964	24.7177	33.4476	27.6296	2.0844	4.03505e-12	1.8862e-10	CD14	5	140631728	140633701	-	1886	protein_coding	CD14 molecule [Source:HGNC Symbol;Acc:HGNC:1628]	-	125	91	136	25	34	31	3.91709	2.87833	4.19709	0.747205	1.01138	0.834918
ENSG00000115604	64.1543	60.7546	49.0462	9.88707	22.6263	8.91277	2.07681	1.81925e-06	4.13769e-05	IL18R1	2	102311529	102398775	+	4353	protein_coding	interleukin 18 receptor 1 [Source:HGNC Symbol;Acc:HGNC:5988]	-	62	58	48	10	23	10	0.84178	0.794842	0.641805	0.129495	0.296426	0.11669
ENSG00000204592	14291.9	12833.9	16242.5	3587.03	3351.64	3381.5	2.0712	3.72571e-55	2.0007e-52	HLA-E	6	30489467	30494205	+	2975	protein_coding	major histocompatibility complex, class I, E [Source:HGNC Symbol;Acc:HGNC:4962]	-	13812	12252	15896	3628	3407	3794	274.388	245.675	310.994	68.742	64.2483	64.779
ENSG00000237541	20.6949	36.6622	18.3923	4.94353	5.90251	7.13021	2.06953	0.00053895	0.0074866	HLA-DQA2	6	32741342	32747215	+	1524	protein_coding	major histocompatibility complex, class II, DQ alpha 2 [Source:HGNC Symbol;Acc:HGNC:4943]	-	20	35	18	5	6	8	0.775605	1.37001	0.687445	0.184938	0.220873	0.266642
ENSG00000160013	16.556	20.9498	45.9808	7.90965	4.91876	7.13021	2.06415	0.000791161	0.0105727	PTGIR	19	46620468	46625118	-	3546	protein_coding	prostaglandin I2 receptor [Source:HGNC Symbol;Acc:HGNC:9602]	-	16	20	45	8	5	8	0.266672	0.336459	0.738626	0.127172	0.0791057	0.114597
ENSG00000162745	37.2509	35.6147	30.6539	7.90965	10.8213	6.23894	2.05771	2.85684e-05	0.000531903	OLFML2B	1	161983192	162023854	-	3415	protein_coding	olfactomedin like 2B [Source:HGNC Symbol;Acc:HGNC:24558]	-	36	34	30	8	11	7	0.623027	0.593922	0.511306	0.132051	0.180709	0.104119
ENSG00000111331	2900.4	3516.43	3304.49	795.909	792.904	750.455	2.05525	8.53427e-55	4.35376e-52	OAS3	12	112938352	112973249	+	8251	protein_coding	2'-5'-oligoadenylate synthetase 3 [Source:HGNC Symbol;Acc:HGNC:8088]	-	2803	3357	3234	805	806	842	20.0776	24.2709	22.8131	5.4996	5.48031	5.18357
ENSG00000178573	71.3975	51.3271	76.6346	16.808	11.805	19.6081	2.04328	9.51165e-08	2.64434e-06	MAF	16	79585843	79600714	-	6976	protein_coding	MAF bZIP transcription factor [Source:HGNC Symbol;Acc:HGNC:6776]	TF_bZIP	69	49	75	17	12	22	0.584572	0.419016	0.625757	0.137368	0.0965054	0.160192
ENSG00000137767	334.223	449.374	374.999	86.0175	96.4077	98.9317	2.04091	1.78113e-24	2.42304e-22	SQOR	15	45631148	45691294	+	3088	protein_coding	sulfide quinone oxidoreductase [Source:HGNC Symbol;Acc:HGNC:20390]	-	323	429	367	87	98	111	6.18188	8.28746	6.91734	1.58812	1.78043	1.82587
ENSG00000165935	19.6602	18.8549	12.2615	4.94353	2.95126	4.45638	2.03711	0.00315875	0.0340677	SMCO2	12	27466810	27502185	+	1978	protein_coding	single-pass membrane protein with coiled-coil domains 2 [Source:HGNC Symbol;Acc:HGNC:34448]	-	19	18	12	5	3	5	0.567705	0.54286	0.353106	0.14249	0.0850887	0.128401
ENSG00000103381	73.467	85.8944	95.027	19.7741	23.61	18.7168	2.03665	5.03239e-10	1.87735e-08	CPPED1	16	12659799	12804017	-	6484	protein_coding	calcineurin like phosphoesterase domain containing 1 [Source:HGNC Symbol;Acc:HGNC:25632]	-	71	82	93	20	24	21	0.647159	0.754419	0.834816	0.173872	0.207656	0.164513
ENSG00000139970	92.0925	100.559	101.158	24.7177	20.6588	26.7383	2.02392	1.92855e-11	8.32007e-10	RTN1	14	59595976	59870966	-	6209	protein_coding	reticulon 1 [Source:HGNC Symbol;Acc:HGNC:10467]	-	89	96	99	25	21	30	0.847157	0.92234	0.928035	0.226966	0.189747	0.245428
ENSG00000132357	44.4941	57.6121	43.9372	9.88707	11.805	14.2604	2.01707	1.52841e-06	3.52017e-05	CARD6	5	40841184	40860175	+	4399	protein_coding	caspase recruitment domain family member 6 [Source:HGNC Symbol;Acc:HGNC:16394]	-	43	55	43	10	12	16	0.57771	0.745848	0.568938	0.128141	0.15304	0.184752
ENSG00000159640	133.482	127.794	181.88	57.345	25.5775	27.6296	2.00705	2.52837e-09	8.70051e-08	ACE	17	63477061	63498380	+	8365	protein_coding	angiotensin I converting enzyme [Source:HGNC Symbol;Acc:HGNC:2707]	-	129	122	178	58	26	31	0.911421	0.870032	1.23852	0.390844	0.174375	0.188243
ENSG00000149418	86.9187	50.2796	108.31	19.7741	26.5613	15.1517	2.00234	4.64618e-07	1.16474e-05	ST14	11	130159562	130210376	+	4350	protein_coding	suppression of tumorigenicity 14 [Source:HGNC Symbol;Acc:HGNC:11344]	-	84	48	106	20	27	17	1.14126	0.658254	1.4183	0.259169	0.348218	0.198511
ENSG00000185477	64.1543	72.277	41.8936	11.8645	13.7725	18.7168	2.00102	1.02155e-06	2.4162e-05	GPRIN3	4	89236386	89308010	-	15205	protein_coding	GPRIN family member 3 [Source:HGNC Symbol;Acc:HGNC:27733]	-	62	69	41	12	14	21	0.240991	0.27071	0.156945	0.0444873	0.0516557	0.0701547
ENSG00000164342	213.158	302.725	197.206	59.3224	51.1551	67.737	1.99815	3.1927e-15	2.04233e-13	TLR3	4	186069152	186088069	+	6724	protein_coding	toll like receptor 3 [Source:HGNC Symbol;Acc:HGNC:11849]	-	206	289	193	60	52	76	1.81065	2.56396	1.67063	0.502997	0.433863	0.574129
ENSG00000116574	49.6679	53.4221	74.5911	10.8758	15.74	17.8255	1.99497	5.95396e-07	1.47269e-05	RHOU	1	228735077	228746669	+	4372	protein_coding	ras homolog family member U [Source:HGNC Symbol;Acc:HGNC:17794]	-	48	51	73	11	16	20	0.648868	0.695875	0.971837	0.141825	0.205313	0.232367
ENSG00000134215	33.1119	49.2321	41.8936	8.89836	8.85377	13.3692	1.98993	1.3442e-05	0.000267346	VAV3	1	107571160	107965144	-	7271	protein_coding	vav guanine nucleotide exchange factor 3 [Source:HGNC Symbol;Acc:HGNC:12659]	-	32	47	41	9	9	15	0.260107	0.385607	0.328201	0.0697734	0.0694425	0.10479
ENSG00000107201	927.133	1272.7	778.608	237.29	295.126	222.819	1.98005	1.47209e-20	1.53262e-18	DDX58	9	32455705	32526324	-	4353	protein_coding	DExD/H-box helicase 58 [Source:HGNC Symbol;Acc:HGNC:19102]	-	896	1215	762	240	300	250	12.1651	16.6506	10.1887	3.10788	3.86642	2.91726
ENSG00000137752	739.844	885.131	630.448	196.753	180.027	196.972	1.9745	3.47581e-28	6.01079e-26	CASP1	11	105025443	105035250	-	3698	protein_coding	caspase 1 [Source:HGNC Symbol;Acc:HGNC:1499]	-	715	845	617	199	183	221	11.4271	13.6311	9.71111	3.03339	2.77627	3.03563
ENSG00000112149	354.918	362.432	336.171	98.8707	78.7002	90.9102	1.97209	7.2893e-26	1.09372e-23	CD83	6	14117256	14136918	+	2515	protein_coding	CD83 molecule [Source:HGNC Symbol;Acc:HGNC:1703]	-	343	346	329	100	80	102	8.06031	8.20691	7.61392	2.24132	1.78455	2.06009
ENSG00000159618	24.8339	34.5672	41.8936	13.8419	5.90251	6.23894	1.96985	0.000205864	0.00322399	ADGRG5	16	57542421	57591681	+	5852	protein_coding	adhesion G protein-coupled receptor G5 [Source:HGNC Symbol;Acc:HGNC:19010]	-	24	33	41	14	6	7	0.242383	0.336396	0.407784	0.134854	0.0575206	0.06076
ENSG00000136167	2294.03	2560.07	2100.81	585.314	589.267	606.959	1.96474	2.15651e-48	8.00104e-46	LCP1	13	46125920	46211871	-	5061	protein_coding	lymphocyte cytosolic protein 1 [Source:HGNC Symbol;Acc:HGNC:6528]	-	2217	2444	2056	592	599	681	25.8896	28.8076	23.6449	6.59367	6.63999	6.83494
ENSG00000114737	291.799	254.541	309.604	69.2095	66.8951	82.8887	1.96441	3.19025e-21	3.44445e-19	CISH	3	50606490	50611831	-	5112	protein_coding	cytokine inducible SH2 containing protein [Source:HGNC Symbol;Acc:HGNC:1984]	-	282	243	303	70	68	93	3.26027	2.83568	3.44987	0.771878	0.746268	0.924094
ENSG00000003400	42.4246	55.5171	68.4603	10.8758	14.7563	16.9343	1.96266	1.57754e-06	3.62514e-05	CASP10	2	201182881	201229406	+	7598	protein_coding	caspase 10 [Source:HGNC Symbol;Acc:HGNC:1500]	-	41	53	67	11	15	19	0.318919	0.41612	0.513247	0.0816084	0.110756	0.127022
ENSG00000115267	836.075	1099.87	685.625	246.188	217.409	215.689	1.94855	3.04307e-22	3.65276e-20	IFIH1	2	162267079	162318703	-	5108	protein_coding	interferon induced with helicase C domain 1 [Source:HGNC Symbol;Acc:HGNC:18873]	-	808	1050	671	249	221	242	9.3488	12.2625	7.64579	2.74783	2.42727	2.40651
ENSG00000234745	18075	14646	19466.2	4745.79	4349.17	4450.14	1.94594	4.28559e-42	1.32503e-39	HLA-B	6	31269491	31357188	-	3051	protein_coding	major histocompatibility complex, class I, B [Source:HGNC Symbol;Acc:HGNC:4932]	-	17468	13982	19051	4800	4421	4993	338.374	273.381	363.435	88.6831	81.2934	83.1272
ENSG00000172575	45.5289	89.0369	48.0244	17.7967	12.7888	16.9343	1.94019	4.67145e-06	0.000100237	RASGRP1	15	38488103	38565575	-	6097	protein_coding	RAS guanyl releasing protein 1 [Source:HGNC Symbol;Acc:HGNC:9878]	-	44	85	47	18	13	19	0.426513	0.831657	0.448675	0.166417	0.11962	0.158293
ENSG00000249992	1893.59	1188.9	2132.49	463.703	453.51	442.073	1.93995	3.06206e-20	3.04802e-18	TMEM158	3	45224466	45226278	-	1813	protein_coding	transmembrane protein 158 (gene/pseudogene) [Source:HGNC Symbol;Acc:HGNC:30293]	-	1830	1135	2087	469	461	496	59.6553	37.3456	67.0001	14.582	14.2653	13.8966
ENSG00000135114	231.783	207.403	276.907	61.2998	58.0414	69.5196	1.92127	1.3572e-17	1.06931e-15	OASL	12	121019111	121039242	-	3517	protein_coding	2'-5'-oligoadenylate synthetase like [Source:HGNC Symbol;Acc:HGNC:8090]	-	224	198	271	62	59	78	3.76419	3.35841	4.48485	0.993713	0.941145	1.12654
ENSG00000243649	142.795	77.5144	100.136	32.6273	21.6425	31.1947	1.9054	2.0944e-08	6.39794e-07	CFB	6	31945650	31952084	+	4997	protein_coding	complement factor B [Source:HGNC Symbol;Acc:HGNC:1037]	-	138	74	98	33	22	35	1.63217	0.883413	1.14148	0.37226	0.246996	0.355781
ENSG00000068079	1021.3	748.957	1202.65	266.951	276.434	250.449	1.90539	2.22509e-22	2.68669e-20	IFI35	17	43006725	43014456	+	1973	protein_coding	interferon induced protein 35 [Source:HGNC Symbol;Acc:HGNC:5399]	-	987	715	1177	270	281	281	29.5655	21.6182	34.7216	7.71398	7.99017	7.23441
ENSG00000028137	1311.02	923.888	1430.51	354.946	302.996	330.664	1.8906	4.13039e-23	5.33448e-21	TNFRSF1B	1	12167003	12209228	+	3766	protein_coding	TNF receptor superfamily member 1B [Source:HGNC Symbol;Acc:HGNC:11917]	-	1267	882	1400	359	308	371	19.8834	13.9711	21.6371	5.37348	4.58825	5.004
ENSG00000096968	209.019	373.955	232.969	87.0062	65.9114	68.6283	1.88146	3.99051e-12	1.87196e-10	JAK2	9	4984390	5128183	+	6170	protein_coding	Janus kinase 2 [Source:HGNC Symbol;Acc:HGNC:6192]	-	202	357	228	88	67	77	1.93491	3.45163	2.1508	0.803969	0.609209	0.633913
ENSG00000142765	38.2856	35.6147	61.3077	7.90965	16.7238	12.4779	1.86532	5.62507e-05	0.000986974	SYTL1	1	27342020	27353937	+	5584	protein_coding	synaptotagmin like 1 [Source:HGNC Symbol;Acc:HGNC:15584]	-	37	34	60	8	17	14	0.391608	0.363224	0.625398	0.0807581	0.170797	0.127352
ENSG00000163840	2406.82	2964.4	2272.47	696.05	744.7	658.653	1.86447	4.60881e-35	1.10644e-32	DTX3L	3	122564238	122575203	+	5868	protein_coding	deltex E3 ubiquitin ligase 3L [Source:HGNC Symbol;Acc:HGNC:30323]	-	2326	2830	2224	704	757	739	23.4269	28.7699	22.0595	6.76276	7.2374	6.39703
ENSG00000135378	157.282	190.644	124.659	38.5596	42.3013	49.9115	1.85059	9.50923e-12	4.31212e-10	PRRG4	11	32829943	32858123	+	5530	protein_coding	proline rich and Gla domain 4 [Source:HGNC Symbol;Acc:HGNC:30799]	-	152	182	122	39	43	56	1.62448	1.96331	1.28406	0.39754	0.436235	0.514383
ENSG00000197536	93.1272	121.509	117.506	24.7177	33.4476	33.8685	1.84923	2.90858e-10	1.11565e-08	C5orf56	5	132410636	132488702	+	9728	processed_transcript	chromosome 5 open reading frame 56 [Source:HGNC Symbol;Acc:HGNC:33838]	-	90	116	115	25	34	38	0.546782	0.711338	0.688058	0.144863	0.196079	0.198419
ENSG00000205220	916.786	399.095	1225.13	247.177	206.588	256.688	1.83849	6.16725e-09	1.9976e-07	PSMB10	16	67934502	67937087	-	1853	protein_coding	proteasome subunit beta 10 [Source:HGNC Symbol;Acc:HGNC:9538]	-	886	381	1199	250	210	288	28.2588	12.2657	37.6612	7.60512	6.358	7.8948
ENSG00000130489	28.9729	12.5699	70.5039	11.8645	12.7888	7.13021	1.82323	0.00379141	0.039635	SCO2	22	50523568	50525606	-	1022	protein_coding	SCO2, cytochrome c oxidase assembly protein [Source:HGNC Symbol;Acc:HGNC:10604]	-	28	12	69	12	13	8	1.61921	0.700441	3.9296	0.661869	0.713624	0.397615
ENSG00000112096	6974.19	8304.52	6497.6	2150.44	2034.4	2057.96	1.8025	7.99405e-40	2.23461e-37	SOD2	6	159669057	159745186	-	16493	protein_coding	superoxide dismutase 2 [Source:HGNC Symbol;Acc:HGNC:11180]	-	6740	7928	6359	2175	2068	2309	24.1521	28.6751	22.4409	7.43364	7.03441	7.11129
ENSG00000103811	635.335	634.78	752.041	211.583	208.555	162.212	1.79765	1.28854e-24	1.7647e-22	CTSH	15	78921058	78949574	-	5892	protein_coding	cathepsin H [Source:HGNC Symbol;Acc:HGNC:2535]	-	614	606	736	214	212	182	6.15887	6.13552	7.27052	2.04735	2.0186	1.56903
ENSG00000204264	3464.33	3470.34	4570.49	1184.47	1085.08	1065.97	1.78643	6.46754e-31	1.26901e-28	PSMB8	6	32840717	32844703	-	2997	protein_coding	proteasome subunit beta 8 [Source:HGNC Symbol;Acc:HGNC:9545]	-	3348	3313	4473	1198	1103	1196	66.0228	65.9441	86.8686	22.5326	20.6474	20.2707
ENSG00000135604	157.282	135.127	180.858	43.5031	36.3988	57.0417	1.78511	2.59275e-11	1.0954e-09	STX11	6	144150526	144188370	+	1926	protein_coding	syntaxin 11 [Source:HGNC Symbol;Acc:HGNC:11429]	-	152	129	177	44	37	64	4.66426	3.99554	5.34894	1.28777	1.07776	1.6879
ENSG00000010295	91.0577	59.7071	115.463	29.6612	25.5775	22.2819	1.78306	4.324e-07	1.08933e-05	IFFO1	12	6538375	6556083	-	5203	protein_coding	intermediate filament family orphan 1 [Source:HGNC Symbol;Acc:HGNC:24970]	-	88	57	113	30	26	25	0.999595	0.653526	1.26408	0.325019	0.280347	0.244068
ENSG00000196189	109.683	75.4194	86.8526	27.6838	19.675	32.086	1.77153	7.02594e-08	1.99331e-06	SEMA4A	1	156147366	156177752	+	6822	protein_coding	semaphorin 4A [Source:HGNC Symbol;Acc:HGNC:10729]	-	106	72	85	28	20	36	0.918311	0.629596	0.7252	0.23136	0.164473	0.268049
ENSG00000177374	170.733	70.182	199.25	43.5031	43.2851	43.6726	1.7548	1.60911e-06	3.68939e-05	HIC1	17	2054154	2063241	+	8108	protein_coding	HIC ZBTB transcriptional repressor 1 [Source:HGNC Symbol;Acc:HGNC:4909]	ZBTB	165	67	195	44	44	49	1.20272	0.49295	1.39982	0.305901	0.30445	0.306977
ENSG00000159871	105.544	93.2268	115.463	38.5596	20.6588	33.8685	1.75396	1.55191e-08	4.80551e-07	LYPD5	19	43795929	43827206	-	5091	protein_coding	LY6/PLAUR domain containing 5 [Source:HGNC Symbol;Acc:HGNC:26397]	-	102	89	113	39	21	38	1.18411	1.04287	1.29189	0.43182	0.231416	0.379144
ENSG00000130066	660.169	767.812	628.404	190.82	220.36	202.32	1.74494	8.24514e-27	1.29423e-24	SAT1	X	23783173	23786226	+	2498	protein_coding	spermidine/spermine N1-acetyltransferase 1 [Source:HGNC Symbol;Acc:HGNC:10540]	-	638	733	615	193	224	227	15.0947	17.5046	14.3296	4.35518	5.03075	4.61591
ENSG00000163814	1971.19	2207.07	1686.98	597.179	601.072	557.048	1.74065	9.2022e-32	1.89677e-29	CDCP1	3	45082278	45146422	-	6507	protein_coding	CUB domain containing protein 1 [Source:HGNC Symbol;Acc:HGNC:24357]	-	1905	2107	1651	604	611	625	17.3025	19.3164	14.7678	5.23236	5.2679	4.87891
ENSG00000135094	33.1119	15.7124	30.6539	9.88707	5.90251	8.02149	1.73966	0.00200693	0.0231899	SDS	12	113392445	113426301	-	3006	protein_coding	serine dehydratase [Source:HGNC Symbol;Acc:HGNC:10691]	-	32	15	30	10	6	9	0.629153	0.297676	0.580875	0.187522	0.11198	0.152082
ENSG00000135929	57.9458	36.6622	70.5039	21.7515	10.8213	16.9343	1.73817	5.02446e-05	0.00089001	CYP27A1	2	218781749	218815293	+	2983	protein_coding	cytochrome P450 family 27 subfamily A member 1 [Source:HGNC Symbol;Acc:HGNC:2605]	-	56	35	69	22	11	19	1.10951	0.699933	1.34631	0.41573	0.206879	0.323537
ENSG00000104043	69.328	77.5144	51.0898	14.8306	17.7075	26.7383	1.73209	4.65357e-06	9.99586e-05	ATP8B4	15	49858238	50182817	-	10861	protein_coding	ATPase phospholipid transporting 8B4 (putative) [Source:HGNC Symbol;Acc:HGNC:13536]	-	67	74	50	15	18	30	0.364586	0.406447	0.267948	0.0778508	0.0929778	0.140306
ENSG00000198624	160.386	141.411	153.269	46.4692	44.2688	46.3464	1.73083	4.74947e-13	2.45984e-11	CCDC69	5	151181052	151224145	-	4993	protein_coding	coiled-coil domain containing 69 [Source:HGNC Symbol;Acc:HGNC:24487]	-	155	135	150	47	45	52	1.8347	1.61292	1.74856	0.530613	0.505624	0.529012
ENSG00000139597	27.9382	27.2348	24.5231	10.8758	8.85377	4.45638	1.73075	0.00134121	0.0165469	N4BP2L1	13	32400723	32428311	-	6053	protein_coding	NEDD4 binding protein 2 like 1 [Source:HGNC Symbol;Acc:HGNC:25037]	-	27	26	24	11	9	5	0.263626	0.256238	0.230776	0.102439	0.0834159	0.0419588
ENSG00000112343	121.065	163.409	124.659	37.5709	36.3988	49.0202	1.73022	2.78058e-10	1.07058e-08	TRIM38	6	25962802	25991226	+	9413	protein_coding	tripartite motif containing 38 [Source:HGNC Symbol;Acc:HGNC:10059]	-	117	156	122	38	37	55	0.734604	0.98864	0.754366	0.227561	0.220521	0.296796
ENSG00000119508	61.0501	63.897	44.959	11.8645	19.675	19.6081	1.72819	9.3795e-06	0.000191782	NR4A3	9	99821855	99866891	+	6314	protein_coding	nuclear receptor subfamily 4 group A member 3 [Source:HGNC Symbol;Acc:HGNC:7982]	NGFIB-like	59	61	44	12	20	22	0.552259	0.576324	0.405601	0.107132	0.177706	0.176987
ENSG00000106560	84.8492	107.892	89.918	31.6386	28.5288	25.847	1.71835	9.10046e-09	2.8836e-07	GIMAP2	7	150685697	150693641	+	2097	protein_coding	GTPase, IMAP family member 2 [Source:HGNC Symbol;Acc:HGNC:21789]	-	82	103	88	32	29	29	2.31106	2.93009	2.4425	0.860188	0.775847	0.702463
ENSG00000141574	2107.78	1438.21	2561.64	620.908	635.504	603.394	1.71558	3.98909e-17	3.03736e-15	SECTM1	17	82321024	82334074	-	2961	protein_coding	secreted and transmembrane 1 [Source:HGNC Symbol;Acc:HGNC:10707]	-	2037	1373	2507	628	646	677	40.6582	27.6614	49.2795	11.9554	12.2397	11.6138
ENSG00000105639	371.474	268.158	389.304	127.543	80.6677	105.171	1.71538	3.72428e-13	1.96376e-11	JAK3	19	17824780	17848071	-	6813	protein_coding	Janus kinase 3 [Source:HGNC Symbol;Acc:HGNC:6193]	-	359	256	381	129	82	118	3.11424	2.24152	3.2549	1.06732	0.675231	0.879767
ENSG00000116852	133.482	126.747	182.901	48.4466	39.3501	47.2377	1.71399	1.84172e-10	7.24125e-09	KIF21B	1	200969390	201023700	-	12150	protein_coding	kinesin family member 21B [Source:HGNC Symbol;Acc:HGNC:29442]	-	129	121	179	49	40	53	0.627493	0.594088	0.857487	0.227332	0.184697	0.221576
ENSG00000211772	130.378	140.364	186.989	58.3337	49.1876	32.9772	1.70864	3.11714e-09	1.05486e-07	TRBC2	7	142801041	142802748	+	758	TR_C_gene	T cell receptor beta constant 2 [Source:HGNC Symbol;Acc:HGNC:12157]	-	126	134	183	59	50	37	9.82419	10.5457	14.0518	4.38757	3.70065	2.47946
ENSG00000148180	757.435	613.831	751.02	226.414	216.425	208.559	1.70453	5.19085e-26	7.90482e-24	GSN	9	121207794	121332843	+	11018	protein_coding	gelsolin [Source:HGNC Symbol;Acc:HGNC:4620]	-	732	586	735	229	220	234	3.92648	3.17275	3.88271	1.17159	1.1202	1.07879
ENSG00000183484	115.892	102.654	133.855	41.5257	34.4313	32.9772	1.696	8.52862e-10	3.0694e-08	GPR132	14	105049389	105065445	-	4200	protein_coding	G protein-coupled receptor 132 [Source:HGNC Symbol;Acc:HGNC:17482]	-	112	98	131	42	35	37	1.57603	1.39193	1.8154	0.563692	0.467515	0.447483
ENSG00000170006	39.3204	21.9973	15.3269	6.92095	6.88626	9.80404	1.69341	0.00386651	0.0403375	TMEM154	4	152618632	152680165	-	11587	protein_coding	transmembrane protein 154 [Source:HGNC Symbol;Acc:HGNC:26489]	-	38	21	15	7	7	11	0.193824	0.108116	0.0753478	0.034054	0.0338925	0.048222
ENSG00000166676	38.2856	36.6622	26.5667	12.8532	10.8213	8.02149	1.68452	0.000394817	0.00568569	TVP23A	16	10760919	10818794	-	5771	protein_coding	trans-golgi network vesicle protein 23 homolog A [Source:HGNC Symbol;Acc:HGNC:20398]	-	37	35	26	13	11	9	0.378919	0.361792	0.262224	0.12698	0.106935	0.0792164
ENSG00000144843	42.4246	59.7071	41.8936	15.8193	14.7563	14.2604	1.68416	2.9694e-05	0.000549352	ADPRH	3	119579268	119589945	+	4615	protein_coding	ADP-ribosylarginine hydrolase [Source:HGNC Symbol;Acc:HGNC:269]	-	41	57	41	16	15	16	0.525058	0.736792	0.517086	0.195429	0.182346	0.176105
ENSG00000132205	328.015	273.396	417.914	85.0288	109.196	122.996	1.68251	4.33363e-13	2.26169e-11	EMILIN2	18	2847030	2915993	+	6435	protein_coding	elastin microfibril interfacer 2 [Source:HGNC Symbol;Acc:HGNC:19881]	-	317	261	409	86	111	138	2.91143	2.41954	3.69935	0.753341	0.967723	1.08932
ENSG00000099998	73.467	36.6622	62.3295	16.808	26.5613	10.6953	1.68021	0.000155464	0.00250386	GGT5	22	24219654	24245142	-	6054	protein_coding	gamma-glutamyltransferase 5 [Source:HGNC Symbol;Acc:HGNC:4260]	-	71	35	61	17	27	12	0.693125	0.344879	0.586459	0.158288	0.250206	0.100685
ENSG00000118515	496.679	474.514	425.067	124.577	142.644	169.343	1.67525	7.06104e-20	6.64709e-18	SGK1	6	134169246	134318112	-	9992	protein_coding	serum/glucocorticoid regulated kinase 1 [Source:HGNC Symbol;Acc:HGNC:10810]	-	480	453	416	126	145	190	2.83912	2.7045	2.42321	0.71082	0.814127	0.965884
ENSG00000163735	6368.87	6695.57	4270.08	1700.58	1826.83	1904.66	1.674	3.72717e-20	3.65657e-18	CXCL5	4	73995642	73998779	-	2538	protein_coding	C-X-C motif chemokine ligand 5 [Source:HGNC Symbol;Acc:HGNC:10642]	-	6155	6392	4179	1720	1857	2137	143.328	150.24	95.8366	38.2013	41.0485	42.7698
ENSG00000081041	1706.3	1155.38	1327.31	450.85	408.257	454.551	1.67288	2.44459e-21	2.69645e-19	CXCL2	4	74097035	74099293	-	1500	protein_coding	C-X-C motif chemokine ligand 2 [Source:HGNC Symbol;Acc:HGNC:4603]	-	1649	1103	1299	456	415	510	64.9718	43.8658	50.4044	17.1362	15.5215	17.2704
ENSG00000010810	168.664	120.462	163.487	45.4805	37.3826	60.6068	1.65371	2.76091e-09	9.45286e-08	FYN	6	111660332	111873452	-	7411	protein_coding	FYN proto-oncogene, Src family tyrosine kinase [Source:HGNC Symbol;Acc:HGNC:4037]	-	163	115	160	46	38	68	1.29989	0.925684	1.25659	0.349883	0.287663	0.466075
ENSG00000128203	207.984	209.498	282.015	69.2095	72.7976	80.2149	1.6533	2.78773e-13	1.48918e-11	ASPHD2	22	26429273	26445015	+	3357	protein_coding	aspartate beta-hydroxylase domain containing 2 [Source:HGNC Symbol;Acc:HGNC:30437]	-	201	200	276	70	74	90	3.53867	3.55402	4.78529	1.17541	1.23668	1.36181
ENSG00000123689	263.86	187.501	290.19	77.1191	76.7326	81.9975	1.6524	1.60883e-12	7.91081e-11	G0S2	1	209675420	209676388	+	866	protein_coding	G0/G1 switch 2 [Source:HGNC Symbol;Acc:HGNC:30229]	-	255	179	284	78	78	92	17.4027	12.3304	19.0876	5.07713	5.05305	5.39627
ENSG00000018280	72.4323	41.8997	66.4167	14.8306	14.7563	27.6296	1.65207	5.83101e-05	0.00101873	SLC11A1	2	218382029	218396894	+	8676	protein_coding	solute carrier family 11 member 1 [Source:HGNC Symbol;Acc:HGNC:10907]	-	70	40	65	15	15	31	0.476841	0.275031	0.436058	0.0974571	0.0969948	0.181496
ENSG00000073849	225.575	189.596	156.335	58.3337	69.8464	54.3679	1.64794	1.86539e-11	8.06467e-10	ST6GAL1	3	186930485	187078553	+	9151	protein_coding	ST6 beta-galactoside alpha-2,6-sialyltransferase 1 [Source:HGNC Symbol;Acc:HGNC:10860]	-	218	181	153	59	71	61	1.40794	1.17992	0.973136	0.363434	0.435278	0.338599
ENSG00000164761	1153.74	1291.56	950.27	372.742	347.264	368.989	1.64047	3.47516e-24	4.69629e-22	TNFRSF11B	8	118923557	118952200	-	2827	protein_coding	TNF receptor superfamily member 11b [Source:HGNC Symbol;Acc:HGNC:11909]	-	1115	1233	930	377	353	414	23.3101	26.0183	19.1473	7.51722	7.00528	7.43872
ENSG00000106991	564.972	387.572	546.66	164.125	141.66	176.473	1.63562	1.08673e-15	7.41666e-14	ENG	9	127815012	127854756	-	3935	protein_coding	endoglin [Source:HGNC Symbol;Acc:HGNC:3349]	-	546	370	535	166	144	198	8.20056	5.60917	7.91334	2.37796	2.05303	2.5559
ENSG00000204261	175.907	172.836	250.34	64.2659	63.9439	65.9545	1.62551	2.13806e-11	9.12745e-10	PSMB8-AS1	6	32844086	32846495	+	1951	lincRNA	PSMB8 antisense RNA 1 (head to head) [Source:HGNC Symbol;Acc:HGNC:39758]	-	170	165	245	65	65	74	5.14976	5.04508	7.30902	1.87801	1.8691	1.92663
ENSG00000125637	191.428	144.554	230.926	63.2772	60.9926	60.6068	1.61718	1.28469e-10	5.16394e-09	PSD4	2	113157325	113209396	+	13442	protein_coding	pleckstrin and Sec7 domain containing 4 [Source:HGNC Symbol;Acc:HGNC:19096]	-	185	138	226	64	62	68	0.813398	0.61243	0.978577	0.268385	0.258764	0.256962
ENSG00000138675	49.6679	56.5646	38.8282	14.8306	13.7725	18.7168	1.61163	5.61198e-05	0.000985526	FGF5	4	80266599	80336680	+	5998	protein_coding	fibroblast growth factor 5 [Source:HGNC Symbol;Acc:HGNC:3683]	-	48	54	38	15	14	21	0.472966	0.537067	0.368746	0.14097	0.130948	0.177843
ENSG00000256128	136.587	100.559	95.027	41.5257	38.3663	29.4121	1.60698	6.05973e-08	1.73429e-06	LINC00944	12	126729787	126772411	-	1853	lincRNA	long intergenic non-protein coding RNA 944 [Source:HGNC Symbol;Acc:HGNC:48640]	-	132	96	93	42	39	33	4.21011	3.09056	2.92118	1.27766	1.18077	0.904612
ENSG00000182179	303.181	214.736	350.476	96.8933	92.4727	96.2579	1.6044	4.15217e-12	1.93446e-10	UBA7	3	49805207	49813946	-	4545	protein_coding	ubiquitin like modifier activating enzyme 7 [Source:HGNC Symbol;Acc:HGNC:12471]	-	293	205	343	98	94	108	3.81004	2.69068	4.39249	1.21544	1.1603	1.20702
ENSG00000236453	58.9806	47.1372	41.8936	23.729	11.805	13.3692	1.60147	0.000130765	0.00214329	AC003092.1	7	94022833	94066661	+	1064	lincRNA	novel transcript	-	57	45	41	24	12	15	3.16613	2.52297	2.24281	1.27149	0.632727	0.7161
ENSG00000152784	197.637	162.361	243.187	70.1982	78.7002	50.8028	1.5981	6.92519e-10	2.54165e-08	PRDM8	4	80183879	80204329	+	4588	protein_coding	PR/SET domain 8 [Source:HGNC Symbol;Acc:HGNC:13993]	zf-C2H2	191	155	238	71	80	57	2.4604	2.01535	3.01929	0.872322	0.978235	0.631067
ENSG00000166387	54.8416	35.6147	56.1987	14.8306	15.74	17.8255	1.59776	7.4143e-05	0.00127354	PPFIBP2	11	7513298	7657127	+	9800	protein_coding	PPFIA binding protein 2 [Source:HGNC Symbol;Acc:HGNC:9250]	-	53	34	55	15	16	20	0.319628	0.206964	0.326653	0.0862794	0.0915948	0.103664
ENSG00000137628	1087.52	1454.97	1084.12	393.505	423.997	387.705	1.58944	1.9491e-21	2.18534e-19	DDX60	4	168216293	168318807	-	6750	protein_coding	DExD/H-box helicase 60 [Source:HGNC Symbol;Acc:HGNC:25942]	-	1051	1389	1061	398	431	435	9.20226	12.2755	9.14876	3.32369	3.5822	3.27348
ENSG00000144802	458.393	378.145	332.083	128.532	143.628	117.649	1.58495	1.42298e-15	9.55175e-14	NFKBIZ	3	101827991	101861022	+	5902	protein_coding	NFKB inhibitor zeta [Source:HGNC Symbol;Acc:HGNC:29805]	-	443	361	325	130	146	132	4.43609	3.6488	3.20505	1.24161	1.38781	1.13605
ENSG00000135899	568.076	813.902	564.031	242.233	194.783	212.124	1.58396	2.31882e-15	1.52638e-13	SP110	2	230167293	230225729	-	6865	protein_coding	SP110 nuclear body protein [Source:HGNC Symbol;Acc:HGNC:5401]	SAND	549	777	552	245	198	238	4.72636	6.75184	4.68004	2.01172	1.61809	1.761
ENSG00000163661	758.469	672.49	710.148	239.267	211.507	263.818	1.58214	9.32892e-24	1.22817e-21	PTX3	3	157436789	157443628	+	1940	protein_coding	pentraxin 3 [Source:HGNC Symbol;Acc:HGNC:9692]	-	733	642	695	242	215	296	22.3305	19.7413	20.8513	7.03162	6.21747	7.75022
ENSG00000272821	116.926	56.5646	139.986	28.6725	45.2526	31.1947	1.57798	2.98318e-05	0.000551401	U62317.2	22	50523926	50524780	+	855	antisense	novel transcript, antisense to SCO2	-	113	54	137	29	46	35	7.81102	3.76764	9.32621	1.91194	3.01834	2.07934
ENSG00000186088	518.408	592.881	449.59	162.148	178.059	182.712	1.57699	5.20227e-19	4.55611e-17	GSAP	7	77310751	77416400	-	9001	protein_coding	gamma-secretase activating protein [Source:HGNC Symbol;Acc:HGNC:28042]	-	501	566	440	164	181	205	3.28959	3.75117	2.8452	1.02706	1.12814	1.15688
ENSG00000178695	892.987	1026.54	837.872	284.748	346.281	294.121	1.57579	5.3894e-23	6.8735e-21	KCTD12	13	76880166	76886390	-	6225	protein_coding	potassium channel tetramerization domain containing 12 [Source:HGNC Symbol;Acc:HGNC:14678]	-	863	980	820	288	352	330	8.19345	9.39135	7.66699	2.60792	3.17234	2.69277
ENSG00000186891	66.2238	29.3298	72.5475	19.7741	22.6263	14.2604	1.57334	0.000379315	0.00549612	TNFRSF18	1	1203508	1206691	-	1370	protein_coding	TNF receptor superfamily member 18 [Source:HGNC Symbol;Acc:HGNC:11914]	-	64	28	71	20	23	16	2.76093	1.21921	3.0164	0.822908	0.941855	0.59323
ENSG00000247982	43.4594	25.1398	35.7628	13.8419	7.87002	13.3692	1.57052	0.00104048	0.01332	LINC00926	15	57300365	57307769	+	3669	lincRNA	long intergenic non-protein coding RNA 926 [Source:HGNC Symbol;Acc:HGNC:27514]	-	42	24	35	14	8	15	0.676545	0.390216	0.555227	0.215091	0.122326	0.207667
ENSG00000170345	135.552	89.0369	111.376	31.6386	43.2851	38.3249	1.56861	9.561e-08	2.65445e-06	FOS	14	75278774	75282230	+	3238	protein_coding	Fos proto-oncogene, AP-1 transcription factor subunit [Source:HGNC Symbol;Acc:HGNC:3796]	TF_bZIP	131	85	109	32	44	43	2.39106	1.56597	1.9593	0.557076	0.762347	0.674552
ENSG00000132334	888.848	949.028	788.826	301.556	286.272	300.36	1.5641	2.61408e-26	4.01075e-24	PTPRE	10	127907061	128085855	+	11235	protein_coding	protein tyrosine phosphatase, receptor type E [Source:HGNC Symbol;Acc:HGNC:9669]	-	859	906	772	305	291	337	4.51872	4.81057	3.9994	1.53027	1.4531	1.52363
ENSG00000163545	817.45	744.767	895.093	269.917	275.451	286.991	1.56156	9.59613e-26	1.41898e-23	NUAK2	1	205302059	205321791	-	3441	protein_coding	NUAK family kinase 2 [Source:HGNC Symbol;Acc:HGNC:29558]	-	790	711	876	273	280	322	13.5687	12.3261	14.8173	4.47218	4.5651	4.7533
ENSG00000174125	196.602	291.203	170.64	73.1643	65.9114	83.78	1.56116	2.50334e-09	8.62892e-08	TLR1	4	38790677	38856817	-	4535	protein_coding	toll like receptor 1 [Source:HGNC Symbol;Acc:HGNC:11847]	-	190	278	167	74	67	94	2.47612	3.65687	2.14333	0.919806	0.828847	1.05287
ENSG00000139318	942.654	1098.82	1005.45	348.025	363.004	324.425	1.55755	9.84827e-28	1.66086e-25	DUSP6	12	89347232	89353271	-	4632	protein_coding	dual specificity phosphatase 6 [Source:HGNC Symbol;Acc:HGNC:3072]	-	911	1049	984	352	369	364	11.6237	13.5098	12.3645	4.28367	4.46925	3.99169
ENSG00000109743	38.2856	18.8549	32.6974	8.89836	12.7888	8.91277	1.55678	0.00253222	0.0283137	BST1	4	15702950	15738313	+	2980	protein_coding	bone marrow stromal cell antigen 1 [Source:HGNC Symbol;Acc:HGNC:1118]	-	37	18	32	9	13	10	0.733805	0.360328	0.625006	0.170242	0.244739	0.170454
ENSG00000186469	106.579	117.319	67.4385	33.616	31.4801	33.8685	1.55677	1.07877e-06	2.53612e-05	GNG2	14	51826195	51979342	+	6379	protein_coding	G protein subunit gamma 2 [Source:HGNC Symbol;Acc:HGNC:4404]	-	103	112	66	34	32	38	0.954289	1.04739	0.602202	0.300447	0.281432	0.30259
ENSG00000057704	125.204	137.221	106.267	54.3789	41.3176	30.3034	1.5534	9.38938e-08	2.62106e-06	TMCC3	12	94567124	94650562	-	6515	protein_coding	transmembrane and coiled-coil domain family 3 [Source:HGNC Symbol;Acc:HGNC:29199]	-	121	131	104	55	42	34	1.09766	1.19949	0.929115	0.475872	0.361669	0.265087
ENSG00000126759	54.8416	29.3298	58.2423	14.8306	18.6913	15.1517	1.5507	0.000310609	0.00462312	CFP	X	47623172	47630305	-	5617	protein_coding	complement factor properdin [Source:HGNC Symbol;Acc:HGNC:8864]	-	53	28	57	15	19	17	0.557657	0.297369	0.590638	0.150532	0.189769	0.153733
ENSG00000158125	39.3204	40.8522	41.8936	14.8306	15.74	11.5866	1.53784	0.000196073	0.00308963	XDH	2	31334321	31414715	-	6037	protein_coding	xanthine dehydrogenase [Source:HGNC Symbol;Acc:HGNC:12805]	-	38	39	41	15	16	13	0.372013	0.385376	0.395288	0.140059	0.148688	0.109382
ENSG00000179331	67.2585	78.5619	73.5693	22.7403	22.6263	30.3034	1.53139	2.15859e-06	4.87258e-05	RAB39A	11	107928503	107963482	+	1830	protein_coding	RAB39A, member RAS oncogene family [Source:HGNC Symbol;Acc:HGNC:16521]	-	65	75	72	23	23	34	2.09922	2.44485	2.28998	0.708465	0.705105	0.943739
ENSG00000185101	187.289	101.607	232.969	51.4127	68.8626	60.6068	1.5289	1.52628e-06	3.51925e-05	ANO9	11	417933	442011	-	6207	protein_coding	anoctamin 9 [Source:HGNC Symbol;Acc:HGNC:20679]	-	181	97	228	52	70	68	1.72342	0.932248	2.13798	0.472241	0.632693	0.556482
ENSG00000171051	31.0424	51.3271	39.85	11.8645	8.85377	21.3906	1.52756	0.00113277	0.0143218	FPR1	19	51745172	51804110	-	2594	protein_coding	formyl peptide receptor 1 [Source:HGNC Symbol;Acc:HGNC:3826]	-	30	49	39	12	9	24	0.683513	1.12685	0.875075	0.260767	0.194648	0.469965
ENSG00000126561	366.3	387.572	520.094	150.283	144.612	147.061	1.52756	8.77333e-15	5.37623e-13	STAT5A	17	42287547	42311943	+	5754	protein_coding	signal transducer and activator of transcription 5A [Source:HGNC Symbol;Acc:HGNC:11366]	STAT	354	370	509	152	147	165	3.63604	3.83595	5.14871	1.48907	1.43326	1.45659
ENSG00000136048	844.353	977.31	775.543	294.635	310.866	297.686	1.52384	4.1751e-23	5.35831e-21	DRAM1	12	101877351	102012130	+	4180	protein_coding	DNA damage regulated autophagy modulator 1 [Source:HGNC Symbol;Acc:HGNC:25645]	-	816	933	759	298	316	334	11.5374	13.3152	10.5686	4.01866	4.24119	4.05877
ENSG00000140464	2003.27	1932.62	2365.46	763.282	726.009	704.109	1.52271	3.18983e-28	5.56339e-26	PML	15	73994673	74047812	+	12657	protein_coding	promyelocytic leukemia [Source:HGNC Symbol;Acc:HGNC:9113]	-	1936	1845	2315	772	738	790	9.04003	8.69575	10.6456	3.43818	3.27116	3.17044
ENSG00000258733	43.4594	47.1372	41.8936	10.8758	10.8213	24.0645	1.52269	0.000558322	0.00771892	LINC02328	14	85934710	86129778	+	1568	lincRNA	long intergenic non-protein coding RNA 2328 [Source:HGNC Symbol;Acc:HGNC:53248]	-	42	45	41	11	11	27	1.58306	1.71202	1.52191	0.395447	0.393571	0.874665
ENSG00000130589	2329.22	1498.96	3235	911.588	766.343	784.323	1.52045	2.9584e-10	1.13263e-08	HELZ2	20	63558086	63574239	-	12066	protein_coding	helicase with zinc finger 2 [Source:HGNC Symbol;Acc:HGNC:30021]	-	2251	1431	3166	922	779	880	11.0257	7.07486	15.2721	4.30734	3.62202	3.70462
ENSG00000130755	76.5713	39.8047	77.6564	23.729	24.5938	19.6081	1.51701	8.40464e-05	0.00142802	GMFG	19	39328353	39342372	-	1490	protein_coding	glia maturation factor gamma [Source:HGNC Symbol;Acc:HGNC:4374]	-	74	38	76	24	25	22	2.93522	1.52138	2.96878	0.90796	0.941305	0.749998
ENSG00000113070	1138.22	1149.1	1004.42	387.573	413.176	350.272	1.51653	9.80241e-26	1.43905e-23	HBEGF	5	140332843	140346631	-	3018	protein_coding	heparin binding EGF like growth factor [Source:HGNC Symbol;Acc:HGNC:3059]	-	1100	1097	983	392	420	393	21.5411	21.6835	18.9577	7.32164	7.80741	6.6145
ENSG00000091106	38.2856	33.5198	26.5667	8.89836	17.7075	8.02149	1.51178	0.00221639	0.0252668	NLRC4	2	32224453	32265854	-	3624	protein_coding	NLR family CARD domain containing 4 [Source:HGNC Symbol;Acc:HGNC:16412]	-	37	32	26	9	18	9	0.603405	0.526748	0.417576	0.13999	0.278651	0.126147
ENSG00000163638	463.567	521.651	600.816	148.306	206.588	201.429	1.51069	6.8857e-15	4.245e-13	ADAMTS9	3	64515654	64688000	-	10680	protein_coding	ADAM metallopeptidase with thrombospondin type 1 motif 9 [Source:HGNC Symbol;Acc:HGNC:13202]	-	448	498	588	150	210	226	2.47915	2.78163	3.20447	0.791702	1.10313	1.07488
ENSG00000229474	35.1814	24.0923	37.8064	14.8306	8.85377	10.6953	1.49988	0.00176076	0.0208411	PATL2	15	44665732	44711316	-	4771	protein_coding	PAT1 homolog 2 [Source:HGNC Symbol;Acc:HGNC:33630]	-	34	23	37	15	9	12	0.421177	0.287581	0.451381	0.177224	0.10583	0.12776
ENSG00000141682	1253.08	1361.74	1004.42	458.76	389.566	436.726	1.4937	1.60159e-19	1.45253e-17	PMAIP1	18	59899948	59904306	+	2235	protein_coding	phorbol-12-myristate-13-acetate-induced protein 1 [Source:HGNC Symbol;Acc:HGNC:9108]	-	1211	1300	983	464	396	490	32.023	34.6982	25.5992	11.7026	9.94018	11.1363
ENSG00000145358	65.1891	56.5646	60.2859	25.7064	16.7238	22.2819	1.49175	2.04582e-05	0.00039173	DDIT4L	4	100185870	100190782	-	2994	protein_coding	DNA damage inducible transcript 4 like [Source:HGNC Symbol;Acc:HGNC:30555]	-	63	54	59	26	17	25	1.24361	1.07593	1.14697	0.489512	0.318547	0.424143
ENSG00000163347	3856.5	4721.05	3697.88	1379.25	1506.12	1483.98	1.49021	7.53688e-26	1.12261e-23	CLDN1	3	190305701	190322475	-	3663	protein_coding	claudin 1 [Source:HGNC Symbol;Acc:HGNC:2032]	-	3727	4507	3619	1395	1531	1665	60.1337	73.3993	57.5046	21.4674	23.4485	23.0888
ENSG00000113504	2267.13	1800.64	2748.63	812.717	819.465	797.693	1.48822	6.0502e-18	4.91874e-16	SLC12A7	5	1050376	1112035	-	5984	protein_coding	solute carrier family 12 member 7 [Source:HGNC Symbol;Acc:HGNC:10915]	-	2191	1719	2690	822	833	895	21.6394	17.1366	26.1644	7.74323	7.80962	7.59723
ENSG00000026103	261.791	319.485	224.795	104.803	74.7651	107.844	1.48621	1.47666e-10	5.87384e-09	FAS	10	88990582	89015785	+	4253	protein_coding	Fas cell surface death receptor [Source:HGNC Symbol;Acc:HGNC:11920]	-	253	305	220	106	76	121	3.51577	4.27805	3.01077	1.40492	1.00252	1.44515
ENSG00000151623	24.8339	39.8047	22.4795	7.90965	9.83752	13.3692	1.47855	0.00399023	0.0414164	NR3C2	4	148078762	148444698	-	6607	protein_coding	nuclear receptor subfamily 3 group C member 2 [Source:HGNC Symbol;Acc:HGNC:7979]	ESR-like	24	38	22	8	10	15	0.214685	0.3431	0.193807	0.0682539	0.0849127	0.115322
ENSG00000023445	3535.73	5054.15	2693.45	1271.48	1378.24	1421.59	1.47055	4.29214e-12	1.99511e-10	BIRC3	11	102317450	102339403	+	7518	protein_coding	baculoviral IAP repeat containing 3 [Source:HGNC Symbol;Acc:HGNC:591]	-	3417	4825	2636	1286	1401	1595	26.862	38.2857	20.4077	9.64229	10.4547	10.7766
ENSG00000137462	153.143	206.356	162.465	76.1304	55.0901	57.933	1.46551	3.57038e-09	1.19831e-07	TLR2	4	153684070	153705702	+	5217	protein_coding	toll like receptor 2 [Source:HGNC Symbol;Acc:HGNC:11848]	-	148	197	159	77	56	65	1.67663	2.25261	1.77389	0.831977	0.602204	0.632873
ENSG00000125730	3912.38	3762.59	4113.75	1463.29	1410.7	1412.67	1.45954	3.55668e-38	9.42566e-36	C3	19	6677704	6730562	-	8328	protein_coding	complement C3 [Source:HGNC Symbol;Acc:HGNC:1318]	-	3781	3592	4026	1480	1434	1585	26.8325	25.7298	28.1374	10.0176	9.66018	9.66746
ENSG00000177989	555.659	207.403	592.641	179.945	154.449	159.539	1.45694	6.32039e-06	0.000132826	ODF3B	22	50529710	50532580	-	2301	protein_coding	outer dense fiber of sperm tails 3B [Source:HGNC Symbol;Acc:HGNC:34388]	-	537	198	580	182	157	179	13.7928	5.13322	14.6711	4.45858	3.82789	3.95148
ENSG00000050730	768.817	932.268	699.93	281.781	282.337	311.947	1.45391	2.56316e-18	2.1436e-16	TNIP3	4	121131408	121227466	-	3768	protein_coding	TNFAIP3 interacting protein 3 [Source:HGNC Symbol;Acc:HGNC:19315]	-	743	890	685	285	287	350	11.654	14.0903	10.5811	4.26359	4.27315	4.71825
ENSG00000261884	157.282	115.224	137.942	46.4692	44.2688	58.8243	1.45364	2.95738e-08	8.86173e-07	AC040162.1	16	67929614	67936017	-	5685	protein_coding	novel transcript	-	152	110	135	47	45	66	1.58019	1.15426	1.38215	0.466025	0.444078	0.589708
ENSG00000123685	87.9535	48.1846	110.354	21.7515	32.4638	35.6511	1.45363	0.000147135	0.00238289	BATF3	1	212686418	212699985	-	2713	protein_coding	basic leucine zipper ATF-like transcription factor 3 [Source:HGNC Symbol;Acc:HGNC:28915]	TF_bZIP	85	46	108	22	33	40	1.85167	1.01146	2.31699	0.457104	0.682403	0.748918
ENSG00000204525	4202.11	3085.91	4606.25	1450.43	1541.54	1351.18	1.45358	1.90628e-17	1.48472e-15	HLA-C	6	31268749	31272130	-	2507	protein_coding	major histocompatibility complex, class I, C [Source:HGNC Symbol;Acc:HGNC:4933]	-	4061	2946	4508	1467	1567	1516	95.7357	70.1003	104.66	32.9851	35.0664	30.7163
ENSG00000138623	162.455	128.842	185.967	76.1304	53.1226	45.4551	1.45316	1.38436e-07	3.74162e-06	SEMA7A	15	74409289	74433958	-	3800	protein_coding	semaphorin 7A (John Milton Hagen blood group) [Source:HGNC Symbol;Acc:HGNC:10741]	-	157	123	182	77	54	51	2.44181	1.93091	2.78765	1.14222	0.797236	0.681727
ENSG00000000971	924.029	1383.74	878.744	418.223	383.663	367.206	1.44673	3.89395e-13	2.04794e-11	CFH	1	196651878	196747504	+	8145	protein_coding	complement factor H [Source:HGNC Symbol;Acc:HGNC:4883]	-	893	1321	860	423	390	412	6.47971	9.67505	6.14551	2.92746	2.68627	2.56939
ENSG00000197632	6255.04	8363.18	5178.46	2189	2600.06	2516.97	1.43805	1.12302e-14	6.78e-13	SERPINB2	18	63871692	63903890	+	2748	protein_coding	serpin family B member 2 [Source:HGNC Symbol;Acc:HGNC:8584]	-	6045	7984	5068	2214	2643	2824	130.009	173.319	107.342	45.4153	53.9582	52.2002
ENSG00000213654	226.61	165.504	279.972	76.1304	84.6027	87.3451	1.43751	6.46486e-09	2.09068e-07	GPSM3	6	32190766	32195523	-	1854	protein_coding	G protein signaling modulator 3 [Source:HGNC Symbol;Acc:HGNC:13945]	-	219	158	274	77	86	98	6.9812	5.0838	8.60184	2.34111	2.60235	2.68497
ENSG00000166710	33267.1	38703.8	32185.5	13021.3	12863.5	12723.9	1.43176	1.05058e-31	2.14381e-29	B2M	15	44711487	44718877	+	6079	protein_coding	beta-2-microglobulin [Source:HGNC Symbol;Acc:HGNC:914]	-	32150	36949	31499	13170	13076	14276	312.568	362.587	301.589	122.122	120.676	119.288
ENSG00000247774	32.0772	26.1873	28.6103	7.90965	10.8213	13.3692	1.43084	0.00313816	0.0339001	PCED1B-AS1	12	47205898	47216456	-	3092	processed_transcript	PCED1B antisense RNA 1 [Source:HGNC Symbol;Acc:HGNC:44166]	-	31	25	28	8	11	15	0.59254	0.482328	0.527071	0.145845	0.199586	0.24642
ENSG00000132109	753.296	637.923	628.404	249.154	258.727	246.884	1.42015	4.59882e-20	4.44756e-18	TRIM21	11	4384897	4393696	-	1929	protein_coding	tripartite motif containing 21 [Source:HGNC Symbol;Acc:HGNC:11312]	-	728	609	615	252	263	277	22.3046	18.8333	18.5564	7.36394	7.64892	7.2941
ENSG00000149781	683.968	481.846	788.826	241.244	235.117	254.014	1.42009	3.14884e-12	1.49431e-10	FERMT3	11	64206678	64223886	+	3066	protein_coding	fermitin family member 3 [Source:HGNC Symbol;Acc:HGNC:23151]	-	661	460	772	244	239	285	12.7416	8.95009	14.6553	4.486	4.37323	4.72168
ENSG00000049249	393.204	423.187	383.173	131.498	172.157	145.278	1.41814	2.0841e-15	1.37854e-13	TNFRSF9	1	7915894	7943165	-	6331	protein_coding	TNF receptor superfamily member 9 [Source:HGNC Symbol;Acc:HGNC:11924]	-	380	404	375	133	175	163	3.54737	3.80672	3.44754	1.18419	1.55075	1.30779
ENSG00000175040	254.548	163.409	309.604	80.0852	88.5377	104.279	1.41363	1.23591e-07	3.38071e-06	CHST2	3	143119331	143124014	+	4582	protein_coding	carbohydrate sulfotransferase 2 [Source:HGNC Symbol;Acc:HGNC:1970]	-	246	156	303	81	90	117	3.17304	2.03101	3.84891	0.996487	1.10196	1.29704
ENSG00000113532	245.235	288.06	225.817	102.825	95.4239	87.3451	1.41136	5.37051e-12	2.46826e-10	ST8SIA4	5	100806935	100903266	-	7794	protein_coding	ST8 alpha-N-acetyl-neuraminide alpha-2,8-sialyltransferase 4 [Source:HGNC Symbol;Acc:HGNC:10871]	-	237	275	221	104	97	98	1.79715	2.10481	1.65037	0.752168	0.698213	0.638689
ENSG00000145779	420.107	623.258	373.977	170.058	184.945	181.82	1.40033	2.0955e-10	8.17606e-09	TNFAIP8	5	119268692	119399688	+	9591	protein_coding	TNF alpha induced protein 8 [Source:HGNC Symbol;Acc:HGNC:17260]	-	406	595	366	172	188	204	2.50183	3.70079	2.2211	1.0109	1.09969	1.08041
ENSG00000166920	318.702	276.538	338.214	121.611	120.018	112.301	1.39999	4.93964e-14	2.7922e-12	C15orf48	15	45430529	45448761	+	1405	protein_coding	chromosome 15 open reading frame 48 [Source:HGNC Symbol;Acc:HGNC:29898]	-	308	264	331	123	122	126	12.956	11.2091	13.712	4.93481	4.87147	4.55531
ENSG00000123240	1941.19	2065.65	1759.53	739.553	732.895	717.478	1.39683	1.20446e-27	2.0146e-25	OPTN	10	13099449	13138308	+	5138	protein_coding	optineurin [Source:HGNC Symbol;Acc:HGNC:17142]	-	1876	1972	1722	748	745	805	21.5791	22.8957	19.507	8.20633	8.13465	7.9584
ENSG00000111801	1010.95	1077.87	941.073	376.697	382.679	392.162	1.39545	1.12299e-24	1.55889e-22	BTN3A3	6	26440472	26453415	+	5658	protein_coding	butyrophilin subfamily 3 member A3 [Source:HGNC Symbol;Acc:HGNC:1140]	-	977	1029	921	381	389	440	10.2053	10.8491	9.4743	3.7958	3.85712	3.95015
ENSG00000122862	1573.85	2052.04	1372.27	621.897	649.276	629.241	1.39503	8.46525e-16	5.87557e-14	SRGN	10	69088106	69104811	+	1220	protein_coding	serglycin [Source:HGNC Symbol;Acc:HGNC:9361]	-	1521	1959	1343	629	660	706	73.6826	95.7891	64.0718	29.0625	30.3502	29.3947
ENSG00000168404	1001.63	1093.58	986.032	386.584	391.533	396.618	1.39101	1.30994e-25	1.90934e-23	MLKL	16	74671855	74700960	-	5692	protein_coding	mixed lineage kinase domain like pseudokinase [Source:HGNC Symbol;Acc:HGNC:26617]	-	968	1044	965	391	398	445	10.0509	10.9415	9.86763	3.87216	3.92279	3.97117
ENSG00000120738	577.389	416.902	681.537	218.504	218.393	208.559	1.37687	2.04378e-11	8.76162e-10	EGR1	5	138465490	138469315	+	3138	protein_coding	early growth response 1 [Source:HGNC Symbol;Acc:HGNC:3238]	zf-C2H2	558	398	667	221	222	234	10.5094	7.56609	12.3715	3.96991	3.96896	3.7878
ENSG00000068831	36.2161	27.2348	48.0244	8.89836	21.6425	12.4779	1.37619	0.00416436	0.0429398	RASGRP2	11	64726911	64745456	-	6084	protein_coding	RAS guanyl releasing protein 2 [Source:HGNC Symbol;Acc:HGNC:9879]	-	35	26	47	9	22	14	0.339996	0.254933	0.449634	0.0833864	0.202866	0.116886
ENSG00000184979	128.309	119.414	119.55	49.4353	54.1064	38.3249	1.37572	1.00757e-07	2.79355e-06	USP18	22	18149899	18177397	+	2129	protein_coding	ubiquitin specific peptidase 18 [Source:HGNC Symbol;Acc:HGNC:12616]	-	124	114	117	50	55	43	3.44224	3.19426	3.19861	1.32384	1.44932	1.02593
ENSG00000128805	76.5713	31.4248	100.136	20.7628	24.5938	34.7598	1.37457	0.00201309	0.0232479	ARHGAP22	10	48446034	48656265	-	6783	protein_coding	Rho GTPase activating protein 22 [Source:HGNC Symbol;Acc:HGNC:30320]	-	74	30	98	21	25	39	0.644771	0.26384	0.84092	0.174518	0.206774	0.292056
ENSG00000116514	1621.45	1724.17	1816.75	679.241	686.659	635.48	1.36733	2.04163e-27	3.28043e-25	RNF19B	1	32936445	32964685	-	2610	protein_coding	ring finger protein 19B [Source:HGNC Symbol;Acc:HGNC:26886]	-	1567	1646	1778	687	698	713	35.4833	37.621	39.6499	14.8374	15.0035	13.8763
ENSG00000159167	1375.18	1804.83	1223.09	532.913	597.137	587.351	1.35811	9.95247e-15	6.06239e-13	STC1	8	23841915	23854807	-	4149	protein_coding	stanniocalcin 1 [Source:HGNC Symbol;Acc:HGNC:11373]	-	1329	1723	1197	539	607	659	18.9311	24.7733	16.792	7.32297	8.20771	8.068
ENSG00000139899	74.5018	51.3271	49.0462	17.7967	26.5613	24.0645	1.35254	0.000253839	0.00388585	CBLN3	14	24426532	24430954	-	2562	protein_coding	cerebellin 3 precursor [Source:HGNC Symbol;Acc:HGNC:20146]	-	72	49	48	18	27	27	1.66092	1.14093	1.09047	0.396036	0.591237	0.535314
ENSG00000167984	73.467	76.4669	68.4603	38.5596	18.6913	28.5209	1.34858	7.90927e-05	0.00135173	NLRC3	16	3539033	3577400	-	6686	protein_coding	NLR family CARD domain containing 3 [Source:HGNC Symbol;Acc:HGNC:29889]	-	71	73	67	39	19	32	0.627606	0.651325	0.583256	0.328806	0.159428	0.243113
ENSG00000163297	3577.12	4093.6	3594.68	1377.27	1523.83	1524.97	1.34768	1.31739e-26	2.0521e-24	ANTXR2	4	79901149	80125454	-	9864	protein_coding	ANTXR cell adhesion molecule 2 [Source:HGNC Symbol;Acc:HGNC:21732]	-	3457	3908	3518	1393	1549	1711	20.7129	23.6343	20.7584	7.96049	8.80998	8.81091
ENSG00000175274	82.7798	74.372	106.267	29.6612	41.3176	32.9772	1.34251	1.28221e-05	0.000255515	TP53I11	11	44885903	44951306	-	7345	protein_coding	tumor protein p53 inducible protein 11 [Source:HGNC Symbol;Acc:HGNC:16842]	-	80	71	104	30	42	37	0.643715	0.576644	0.824123	0.230235	0.3208	0.255879
ENSG00000122641	793.651	867.324	718.322	295.623	293.158	351.163	1.33887	2.62807e-17	2.02371e-15	INHBA	7	41667168	41705834	-	8302	protein_coding	inhibin subunit beta A [Source:HGNC Symbol;Acc:HGNC:6066]	-	767	828	703	299	298	394	5.46019	5.94962	4.9286	2.03016	2.01377	2.41067
ENSG00000160712	199.706	202.166	212.533	89.9723	74.7651	78.4323	1.33791	7.78773e-11	3.16567e-09	IL6R	1	154405193	154469450	+	6453	protein_coding	interleukin 6 receptor [Source:HGNC Symbol;Acc:HGNC:6019]	-	193	193	208	91	76	88	1.76763	1.78417	1.87608	0.794916	0.660737	0.6927
ENSG00000031081	873.326	1008.74	849.112	330.228	373.826	388.597	1.3211	2.49936e-18	2.09884e-16	ARHGAP31	3	119294373	119420714	+	9384	protein_coding	Rho GTPase activating protein 31 [Source:HGNC Symbol;Acc:HGNC:29216]	-	844	963	831	334	380	436	5.31557	6.12181	5.15423	2.00632	2.27181	2.36006
ENSG00000152778	993.357	1188.9	759.194	324.296	447.607	406.422	1.31953	9.15633e-11	3.71459e-09	IFIT5	10	89414586	89421001	+	4015	protein_coding	interferon induced protein with tetratricopeptide repeats 5 [Source:HGNC Symbol;Acc:HGNC:13328]	-	960	1135	743	328	455	456	14.1313	16.8637	10.7709	4.605	6.35774	5.76903
ENSG00000188313	940.585	979.405	947.204	398.449	388.582	364.532	1.31649	2.1788e-23	2.85004e-21	PLSCR1	3	146515180	146544864	-	4340	protein_coding	phospholipid scramblase 1 [Source:HGNC Symbol;Acc:HGNC:9092]	-	909	935	927	403	395	409	12.3785	12.8518	12.432	5.23428	5.10604	4.78693
ENSG00000171522	177.976	166.551	171.662	75.1417	61.9764	71.3021	1.30806	1.93848e-09	6.77338e-08	PTGER4	5	40679498	40693735	+	3961	protein_coding	prostaglandin E receptor 4 [Source:HGNC Symbol;Acc:HGNC:9596]	-	172	159	168	76	63	80	2.56637	2.3946	2.46862	1.08156	0.892303	1.02591
ENSG00000180616	1156.85	1397.35	1121.93	471.613	509.583	506.245	1.30515	9.76478e-19	8.4076e-17	SSTR2	17	73165012	73176633	+	7852	protein_coding	somatostatin receptor 2 [Source:HGNC Symbol;Acc:HGNC:11331]	-	1118	1334	1098	477	518	568	8.41505	10.1348	8.13903	3.42436	3.70106	3.67445
ENSG00000143344	339.397	453.564	376.021	129.521	187.897	162.212	1.28494	4.69426e-10	1.75442e-08	RGL1	1	183636085	183928531	+	5305	protein_coding	ral guanine nucleotide dissociation stimulator like 1 [Source:HGNC Symbol;Acc:HGNC:30281]	-	328	433	368	131	191	182	3.65413	4.86905	4.0375	1.39196	2.01988	1.74265
ENSG00000177455	47.5984	29.3298	43.9372	24.7177	10.8213	14.2604	1.28237	0.00473699	0.0478057	CD19	16	28931939	28939346	+	2711	protein_coding	CD19 molecule [Source:HGNC Symbol;Acc:HGNC:1633]	-	46	28	43	25	11	16	1.00282	0.616127	0.923187	0.519819	0.227635	0.299788
ENSG00000155846	170.733	157.124	155.313	59.3224	83.6189	56.1504	1.28126	1.2698e-07	3.46411e-06	PPARGC1B	5	149730298	149855022	+	12889	protein_coding	PPARG coactivator 1 beta [Source:HGNC Symbol;Acc:HGNC:30022]	-	165	150	152	60	85	63	0.756589	0.694246	0.686396	0.262406	0.369978	0.248282
ENSG00000170581	1917.39	1645.61	1896.45	724.722	752.57	774.519	1.27755	1.41584e-22	1.74046e-20	STAT2	12	56341597	56360155	-	6109	protein_coding	signal transducer and activator of transcription 2 [Source:HGNC Symbol;Acc:HGNC:11363]	STAT	1853	1571	1856	733	765	869	17.9267	15.3408	17.6831	6.76356	7.02535	7.22559
ENSG00000027075	149.004	178.074	134.877	74.153	60.9926	56.1504	1.27357	1.87303e-07	4.96378e-06	PRKCH	14	61187559	61550976	+	8833	protein_coding	protein kinase C eta [Source:HGNC Symbol;Acc:HGNC:9403]	-	144	170	132	75	62	63	0.963495	1.14811	0.869794	0.478624	0.393786	0.36229
ENSG00000187764	426.316	417.949	509.876	178.956	213.474	168.451	1.27267	1.67585e-12	8.22051e-11	SEMA4D	9	89360787	89498130	-	14160	protein_coding	semaphorin 4D [Source:HGNC Symbol;Acc:HGNC:10732]	-	412	399	499	181	217	189	1.71961	1.68094	2.05111	0.720538	0.859752	0.677989
ENSG00000164308	8440.43	11075.1	7330.36	3663.16	3758.92	3708.6	1.27015	2.80249e-14	1.62928e-12	ERAP2	5	96875939	96919716	+	7422	protein_coding	endoplasmic reticulum aminopeptidase 2 [Source:HGNC Symbol;Acc:HGNC:29499]	-	8157	10573	7174	3705	3821	4161	64.9539	84.9804	56.2589	28.139	28.8824	28.4774
ENSG00000173821	4971.96	5467.91	5434.93	2123.74	2198.69	2264.73	1.26894	7.25587e-29	1.3103e-26	RNF213	17	80260866	80398786	+	28570	protein_coding	ring finger protein 213 [Source:HGNC Symbol;Acc:HGNC:14539]	-	4805	5220	5319	2148	2235	2541	9.93982	10.8994	10.836	4.23805	4.38878	4.51771
ENSG00000184156	46.5636	36.6622	34.741	11.8645	14.7563	22.2819	1.26329	0.00323033	0.034712	KCNQ3	8	132120858	132481019	-	12646	protein_coding	potassium voltage-gated channel subfamily Q member 3 [Source:HGNC Symbol;Acc:HGNC:6297]	-	45	35	34	12	15	25	0.210307	0.165104	0.156486	0.0534897	0.0665449	0.100418
ENSG00000196954	2178.14	2262.58	1992.5	877.972	902.101	906.428	1.25972	6.67455e-25	9.39316e-23	CASP4	11	104942866	104969436	-	7256	protein_coding	caspase 4 [Source:HGNC Symbol;Acc:HGNC:1505]	-	2105	2160	1950	888	917	1017	17.1455	17.7582	15.6418	6.89854	7.09004	7.11947
ENSG00000146374	810.207	962.645	732.627	318.364	344.313	385.923	1.25585	5.60998e-14	3.15364e-12	RSPO3	6	127118604	127197765	+	3179	protein_coding	R-spondin 3 [Source:HGNC Symbol;Acc:HGNC:20866]	-	783	919	717	322	350	433	14.5568	17.2451	13.1274	5.70962	6.17667	6.91865
ENSG00000187796	83.8145	69.1345	97.0706	49.4353	33.4476	22.2819	1.25495	0.000308776	0.00459918	CARD9	9	136361903	136373681	-	6699	protein_coding	caspase recruitment domain family member 9 [Source:HGNC Symbol;Acc:HGNC:16391]	-	81	66	95	50	34	25	0.714612	0.587727	0.8254	0.420728	0.284738	0.189563
ENSG00000103647	144.865	113.129	136.921	54.3789	56.0739	55.2592	1.25306	3.13435e-07	8.127e-06	CORO2B	15	68578969	68727806	+	3998	protein_coding	coronin 2B [Source:HGNC Symbol;Acc:HGNC:2256]	-	140	108	134	55	57	62	2.06957	1.61147	1.9508	0.775464	0.799851	0.787722
ENSG00000141524	194.532	172.836	211.512	109.746	72.7976	61.4981	1.24913	1.19547e-06	2.78798e-05	TMC6	17	78110458	78132407	-	8669	protein_coding	transmembrane channel like 6 [Source:HGNC Symbol;Acc:HGNC:18021]	-	188	165	207	111	74	69	1.28169	1.13542	1.3898	0.721765	0.478894	0.4043
ENSG00000134516	338.362	414.807	387.26	163.137	162.319	155.082	1.24719	5.86393e-13	3.01063e-11	DOCK2	5	169637247	170083382	+	13210	protein_coding	dedicator of cytokinesis 2 [Source:HGNC Symbol;Acc:HGNC:2988]	-	327	396	379	165	165	174	1.46299	1.78827	1.66989	0.704081	0.700742	0.669068
ENSG00000243753	37.2509	43.9947	54.1551	17.7967	20.6588	18.7168	1.24446	0.00127555	0.0158616	HLA-L	6	30259584	30293014	+	5505	transcribed_unprocessed_pseudogene	major histocompatibility complex, class I, L (pseudogene) [Source:HGNC Symbol;Acc:HGNC:4970]	-	36	42	53	18	21	21	0.386492	0.455128	0.560363	0.184313	0.214012	0.19377
ENSG00000179361	100.37	84.8469	102.18	40.537	34.4313	46.3464	1.24194	9.24245e-06	0.000189169	ARID3B	15	74541177	74598131	+	6212	protein_coding	AT-rich interaction domain 3B [Source:HGNC Symbol;Acc:HGNC:14350]	ARID	97	81	100	41	35	52	0.92286	0.777849	0.936956	0.372044	0.316092	0.425202
ENSG00000154930	135.552	107.892	136.921	46.4692	49.1876	65.0632	1.23969	2.41709e-06	5.40823e-05	ACSS1	20	25006230	25058980	-	8691	protein_coding	acyl-CoA synthetase short chain family member 1 [Source:HGNC Symbol;Acc:HGNC:16091]	-	131	103	134	47	50	73	0.890834	0.706983	0.897399	0.304838	0.322758	0.426655
ENSG00000123342	56.9111	43.9947	53.1334	27.6838	23.61	14.2604	1.23909	0.00127409	0.0158531	MMP19	12	55835433	55842966	-	4672	protein_coding	matrix metallopeptidase 19 [Source:HGNC Symbol;Acc:HGNC:7165]	-	55	42	52	28	24	16	0.695753	0.536276	0.647815	0.337829	0.288194	0.173957
ENSG00000101670	87.9535	79.6094	88.8962	42.5144	34.4313	32.086	1.23646	1.85285e-05	0.000358382	LIPG	18	49560699	49599182	+	13112	protein_coding	lipase G, endothelial type [Source:HGNC Symbol;Acc:HGNC:6623]	-	85	76	87	43	35	36	0.383129	0.345769	0.38619	0.184859	0.149753	0.139462
ENSG00000124508	755.365	578.216	709.126	322.318	258.727	289.665	1.23036	1.08091e-12	5.37979e-11	BTN2A2	6	26383096	26394874	+	6398	protein_coding	butyrophilin subfamily 2 member A2 [Source:HGNC Symbol;Acc:HGNC:1137]	-	730	552	694	326	263	325	6.74332	5.14679	6.31344	2.8722	2.30615	2.58026
ENSG00000047365	154.177	222.068	124.659	74.153	58.0414	81.1062	1.22979	1.13455e-05	0.000227646	ARAP2	4	35948221	36244509	-	12428	protein_coding	ArfGAP with RhoGAP domain, ankyrin repeat and PH domain 2 [Source:HGNC Symbol;Acc:HGNC:16924]	-	149	212	122	75	59	91	0.708566	1.0176	0.571359	0.340174	0.266335	0.371932
ENSG00000182162	182.115	142.459	176.771	82.0627	68.8626	63.2806	1.22879	1.54363e-07	4.14464e-06	P2RY8	X	1462572	1537107	-	4459	protein_coding	P2Y receptor family member 8 [Source:HGNC Symbol;Acc:HGNC:15524]	-	176	136	173	83	70	71	2.33276	1.81946	2.25818	1.04926	0.880719	0.808807
ENSG00000152503	43.4594	65.992	42.9154	26.6951	20.6588	17.8255	1.22781	0.00150101	0.0182428	TRIM36	5	115124762	115180546	-	6113	protein_coding	tripartite motif containing 36 [Source:HGNC Symbol;Acc:HGNC:16280]	-	42	63	42	27	21	20	0.40606	0.614791	0.399895	0.248972	0.192727	0.166188
ENSG00000100906	2843.48	2088.7	2558.58	1051.98	1079.18	1070.42	1.22635	2.99468e-16	2.15174e-14	NFKBIA	14	35401511	35404749	-	2373	protein_coding	NFKB inhibitor alpha [Source:HGNC Symbol;Acc:HGNC:7797]	-	2748	1994	2504	1064	1097	1201	68.4407	50.1267	61.4168	25.2747	25.935	25.7081
ENSG00000100911	4021.03	3833.82	4401.89	1789.56	1742.22	1711.25	1.22518	5.17554e-25	7.33418e-23	PSME2	14	24143362	24147570	-	3582	protein_coding	proteasome activator subunit 2 [Source:HGNC Symbol;Acc:HGNC:9569]	-	3886	3660	4308	1810	1771	1920	64.1169	60.9533	70.0004	28.4836	27.7377	27.227
ENSG00000162777	151.073	112.082	138.964	53.3902	60.0089	58.8243	1.22312	8.37313e-07	2.01251e-05	DENND2D	1	111187174	111204535	-	5515	protein_coding	DENN domain containing 2D [Source:HGNC Symbol;Acc:HGNC:26192]	-	146	107	136	54	61	66	1.5646	1.15739	1.4353	0.551938	0.620528	0.607886
ENSG00000187678	828.832	802.379	834.807	346.047	344.313	367.206	1.22106	7.98107e-20	7.47072e-18	SPRY4	5	142310427	142326455	-	6565	protein_coding	sprouty RTK signaling antagonist 4 [Source:HGNC Symbol;Acc:HGNC:15533]	-	801	766	817	350	350	412	7.21096	6.96042	7.24332	3.00521	2.99096	3.18777
ENSG00000069431	138.656	140.364	117.506	52.4015	57.0576	60.6068	1.21986	4.38687e-07	1.1038e-05	ABCC9	12	21797401	21942529	-	11616	protein_coding	ATP binding cassette subfamily C member 9 [Source:HGNC Symbol;Acc:HGNC:60]	-	134	134	115	53	58	68	0.681779	0.68816	0.576225	0.257194	0.280123	0.297356
ENSG00000114541	56.9111	81.7044	52.1116	21.7515	34.4313	25.847	1.21746	0.000679192	0.00923358	FRMD4B	3	69169990	69542583	-	9993	protein_coding	FERM domain containing 4B [Source:HGNC Symbol;Acc:HGNC:24886]	-	55	78	51	22	35	29	0.325284	0.465629	0.297047	0.124099	0.196494	0.14741
ENSG00000115828	143.83	150.839	96.0488	42.5144	64.9276	60.6068	1.21571	2.417e-05	0.000455413	QPCT	2	37342827	37373322	+	2696	protein_coding	glutaminyl-peptide cyclotransferase [Source:HGNC Symbol;Acc:HGNC:9753]	-	139	144	94	43	66	68	3.04713	3.18628	2.02936	0.899063	1.37341	1.28119
ENSG00000143554	196.602	103.702	194.141	76.1304	52.1389	84.6713	1.21402	8.18921e-05	0.00139723	SLC27A3	1	153774354	153780157	+	5470	protein_coding	solute carrier family 27 member 3 [Source:HGNC Symbol;Acc:HGNC:10997]	-	190	99	190	77	53	95	2.05287	1.07967	2.0217	0.793497	0.543582	0.882186
ENSG00000172403	48.6331	46.0897	32.6974	18.7854	13.7725	22.2819	1.21189	0.00305577	0.0331329	SYNPO2	4	118850688	119061247	+	14034	protein_coding	synaptopodin 2 [Source:HGNC Symbol;Acc:HGNC:17732]	-	47	44	32	19	14	25	0.19793	0.187031	0.132715	0.0763157	0.0559659	0.0904862
ENSG00000104312	1078.21	1361.74	968.662	425.144	552.869	493.767	1.21149	1.6531e-11	7.19256e-10	RIPK2	8	89757747	89791063	+	3117	protein_coding	receptor interacting serine/threonine kinase 2 [Source:HGNC Symbol;Acc:HGNC:10020]	-	1042	1300	948	430	562	554	19.7572	24.8799	17.702	7.77631	10.1152	9.02811
ENSG00000171488	293.868	355.1	259.536	129.521	127.888	135.474	1.20874	7.55822e-10	2.74925e-08	LRRC8C	1	89633072	89769903	+	11724	protein_coding	leucine rich repeat containing 8 VRAC subunit C [Source:HGNC Symbol;Acc:HGNC:25075]	-	284	339	254	131	130	152	1.43165	1.72491	1.26098	0.62985	0.622077	0.658554
ENSG00000130303	1308.95	1079.96	1419.27	559.608	558.771	531.201	1.20725	1.70989e-15	1.144e-13	BST2	19	17402939	17405648	-	1119	protein_coding	bone marrow stromal cell antigen 2 [Source:HGNC Symbol;Acc:HGNC:1119]	-	1265	1031	1389	566	568	596	66.8122	54.963	72.2475	28.512	28.4771	27.0545
ENSG00000108932	46.5636	55.5171	42.9154	29.6612	13.7725	19.6081	1.2028	0.00264729	0.0294069	SLC16A6	17	68267026	68291267	-	4061	protein_coding	solute carrier family 16 member 6 [Source:HGNC Symbol;Acc:HGNC:10927]	-	45	53	42	30	14	22	0.6549	0.778546	0.601959	0.416418	0.193407	0.275178
ENSG00000151651	779.164	358.242	831.741	268.928	317.752	269.166	1.20242	1.37497e-05	0.00027267	ADAM8	10	133262403	133276868	-	4780	protein_coding	ADAM metallopeptidase domain 8 [Source:HGNC Symbol;Acc:HGNC:215]	-	753	342	814	272	323	302	9.31027	4.26815	9.91168	3.20762	3.79098	3.20925
ENSG00000124201	1938.08	2221.73	1899.52	869.073	869.637	901.972	1.1981	1.18893e-20	1.24417e-18	ZNFX1	20	49237946	49278426	-	9340	protein_coding	zinc finger NFX1-type containing 1 [Source:HGNC Symbol;Acc:HGNC:29271]	-	1873	2121	1859	879	884	1012	11.8519	13.5468	11.5847	5.30498	5.30985	5.50373
ENSG00000153823	3875.13	4116.64	3554.83	1590.83	1757.96	1692.53	1.19555	3.36518e-22	4.01578e-20	PID1	2	228850526	229271285	-	3364	protein_coding	phosphotyrosine interaction domain containing 1 [Source:HGNC Symbol;Acc:HGNC:26084]	-	3745	3930	3479	1609	1787	1899	65.7948	69.6912	60.1934	26.9614	29.802	28.6743
ENSG00000168016	362.161	402.237	363.759	160.17	164.287	170.234	1.18884	6.18056e-13	3.16091e-11	TRANK1	3	36826820	36945098	-	12174	protein_coding	tetratricopeptide repeat and ankyrin repeat containing 1 [Source:HGNC Symbol;Acc:HGNC:29011]	-	350	384	356	162	167	191	1.69914	1.88165	1.70203	0.750107	0.769591	0.796937
ENSG00000011422	3249.11	3447.3	3445.49	1559.19	1463.82	1429.61	1.18772	4.16885e-25	5.94892e-23	PLAUR	19	43646095	43670547	-	4457	protein_coding	plasminogen activator, urokinase receptor [Source:HGNC Symbol;Acc:HGNC:9053]	-	3140	3291	3372	1577	1488	1604	41.6373	44.0481	44.0348	19.9448	18.73	18.2804
ENSG00000013374	3818.22	3869.44	3537.46	1751.99	1502.19	1678.27	1.1863	1.33169e-21	1.50969e-19	NUB1	7	151341699	151378449	+	5411	protein_coding	negative regulator of ubiquitin like proteins 1 [Source:HGNC Symbol;Acc:HGNC:17623]	-	3690	3694	3462	1772	1527	1883	40.3036	40.725	37.2392	18.4598	15.8321	17.6765
ENSG00000213694	650.856	698.677	597.75	264.973	283.321	311.947	1.17776	2.30166e-14	1.34578e-12	S1PR3	9	88990863	89005010	+	13578	protein_coding	sphingosine-1-phosphate receptor 3 [Source:HGNC Symbol;Acc:HGNC:3167]	-	629	667	585	268	288	350	2.73785	2.93043	2.50767	1.1126	1.18996	1.30935
ENSG00000104321	74.5018	120.462	65.3949	35.5934	38.3663	40.9987	1.17774	0.0003564	0.00520967	TRPA1	8	72019917	72075617	-	6377	protein_coding	transient receptor potential cation channel subfamily A member 1 [Source:HGNC Symbol;Acc:HGNC:497]	-	72	115	64	36	39	46	0.667285	1.07578	0.584136	0.31822	0.343103	0.366408
ENSG00000135842	286.625	382.335	254.427	127.543	140.677	140.822	1.17407	3.13353e-08	9.30755e-07	FAM129A	1	184790724	184974550	-	8372	protein_coding	family with sequence similarity 129 member A [Source:HGNC Symbol;Acc:HGNC:16784]	-	277	365	249	129	143	158	1.95545	2.60079	1.73109	0.868565	0.95826	0.958632
ENSG00000205885	105.544	99.5118	103.201	38.5596	46.2363	51.694	1.17285	9.6521e-06	0.000196568	C1RL-AS1	12	7108052	7122501	+	6094	antisense	C1RL antisense RNA 1 [Source:HGNC Symbol;Acc:HGNC:27461]	-	102	95	101	39	47	58	0.989221	0.929957	0.964649	0.360748	0.432685	0.483448
ENSG00000087237	64.1543	57.6121	69.4821	28.6725	35.4151	21.3906	1.16645	0.0005328	0.00741126	CETP	16	56961850	56983845	+	3464	protein_coding	cholesteryl ester transfer protein [Source:HGNC Symbol;Acc:HGNC:1869]	-	62	55	68	29	36	24	1.05781	0.947166	1.14257	0.471913	0.583044	0.351931
ENSG00000029153	3496.41	4214.06	2933.57	1500.86	1614.34	1634.6	1.16402	3.03083e-13	1.6106e-11	ARNTL2	12	27332854	27425289	+	6983	protein_coding	aryl hydrocarbon receptor nuclear translocator like 2 [Source:HGNC Symbol;Acc:HGNC:18984]	bHLH	3379	4023	2871	1518	1641	1834	28.5984	34.3676	23.9299	12.2538	13.1839	13.3408
ENSG00000151883	683.968	836.946	632.491	287.714	319.719	353.837	1.1628	1.57025e-11	6.87608e-10	PARP8	5	50665899	50846522	+	10056	protein_coding	poly(ADP-ribose) polymerase family member 8 [Source:HGNC Symbol;Acc:HGNC:26124]	-	661	799	619	291	325	397	3.88483	4.73983	3.58275	1.63121	1.81315	2.00535
ENSG00000145901	7189.42	6235.72	7292.55	3089.71	3168.66	3016.08	1.15958	9.58355e-22	1.11115e-19	TNIP1	5	151029945	151093577	-	5793	protein_coding	TNFAIP3 interacting protein 1 [Source:HGNC Symbol;Acc:HGNC:16903]	-	6948	5953	7137	3125	3221	3384	70.8846	61.3019	71.7072	30.408	31.1935	29.6723
ENSG00000059378	1926.7	1989.19	2006.81	872.039	888.328	899.298	1.15493	8.89954e-24	1.17925e-21	PARP12	7	140023744	140063721	-	6285	protein_coding	poly(ADP-ribose) polymerase family member 12 [Source:HGNC Symbol;Acc:HGNC:21919]	-	1862	1899	1964	882	903	1009	17.5093	18.0244	18.1881	7.91052	8.06045	8.15473
ENSG00000073756	521.512	598.118	431.198	212.572	225.279	258.47	1.15416	4.17305e-10	1.57695e-08	PTGS2	1	186671791	186680427	-	5269	protein_coding	prostaglandin-endoperoxide synthase 2 [Source:HGNC Symbol;Acc:HGNC:9605]	-	504	571	422	215	229	290	5.65324	6.46472	4.6616	2.30013	2.43828	2.79572
ENSG00000023902	763.643	530.031	721.387	302.544	305.947	297.686	1.15316	1.45362e-10	5.80482e-09	PLEKHO1	1	150149183	150164720	+	6565	protein_coding	pleckstrin homology domain containing O1 [Source:HGNC Symbol;Acc:HGNC:24310]	-	738	506	706	306	311	334	6.64381	4.59788	6.25923	2.62741	2.65768	2.58426
ENSG00000111859	79.6755	117.319	88.8962	42.5144	43.2851	42.7813	1.15245	5.64253e-05	0.000989187	NEDD9	6	11183298	11382348	-	10359	protein_coding	neural precursor cell expressed, developmentally down-regulated 9 [Source:HGNC Symbol;Acc:HGNC:7733]	-	77	112	87	43	44	48	0.439307	0.644973	0.488823	0.233987	0.238293	0.235368
ENSG00000139192	551.52	434.709	569.14	267.94	197.734	234.406	1.15182	1.07417e-09	3.82541e-08	TAPBPL	12	6451690	6466517	+	3188	protein_coding	TAP binding protein like [Source:HGNC Symbol;Acc:HGNC:30683]	-	533	415	557	271	201	263	9.88108	7.76553	10.1692	4.79173	3.53716	4.19046
ENSG00000175567	618.779	668.3	648.84	286.725	311.849	273.622	1.15083	2.60469e-15	1.69272e-13	UCP2	11	73974667	73983307	-	3237	protein_coding	uncoupling protein 2 [Source:HGNC Symbol;Acc:HGNC:12518]	-	598	638	635	290	317	307	10.9183	11.7576	11.4178	5.05007	5.49406	4.81748
ENSG00000182957	66.2238	85.8944	57.2205	26.6951	37.3826	30.3034	1.14924	0.000504808	0.00708722	SPATA13	13	23979805	24307074	+	9948	protein_coding	spermatogenesis associated 13 [Source:HGNC Symbol;Acc:HGNC:23222]	-	64	82	56	27	38	34	0.380224	0.491722	0.327644	0.152992	0.214301	0.173607
ENSG00000136732	513.234	269.206	560.966	193.787	212.49	199.646	1.14892	8.95895e-06	0.000183735	GYPC	2	126655933	126696670	+	3812	protein_coding	glycophorin C (Gerbich blood group) [Source:HGNC Symbol;Acc:HGNC:4704]	-	496	257	549	196	216	224	7.68996	4.02181	8.38243	2.89831	3.17891	2.98483
ENSG00000205413	652.925	1148.05	599.794	372.742	345.297	369.88	1.14174	2.01498e-06	4.56356e-05	SAMD9	7	93099513	93118023	-	6855	protein_coding	sterile alpha motif domain containing 9 [Source:HGNC Symbol;Acc:HGNC:1348]	-	631	1096	587	377	351	415	5.44023	9.53772	4.98404	3.1001	2.87261	3.07514
ENSG00000196843	407.69	259.778	510.898	201.696	152.482	180.929	1.13907	6.8862e-06	0.000143975	ARID5A	2	96536743	96552638	+	3565	protein_coding	AT-rich interaction domain 5A [Source:HGNC Symbol;Acc:HGNC:17361]	ARID	394	248	500	204	155	203	6.53179	4.14986	8.16321	3.22561	2.43921	2.89241
ENSG00000157168	1118.56	1344.98	1061.65	474.579	559.755	573.091	1.13254	7.85737e-13	3.95474e-11	NRG1	8	31639386	32767959	+	11328	protein_coding	neuregulin 1 [Source:HGNC Symbol;Acc:HGNC:7997]	-	1081	1284	1039	480	569	643	5.63985	6.76166	5.33842	2.38852	2.81797	2.88325
ENSG00000188452	149.004	227.306	106.267	69.2095	78.7002	72.1934	1.13222	0.000147542	0.00238759	CERKL	2	181536676	181680665	-	4765	protein_coding	ceramide kinase like [Source:HGNC Symbol;Acc:HGNC:21699]	-	144	217	104	70	80	81	1.78606	2.71668	1.27034	0.828089	0.941898	0.863467
ENSG00000130224	100.37	114.177	83.7872	44.4918	48.2038	43.6726	1.12967	3.47531e-05	0.000633188	LRCH2	X	115110616	115234072	-	4929	protein_coding	leucine rich repeats and calponin homology domain containing 2 [Source:HGNC Symbol;Acc:HGNC:29292]	-	97	109	82	45	49	49	1.16308	1.3192	0.96829	0.51463	0.557717	0.504965
ENSG00000272419	114.857	86.9419	122.615	43.5031	60.9926	44.5638	1.12371	6.91079e-05	0.00119713	LINC01145	1	145164099	145216058	-	6056	transcribed_unprocessed_pseudogene	long intergenic non-protein coding RNA 1145 [Source:HGNC Symbol;Acc:HGNC:49462]	-	111	83	120	44	62	50	1.08326	0.817587	1.15331	0.409551	0.574358	0.41938
ENSG00000167191	794.686	714.39	860.352	369.776	366.939	360.076	1.11147	1.75517e-14	1.03815e-12	GPRC5B	16	19856691	19886167	-	6667	protein_coding	G protein-coupled receptor class C group 5 member B [Source:HGNC Symbol;Acc:HGNC:13308]	-	768	682	842	374	373	404	6.8081	6.10233	7.35076	3.16215	3.13874	3.07804
ENSG00000182901	73.467	70.182	84.809	31.6386	38.3663	36.5423	1.10008	0.00020444	0.00320415	RGS7	1	240775515	241357230	-	2575	protein_coding	regulator of G protein signaling 7 [Source:HGNC Symbol;Acc:HGNC:10003]	-	71	67	83	32	39	41	1.62958	1.55217	1.87608	0.70051	0.849697	0.80878
ENSG00000155287	974.732	826.471	1066.75	465.681	432.851	440.291	1.09925	5.87196e-13	3.01063e-11	SLC25A28	10	99610522	99620609	-	1755	protein_coding	solute carrier family 25 member 28 [Source:HGNC Symbol;Acc:HGNC:23472]	-	942	789	1044	471	440	494	31.7226	26.8189	34.6237	15.1281	14.0654	14.2979
ENSG00000163874	989.218	581.358	842.981	388.562	355.134	385.032	1.09646	8.43959e-08	2.36564e-06	ZC3H12A	1	37474552	37484379	+	3121	protein_coding	zinc finger CCCH-type containing 12A [Source:HGNC Symbol;Acc:HGNC:26259]	-	956	555	825	393	361	432	18.1034	10.6082	15.3855	7.09807	6.48919	7.03095
ENSG00000163565	1993.96	2660.63	1608.31	925.429	996.541	1014.27	1.09273	8.6189e-09	2.74379e-07	IFI16	1	158999968	159055155	+	5294	protein_coding	interferon gamma inducible protein 16 [Source:HGNC Symbol;Acc:HGNC:5395]	-	1927	2540	1574	936	1013	1138	21.5126	28.6214	17.305	9.96629	10.735	10.919
ENSG00000111679	513.234	341.483	598.772	226.414	227.247	231.732	1.08464	7.26519e-07	1.76073e-05	PTPN6	12	6946468	6961316	+	5009	protein_coding	protein tyrosine phosphatase, non-receptor type 6 [Source:HGNC Symbol;Acc:HGNC:9658]	-	496	326	586	229	231	260	5.85229	3.88247	6.80922	2.57707	2.58725	2.63661
ENSG00000166750	386.995	517.461	383.173	201.696	206.588	201.429	1.0784	5.38653e-09	1.75868e-07	SLFN5	17	35243036	35273655	+	10709	protein_coding	schlafen family member 5 [Source:HGNC Symbol;Acc:HGNC:28286]	-	374	494	375	204	210	226	2.06404	2.75182	2.03814	1.0738	1.10014	1.07197
ENSG00000085117	1124.77	856.849	1570.5	593.224	506.632	584.678	1.07634	6.60413e-07	1.61394e-05	CD82	11	44564427	44620363	+	4054	protein_coding	CD82 molecule [Source:HGNC Symbol;Acc:HGNC:6210]	-	1087	818	1537	600	515	656	15.8468	12.0368	22.0669	8.34275	7.12689	8.21947
ENSG00000241839	439.767	345.672	528.268	203.674	221.344	198.755	1.07508	5.96981e-08	1.71096e-06	PLEKHO2	15	64841883	64868007	+	3726	protein_coding	pleckstrin homology domain containing O2 [Source:HGNC Symbol;Acc:HGNC:30026]	-	425	330	517	206	225	223	6.74127	5.28339	8.07604	3.11649	3.38779	3.04009
ENSG00000129003	610.501	756.289	524.181	303.533	316.768	278.97	1.07257	3.26816e-09	1.10232e-07	VPS13C	15	61852389	62060473	-	19703	protein_coding	vacuolar protein sorting 13 homolog C [Source:HGNC Symbol;Acc:HGNC:23594]	-	590	722	513	307	322	313	1.76976	2.18598	1.51543	0.87831	0.916854	0.80693
ENSG00000283445	50.7026	43.9947	44.959	23.729	18.6913	24.0645	1.06924	0.00331247	0.0354268	AL136985.3	1	58715609	58771295	+	4739	lincRNA	novel transcript	-	49	42	44	24	19	27	0.611089	0.528694	0.540402	0.285474	0.224928	0.289402
ENSG00000147676	556.694	781.429	511.919	292.657	297.093	294.121	1.06549	3.64476e-08	1.07323e-06	MAL2	8	119165034	119245673	+	3430	protein_coding	mal, T cell differentiation protein 2 (gene/pseudogene) [Source:HGNC Symbol;Acc:HGNC:13634]	-	538	746	501	296	302	330	9.27008	12.9744	8.50147	4.86451	4.93957	4.88702
ENSG00000114127	1016.12	1187.86	789.848	457.771	471.217	502.68	1.06396	2.39859e-09	8.29586e-08	XRN1	3	142306607	142448062	-	11982	protein_coding	5'-3' exoribonuclease 1 [Source:HGNC Symbol;Acc:HGNC:30654]	-	982	1134	773	463	479	564	4.8437	5.6458	3.75492	2.17818	2.24276	2.39097
ENSG00000151014	308.355	349.862	295.299	143.362	145.595	168.451	1.05836	5.15331e-09	1.68794e-07	NOCT	4	139015789	139045939	+	2504	protein_coding	nocturnin [Source:HGNC Symbol;Acc:HGNC:14254]	Others	298	334	289	145	148	189	7.0336	7.95708	6.7176	3.26419	3.31592	3.83399
ENSG00000187608	1209.62	762.574	1109.67	473.59	549.917	457.225	1.0578	6.79844e-08	1.93756e-06	ISG15	1	1001138	1014540	+	941	protein_coding	ISG15 ubiquitin-like modifier [Source:HGNC Symbol;Acc:HGNC:4053]	-	1169	728	1086	479	559	513	73.421	46.1512	67.1724	28.6938	33.3272	27.6918
ENSG00000128512	2073.63	2391.43	1913.82	964.978	1053.6	1049.03	1.05605	2.85909e-14	1.65276e-12	DOCK4	7	111726110	112206411	-	11499	protein_coding	dedicator of cytokinesis 4 [Source:HGNC Symbol;Acc:HGNC:19192]	-	2004	2283	1873	976	1071	1177	10.2999	11.8437	9.48044	4.78444	5.22524	5.19924
ENSG00000189238	61.0501	68.087	52.1116	22.7403	28.5288	35.6511	1.05574	0.00189155	0.0219911	LINC00943	12	126726270	126746252	+	3893	lincRNA	long intergenic non-protein coding RNA 943 [Source:HGNC Symbol;Acc:HGNC:48639]	-	59	65	51	23	29	40	0.895701	0.996026	0.762494	0.333031	0.417917	0.521915
ENSG00000134070	543.242	452.517	524.181	279.804	238.068	214.798	1.0539	1.3504e-09	4.80076e-08	IRAK2	3	10164865	10243743	+	3483	protein_coding	interleukin 1 receptor associated kinase 2 [Source:HGNC Symbol;Acc:HGNC:6113]	-	525	432	513	283	242	241	8.90843	7.39898	8.57264	4.5801	3.89797	3.51469
ENSG00000067798	1535.56	1979.76	1468.32	737.575	850.945	812.844	1.05323	5.9433e-11	2.45008e-09	NAV3	12	77324641	78213008	+	13265	protein_coding	neuron navigator 3 [Source:HGNC Symbol;Acc:HGNC:15998]	-	1484	1890	1437	746	865	912	6.61184	8.49955	6.30522	3.1701	3.65835	3.4923
ENSG00000112139	342.501	241.971	474.113	170.058	170.189	170.234	1.05248	1.81551e-05	0.000351493	MDGA1	6	37630679	37699306	-	14187	protein_coding	MAM domain containing glycosylphosphatidylinositol anchor 1 [Source:HGNC Symbol;Acc:HGNC:19267]	-	331	231	464	172	173	191	1.3789	0.971321	1.90361	0.683407	0.68412	0.683859
ENSG00000140280	188.324	175.979	175.749	94.9158	74.7651	91.8015	1.04567	8.42758e-07	2.02321e-05	LYSMD2	15	51723011	51751585	-	2074	protein_coding	LysM domain containing 2 [Source:HGNC Symbol;Acc:HGNC:28571]	-	182	168	172	96	76	103	5.18631	4.83217	4.82692	2.60918	2.0558	2.52262
ENSG00000038945	54.8416	74.372	56.1987	23.729	43.2851	23.1732	1.04254	0.0044969	0.0456991	MSR1	8	16107878	16567490	-	7812	protein_coding	macrophage scavenger receptor 1 [Source:HGNC Symbol;Acc:HGNC:7376]	-	53	71	55	24	44	26	0.400967	0.542173	0.40978	0.173177	0.315986	0.169058
ENSG00000231925	10905.2	8394.6	10382.5	5103.7	4608.88	4719.31	1.04036	1.80355e-13	9.86683e-12	TAPBP	6	33299694	33314387	-	5056	protein_coding	TAP binding protein [Source:HGNC Symbol;Acc:HGNC:11566]	-	10539	8014	10161	5162	4685	5295	123.193	94.5548	116.971	57.551	51.9851	53.1965
ENSG00000135074	428.385	459.849	441.416	211.583	211.507	223.71	1.03917	1.19694e-11	5.36808e-10	ADAM19	5	157395534	157575775	-	7704	protein_coding	ADAM metallopeptidase domain 19 [Source:HGNC Symbol;Acc:HGNC:197]	-	414	439	432	214	215	251	3.17599	3.3993	3.26376	1.56581	1.56567	1.65494
ENSG00000089820	328.015	143.506	303.473	138.419	133.79	106.062	1.03588	0.000511511	0.0071677	ARHGAP4	X	153907367	153934999	-	5580	protein_coding	Rho GTPase activating protein 4 [Source:HGNC Symbol;Acc:HGNC:674]	-	317	137	297	140	136	119	3.35753	1.46463	3.09794	1.41428	1.36736	1.08327
ENSG00000026950	1563.5	1409.92	1381.47	756.361	691.578	677.37	1.03519	3.47444e-15	2.2087e-13	BTN3A1	6	26402237	26415216	+	5547	protein_coding	butyrophilin subfamily 3 member A1 [Source:HGNC Symbol;Acc:HGNC:1138]	-	1511	1346	1352	765	703	760	16.0991	14.4753	14.1863	7.77401	7.11007	6.95952
ENSG00000196776	2373.71	3172.85	2349.11	1229.95	1297.57	1335.13	1.03135	5.89305e-11	2.43428e-09	CD47	3	108043094	108091862	-	8225	protein_coding	CD47 molecule [Source:HGNC Symbol;Acc:HGNC:1682]	-	2294	3029	2299	1244	1319	1498	16.4836	21.9687	16.2687	8.52562	8.99675	9.25124
ENSG00000110031	602.223	728.007	536.443	275.849	302.012	335.12	1.031	4.86511e-09	1.60125e-07	LPXN	11	58526871	58578220	-	2467	protein_coding	leupaxin [Source:HGNC Symbol;Acc:HGNC:14061]	-	582	695	525	279	307	376	13.9428	16.8057	12.3863	6.37495	6.98146	7.74181
ENSG00000151150	53.8068	83.7994	58.2423	29.6612	30.4963	35.6511	1.02908	0.00209511	0.0240997	ANK3	10	60026298	60733490	-	25614	protein_coding	ankyrin 3 [Source:HGNC Symbol;Acc:HGNC:494]	-	52	80	57	30	31	40	0.119983	0.186318	0.129523	0.0660215	0.0678986	0.0793243
ENSG00000185947	504.956	804.474	342.301	237.29	310.866	262.927	1.02595	0.000208273	0.00325673	ZNF267	16	31873758	31917357	+	6333	protein_coding	zinc finger protein 267 [Source:HGNC Symbol;Acc:HGNC:13060]	zf-C2H2	488	768	335	240	316	295	4.55413	7.23425	3.07883	2.13621	2.79933	2.36612
ENSG00000135821	3314.29	3601.28	3525.19	1779.67	1711.73	1641.73	1.02443	4.70141e-19	4.15311e-17	GLUL	1	182381704	182392206	-	9032	protein_coding	glutamate-ammonia ligase [Source:HGNC Symbol;Acc:HGNC:4341]	-	3203	3438	3450	1800	1740	1842	20.9589	22.7072	22.2324	11.2339	10.8079	10.3593
ENSG00000182108	152.108	130.937	141.008	58.3337	73.7814	76.6498	1.0208	1.39524e-05	0.00027642	DEXI	16	10928891	10942460	-	6684	protein_coding	Dexi homolog [Source:HGNC Symbol;Acc:HGNC:13267]	-	147	125	138	59	75	86	1.2998	1.11562	1.20169	0.497574	0.629508	0.653561
ENSG00000123609	1319.3	1522.01	1077.99	678.253	656.163	598.938	1.01966	6.56009e-10	2.42071e-08	NMI	2	151270465	151290057	-	3480	protein_coding	N-myc and STAT interactor [Source:HGNC Symbol;Acc:HGNC:7854]	-	1275	1453	1055	686	667	672	21.6534	24.9074	17.6451	11.1119	10.7528	9.80876
ENSG00000110047	5947.73	4043.32	7251.68	2876.15	2925.68	2703.24	1.01964	3.39183e-07	8.75016e-06	EHD1	11	64851642	64888296	-	7101	protein_coding	EH domain containing 1 [Source:HGNC Symbol;Acc:HGNC:3242]	-	5748	3860	7097	2909	2974	3033	47.8402	32.4272	58.1709	23.0922	23.4962	21.6959
ENSG00000167772	448.045	292.25	463.895	171.046	218.393	204.994	1.01841	3.84036e-06	8.35463e-05	ANGPTL4	19	8363289	8374373	+	2482	protein_coding	angiopoietin like 4 [Source:HGNC Symbol;Acc:HGNC:16039]	-	433	279	454	173	222	230	10.3105	6.7057	10.6464	3.92904	5.01797	4.70706
ENSG00000185862	166.594	436.804	177.792	139.408	104.278	143.496	1.01197	0.00342972	0.0364704	EVI2B	17	31303766	31314112	-	2072	protein_coding	ecotropic viral integration site 2B [Source:HGNC Symbol;Acc:HGNC:3500]	-	161	417	174	141	106	161	4.59231	12.0057	4.88776	3.83593	2.87007	3.94694
ENSG00000174808	286.625	424.234	275.885	157.204	169.205	163.104	1.01105	2.9624e-06	6.54937e-05	BTC	4	74744759	74794686	-	2816	protein_coding	betacellulin [Source:HGNC Symbol;Acc:HGNC:1121]	-	277	405	270	159	172	183	5.81357	8.57954	5.58061	3.18278	3.42667	3.30098
ENSG00000106948	617.744	490.226	639.644	289.691	285.288	292.339	1.01081	9.96054e-10	3.55952e-08	AKNA	9	114334156	114394405	-	10601	protein_coding	AT-hook transcription factor [Source:HGNC Symbol;Acc:HGNC:24108]	-	597	468	626	293	290	328	3.3283	2.63354	3.43699	1.55798	1.53472	1.57163
ENSG00000160932	1087.52	764.669	1285.42	569.495	529.259	461.681	1.00815	7.74167e-07	1.86733e-05	LY6E	8	143017982	143023832	+	2640	protein_coding	lymphocyte antigen 6 family member E [Source:HGNC Symbol;Acc:HGNC:6727]	-	1051	730	1258	576	538	518	23.5285	16.4953	27.7349	12.2987	11.4329	9.96666
ENSG00000118242	116.926	128.842	106.267	56.3563	58.0414	60.6068	1.00739	3.57655e-05	0.000651054	MREG	2	215942805	216034096	-	3056	protein_coding	melanoregulin [Source:HGNC Symbol;Acc:HGNC:25478]	-	113	123	104	57	59	68	2.18535	2.40101	1.98075	1.05139	1.08312	1.13026
ENSG00000067066	1472.44	2105.46	1452.99	794.92	842.092	868.995	1.00526	1.15262e-08	3.61296e-07	SP100	2	230415942	230544090	+	12618	protein_coding	SP100 nuclear antigen [Source:HGNC Symbol;Acc:HGNC:11206]	SAND	1423	2010	1422	804	856	975	6.66515	9.5027	6.55933	3.59176	3.80592	3.92498
ENSG00000136147	524.617	680.87	394.413	256.075	251.84	289.665	1.00364	3.1865e-06	7.01443e-05	PHF11	13	49495610	49528987	+	4841	protein_coding	PHD finger protein 11 [Source:HGNC Symbol;Acc:HGNC:17024]	-	507	650	386	259	256	325	6.18968	8.00977	4.64091	3.01583	2.96675	3.41014
ENSG00000164088	194.532	106.844	189.032	85.0288	65.9114	93.5841	1.00305	0.000457456	0.00650059	PPM1M	3	52245793	52250597	+	3571	protein_coding	protein phosphatase, Mg2+/Mn2+ dependent 1M [Source:HGNC Symbol;Acc:HGNC:26506]	-	188	102	185	86	67	105	3.11145	1.70393	3.01531	1.35753	1.0526	1.49356
ENSG00000136826	1032.68	650.493	983.989	465.681	459.412	408.205	1.00069	3.88235e-07	9.89701e-06	KLF4	9	107484852	107490482	-	3659	protein_coding	Kruppel like factor 4 [Source:HGNC Symbol;Acc:HGNC:6348]	zf-C2H2	998	621	963	471	467	458	16.1199	10.1244	15.3184	7.25605	7.1603	6.35809

## Sheet: Down
gene_id	D1	D2	D3	B1	B2	B3	log2FoldChange	pvalue	padj	gene_name	gene_chr	gene_start	gene_end	gene_strand	gene_length	gene_biotype	gene_description	tf_family	D1_readcount	D2_readcount	D3_readcount	B1_readcount	B2_readcount	B3_readcount	D1_fpkm	D2_fpkm	D3_fpkm	B1_fpkm	B2_fpkm	B3_fpkm
ENSG00000164746	2.06949	1.04749	2.04359	21.7515	22.6263	21.3906	-3.66891	1.0059e-05	0.000204243	C7orf57	7	48035511	48061304	+	2275	protein_coding	chromosome 7 open reading frame 57 [Source:HGNC Symbol;Acc:HGNC:22247]	-	2	1	2	22	23	24	0.051957	0.0262217	0.0511681	0.545109	0.567183	0.535863
ENSG00000237082	3.10424	0	0	9.88707	11.805	9.80404	-3.34249	0.00438178	0.044685	COX5BP6	13	100623875	100624429	-	211	processed_pseudogene	cytochrome c oxidase subunit 5B pseudogene 6 [Source:HGNC Symbol;Acc:HGNC:2275]	-	3	0	0	10	12	11	0.8403	0	0	2.67152	3.19062	2.6481
ENSG00000272829	3.10424	0	2.04359	13.8419	15.74	13.3692	-3.05531	0.00095865	0.0124388	AC002470.1	22	20981361	20981755	-	395	lincRNA	novel transcript	-	3	0	2	14	16	15	0.448869	0	0.294702	1.99789	2.27248	1.92894
ENSG00000115718	1.03475	4.18997	5.10898	24.7177	32.4638	25.847	-3.00463	6.85254e-06	0.000143455	PROC	2	127418427	127429246	+	2495	protein_coding	protein C, inactivator of coagulation factors Va and VIIIa [Source:HGNC Symbol;Acc:HGNC:9451]	-	1	4	5	25	33	29	0.0236878	0.0956381	0.116641	0.564821	0.742028	0.590407
ENSG00000172771	5.17373	3.14248	0	8.89836	28.5288	15.1517	-2.66334	0.00253497	0.0283289	EFCAB12	3	129401321	129428651	-	7789	protein_coding	EF-hand calcium binding domain 12 [Source:HGNC Symbol;Acc:HGNC:28061]	-	5	3	0	9	29	17	0.0379388	0.0229764	0	0.0651332	0.208878	0.110864
ENSG00000168913	4.13899	1.04749	3.06539	10.8758	12.7888	23.1732	-2.50669	0.0022876	0.0259482	ENHO	9	34521040	34523041	-	1082	protein_coding	energy homeostasis associated [Source:HGNC Symbol;Acc:HGNC:24838]	-	4	1	3	11	13	26	0.218488	0.0551333	0.161378	0.573069	0.674051	1.22059
ENSG00000154556	0	7.33245	2.04359	15.8193	19.675	16.9343	-2.48835	0.00275814	0.030489	SORBS2	4	185585444	185956652	-	17161	protein_coding	sorbin and SH3 domain containing 2 [Source:HGNC Symbol;Acc:HGNC:24098]	-	0	7	2	16	20	19	0	0.0243331	0.00678325	0.0525556	0.0653829	0.0562386
ENSG00000179292	1.03475	2.09498	6.13077	10.8758	21.6425	18.7168	-2.46454	0.00209191	0.0240901	TMEM151A	11	66291870	66296664	+	2562	protein_coding	transmembrane protein 151A [Source:HGNC Symbol;Acc:HGNC:28497]	-	1	2	6	11	22	21	0.0230683	0.0465685	0.136308	0.242022	0.481748	0.416355
ENSG00000165023	4.13899	5.23746	4.08718	30.6499	19.675	19.6081	-2.37611	0.000195085	0.00307643	DIRAS2	9	90609832	90643105	-	4686	protein_coding	DIRAS family GTPase 2 [Source:HGNC Symbol;Acc:HGNC:19323]	-	4	5	4	31	20	22	0.0504491	0.0636516	0.0496831	0.372907	0.239444	0.238476
ENSG00000005981	4.13899	2.09498	6.13077	15.8193	24.5938	21.3906	-2.31857	0.000633992	0.00867689	ASB4	7	95478444	95540232	+	4605	protein_coding	ankyrin repeat and SOCS box containing 4 [Source:HGNC Symbol;Acc:HGNC:16009]	-	4	2	6	16	25	24	0.0513364	0.0259085	0.0758354	0.195854	0.30457	0.264731
ENSG00000130876	4.13899	6.28495	7.15257	32.6273	17.7075	29.4121	-2.18215	0.000237415	0.00366507	SLC7A10	19	33208664	33225850	-	3111	protein_coding	solute carrier family 7 member 10 [Source:HGNC Symbol;Acc:HGNC:11058]	-	4	6	7	33	18	33	0.0759898	0.115052	0.130963	0.597937	0.324601	0.538813
ENSG00000232850	5.17373	3.14248	9.19616	18.7854	23.61	29.4121	-2.03475	0.00092194	0.0120674	PTGES2-AS1	9	128128529	128130628	+	2100	lincRNA	PTGES2 antisense RNA 1 (head to head) [Source:NCBI gene;Acc:389791]	-	5	3	9	19	24	33	0.140717	0.0852204	0.249444	0.510007	0.641163	0.798212
ENSG00000160781	7.24323	2.09498	11.2397	23.729	23.61	33.8685	-1.97886	0.00108108	0.0137621	PAQR6	1	156243321	156248117	-	2439	protein_coding	progestin and adipoQ receptor family member 6 [Source:HGNC Symbol;Acc:HGNC:30132]	-	7	2	11	24	24	38	0.169622	0.048917	0.262501	0.554678	0.552047	0.791399
ENSG00000123999	9.31272	1.04749	13.2833	36.5821	29.5126	25.847	-1.95447	0.00156843	0.0189462	INHA	2	219569162	219575713	+	1753	protein_coding	inhibin subunit alpha [Source:HGNC Symbol;Acc:HGNC:6065]	-	9	1	13	37	30	29	0.303428	0.0340298	0.43163	1.18977	0.960099	0.840311
ENSG00000230699	18.6254	7.33245	21.4577	46.4692	50.1713	73.0847	-1.8397	3.29363e-05	0.00060116	AL645608.2	1	911435	914948	+	3043	lincRNA	novel transcript	-	18	7	21	47	51	82	0.349596	0.137226	0.401669	0.870638	0.940254	1.36879
ENSG00000009950	10.3475	6.28495	8.17436	34.6047	26.5613	27.6296	-1.83826	0.000364238	0.00531236	MLXIPL	7	73593194	73624543	-	4815	protein_coding	MLX interacting protein like [Source:HGNC Symbol;Acc:HGNC:12744]	bHLH	10	6	8	35	27	31	0.122744	0.0743355	0.096704	0.409745	0.31459	0.327031
ENSG00000181856	12.417	5.23746	4.08718	24.7177	27.5451	24.0645	-1.81174	0.00182058	0.0213633	SLC2A4	17	7281667	7288257	+	4046	protein_coding	solute carrier family 2 member 4 [Source:HGNC Symbol;Acc:HGNC:11009]	-	12	5	4	25	28	27	0.175287	0.0737201	0.057542	0.348302	0.388248	0.33897
ENSG00000198732	17.5907	13.6174	17.3705	55.3676	53.1226	57.0417	-1.76836	2.43858e-06	5.45036e-05	SMOC1	14	69854131	70032366	+	4369	protein_coding	SPARC related modular calcium binding 1 [Source:HGNC Symbol;Acc:HGNC:20318]	-	17	13	17	56	54	64	0.229965	0.177502	0.226474	0.722516	0.693407	0.744084
ENSG00000108602	7.24323	7.33245	10.218	29.6612	20.6588	32.9772	-1.74912	0.000992288	0.0127994	ALDH3A1	17	19737984	19748943	-	3918	protein_coding	aldehyde dehydrogenase 3 family member A1 [Source:HGNC Symbol;Acc:HGNC:405]	-	7	7	10	30	21	37	0.105592	0.10658	0.148555	0.431617	0.300699	0.479691
ENSG00000138395	15.5212	12.5699	14.3051	53.3902	46.2363	42.7813	-1.74655	1.49223e-05	0.000292792	CDK15	2	201790461	201895550	+	6141	protein_coding	cyclin dependent kinase 15 [Source:HGNC Symbol;Acc:HGNC:14434]	-	15	12	14	54	47	48	0.14436	0.116569	0.13269	0.495674	0.429374	0.397032
ENSG00000188747	31.0424	7.33245	27.5885	67.2321	67.8789	79.3236	-1.6997	8.23298e-05	0.00140353	NOXA1	9	137423350	137434406	+	1678	protein_coding	NADPH oxidase activator 1 [Source:HGNC Symbol;Acc:HGNC:10668]	-	30	7	27	68	69	89	1.05663	0.248856	0.936532	2.28433	2.30693	2.69415
ENSG00000171227	5.17373	15.7124	9.19616	24.7177	34.4313	37.4336	-1.68603	0.00133	0.016432	TMEM37	2	119429901	119438520	+	2292	protein_coding	transmembrane protein 37 [Source:HGNC Symbol;Acc:HGNC:18216]	-	5	15	9	25	35	42	0.128929	0.390408	0.228549	0.614847	0.856703	0.930805
ENSG00000223764	60.0153	19.9024	72.5475	171.046	154.449	160.43	-1.67098	4.05006e-06	8.75482e-05	LINC02593	1	916865	921016	-	4152	lincRNA	long intergenic non-protein coding RNA 2593 [Source:HGNC Symbol;Acc:HGNC:53933]	-	58	19	71	173	157	180	0.825593	0.272984	0.995295	2.34872	2.12138	2.20211
ENSG00000260604	13.4517	9.42743	12.2615	38.5596	34.4313	37.4336	-1.65128	0.000207412	0.00324574	AL590004.3	6	3904920	3911979	-	7060	lincRNA	novel transcript	-	13	9	12	39	35	42	0.108826	0.0760465	0.0989298	0.311388	0.278125	0.302182
ENSG00000163624	24.8339	31.4248	24.5231	74.153	70.8301	105.171	-1.63352	8.50478e-07	2.03695e-05	CDS1	4	84582979	84651338	+	4461	protein_coding	CDP-diacylglycerol synthase 1 [Source:HGNC Symbol;Acc:HGNC:1800]	-	24	30	24	75	72	118	0.317961	0.401172	0.313134	0.9477	0.905476	1.34361
ENSG00000167964	49.6679	27.2348	49.0462	134.464	112.148	139.93	-1.61725	3.39324e-08	1.00206e-06	RAB26	16	2140803	2154165	+	2488	protein_coding	RAB26, member RAS oncogene family [Source:HGNC Symbol;Acc:HGNC:14259]	-	48	26	48	136	114	157	1.14021	0.623397	1.1229	3.08127	2.57058	3.20533
ENSG00000100027	18.6254	5.23746	15.3269	47.4579	36.3988	33.8685	-1.58392	0.00125233	0.0156404	YPEL1	22	21697544	21735834	-	4713	protein_coding	yippee like 1 [Source:HGNC Symbol;Acc:HGNC:12845]	-	18	5	15	48	37	38	0.22572	0.0632869	0.185244	0.574097	0.440434	0.409553
ENSG00000273253	10.3475	7.33245	10.218	32.6273	32.4638	17.8255	-1.56709	0.00325439	0.0349338	AL022328.4	22	50199090	50200837	-	1001	antisense	novel transcript, antisense TRABD	-	10	7	10	33	33	20	0.59042	0.417163	0.581456	1.85832	1.84951	1.01489
ENSG00000115468	66.2238	41.8997	63.3513	180.933	180.027	142.604	-1.55247	2.1268e-09	7.39344e-08	EFHD1	2	232606057	232682781	+	3052	protein_coding	EF-hand domain family member D1 [Source:HGNC Symbol;Acc:HGNC:29556]	-	64	40	62	183	183	160	1.23934	0.781838	1.18238	3.37993	3.3639	2.66293
ENSG00000273554	19.6602	4.18997	20.4359	43.5031	45.2526	40.9987	-1.54824	0.00185201	0.0215962	AC136616.1	KI270728.1	1139577	1147868	-	3660	protein_coding	solute carrier family 6 member 8 pseudogene [Source:NCBI gene;Acc:653562]	-	19	4	20	44	46	46	0.306809	0.0651959	0.318053	0.677662	0.705105	0.638411
ENSG00000176046	24.8339	8.37994	12.2615	54.3789	32.4638	43.6726	-1.52046	0.00150462	0.0182749	NUPR1	16	28532708	28539174	-	5674	protein_coding	nuclear protein 1, transcriptional regulator [Source:HGNC Symbol;Acc:HGNC:29990]	-	24	8	12	55	33	49	0.249987	0.0841089	0.123096	0.546405	0.326288	0.438663
ENSG00000268949	7.24323	9.42743	8.17436	23.729	24.5938	22.2819	-1.50663	0.00466575	0.04718	MRPS17P1	1	44988705	44991834	-	3130	processed_pseudogene	mitochondrial ribosomal protein S17 pseudogene 1 [Source:HGNC Symbol;Acc:HGNC:29734]	-	7	9	8	24	25	25	0.132175	0.17153	0.148763	0.432224	0.448097	0.405714
ENSG00000141542	11.3822	11.5224	29.6321	44.4918	61.9764	42.7813	-1.50327	0.00102669	0.0131768	RAB40B	17	82654973	82698728	-	6194	protein_coding	RAB40B, member RAS oncogene family [Source:HGNC Symbol;Acc:HGNC:18284]	-	11	11	29	45	63	48	0.104958	0.105941	0.272507	0.409527	0.570619	0.393635
ENSG00000170412	33.1119	20.9498	36.7846	92.9384	82.6352	79.3236	-1.48655	3.05571e-06	6.73378e-05	GPRC5C	17	74424851	74451653	+	8005	protein_coding	G protein-coupled receptor class C group 5 member C [Source:HGNC Symbol;Acc:HGNC:13309]	-	32	20	36	94	84	89	0.236257	0.149043	0.261753	0.661924	0.588701	0.564745
ENSG00000165028	12.417	9.42743	6.13077	24.7177	26.5613	26.7383	-1.48101	0.00436952	0.0446268	NIPSNAP3B	9	104764157	104777457	+	2178	protein_coding	nipsnap homolog 3B [Source:HGNC Symbol;Acc:HGNC:23641]	-	12	9	6	25	27	30	0.325626	0.246505	0.160341	0.647029	0.695477	0.69966
ENSG00000159761	20.6949	4.18997	14.3051	34.6047	35.4151	38.3249	-1.46589	0.00457738	0.0464475	C16orf86	16	67666816	67668758	+	1789	protein_coding	chromosome 16 open reading frame 86 [Source:HGNC Symbol;Acc:HGNC:33755]	-	20	4	14	35	36	43	0.660716	0.13338	0.455479	1.10281	1.12893	1.22091
ENSG00000167676	21.7297	12.5699	19.4141	46.4692	39.3501	62.3894	-1.46571	0.000338668	0.00498619	PLIN4	19	4502180	4518465	-	6502	protein_coding	perilipin 4 [Source:HGNC Symbol;Acc:HGNC:29393]	-	21	12	19	47	40	70	0.190883	0.110097	0.170082	0.407467	0.345136	0.546858
ENSG00000187634	285.59	128.842	319.822	684.185	671.903	624.785	-1.43136	2.01e-07	5.29923e-06	SAMD11	1	923928	944581	+	4166	protein_coding	sterile alpha motif domain containing 11 [Source:HGNC Symbol;Acc:HGNC:28706]	-	276	123	313	692	683	701	3.91548	1.76128	4.37296	9.36329	9.19768	8.54718
ENSG00000132821	13.4517	16.7599	23.5013	61.2998	38.3663	41.89	-1.39598	0.000814102	0.0108508	VSTM2L	20	37903104	37945350	+	1959	protein_coding	V-set and transmembrane domain containing 2 like [Source:HGNC Symbol;Acc:HGNC:16096]	-	13	16	23	62	39	47	0.392197	0.487222	0.683351	1.78402	1.11688	1.21867
ENSG00000125510	24.8339	17.8074	33.7192	81.0739	60.0089	59.7155	-1.39244	0.000111233	0.00184688	OPRL1	20	64080173	64100643	+	3549	protein_coding	opioid related nociceptin receptor 1 [Source:HGNC Symbol;Acc:HGNC:8155]	-	24	17	33	82	61	67	0.399669	0.285749	0.541201	1.30242	0.964274	0.958943
ENSG00000114796	98.301	102.654	63.3513	240.256	217.409	234.406	-1.38953	1.76058e-09	6.16233e-08	KLHL24	3	183635568	183684477	+	8650	protein_coding	kelch like family member 24 [Source:HGNC Symbol;Acc:HGNC:25947]	-	95	98	62	243	221	263	0.649087	0.675852	0.417183	1.58355	1.43335	1.54441
ENSG00000205041	12.417	9.42743	18.3923	32.6273	47.2201	25.847	-1.38935	0.00385145	0.0402008	AC118344.1	19	40273489	40275479	-	1462	sense_intronic	novel transcript, sense intronic to AKT2	-	12	9	18	33	48	29	0.485098	0.367229	0.716598	1.27235	1.84192	1.00757
ENSG00000146411	91.0577	118.367	77.6564	237.29	278.402	234.406	-1.38599	4.39115e-10	1.65358e-08	SLC2A12	6	133988697	134052636	-	4468	protein_coding	solute carrier family 2 member 12 [Source:HGNC Symbol;Acc:HGNC:18067]	-	88	113	76	240	283	263	1.16403	1.50871	0.990036	3.02789	3.55345	2.98997
ENSG00000214617	9.31272	14.6649	10.218	24.7177	33.4476	29.4121	-1.35799	0.00493812	0.0493715	SLC6A10P	16	32877469	32885501	-	4479	transcribed_unprocessed_pseudogene	solute carrier family 6 member 10, pseudogene [Source:HGNC Symbol;Acc:HGNC:11043]	-	9	14	10	25	34	33	0.118756	0.186461	0.129948	0.31463	0.425868	0.374246
ENSG00000076864	181.081	147.696	255.449	525.003	489.908	481.289	-1.35608	1.72634e-10	6.82707e-09	RAP1GAP	1	21596215	21669363	-	5755	protein_coding	RAP1 GTPase activating protein [Source:HGNC Symbol;Acc:HGNC:9858]	-	175	141	250	531	498	540	1.79717	1.46156	2.5284	5.20105	4.85468	4.7662
ENSG00000184524	50.7026	12.5699	60.2859	126.554	102.31	86.4538	-1.34979	0.001907	0.0221356	CEND1	11	787104	790123	-	1649	protein_coding	cell cycle exit and neuronal differentiation 1 [Source:HGNC Symbol;Acc:HGNC:24153]	-	49	12	59	128	104	97	1.75619	0.434112	2.08249	4.37553	3.53826	2.98796
ENSG00000170500	64.1543	76.4669	61.3077	163.137	192.815	155.973	-1.34191	6.687e-09	2.1591e-07	LONRF2	2	100273291	100322733	-	13933	protein_coding	LON peptidase N-terminal domain and ring finger 2 [Source:HGNC Symbol;Acc:HGNC:24788]	-	62	73	60	165	196	175	0.262992	0.31255	0.250644	0.667546	0.789202	0.637995
ENSG00000145242	46.5636	86.9419	56.1987	148.306	154.449	173.799	-1.33026	1.01847e-06	2.4138e-05	EPHA5	4	65319563	65670495	-	9833	protein_coding	EPH receptor A5 [Source:HGNC Symbol;Acc:HGNC:3389]	-	45	83	55	150	157	195	0.270472	0.50354	0.325557	0.859898	0.895757	1.00733
ENSG00000158352	18.6254	14.6649	19.4141	40.537	47.2201	44.5638	-1.32747	0.000659952	0.00899598	SHROOM4	X	50591647	50814302	-	10333	protein_coding	shroom family member 4 [Source:HGNC Symbol;Acc:HGNC:29215]	-	18	14	19	41	48	50	0.102954	0.0808245	0.107023	0.223666	0.26061	0.245792
ENSG00000254827	14.4865	7.33245	22.4795	33.616	39.3501	38.3249	-1.32699	0.00479899	0.0483196	SLC22A18AS	11	2887780	2903740	-	1782	protein_coding	solute carrier family 22 member 18 antisense [Source:HGNC Symbol;Acc:HGNC:10965]	-	14	7	22	34	40	43	0.464318	0.234332	0.718564	1.07551	1.2593	1.2257
ENSG00000224424	23.7992	9.42743	15.3269	43.5031	39.3501	38.3249	-1.31811	0.00274697	0.0303819	PRKAR2A-AS1	3	48847572	48851981	+	3917	antisense	PRKAR2A antisense RNA 1 [Source:HGNC Symbol;Acc:HGNC:40471]	-	23	9	15	44	40	43	0.347032	0.137066	0.222889	0.6332	0.572906	0.557621
ENSG00000079257	24.8339	20.9498	29.6321	57.345	55.0901	74.8672	-1.31355	0.000155644	0.00250478	LXN	3	158645822	158672693	-	1504	protein_coding	latexin [Source:HGNC Symbol;Acc:HGNC:13347]	-	24	20	29	58	56	84	0.943102	0.793275	1.12228	2.17381	2.0889	2.83697
ENSG00000166106	773.991	599.166	1025.88	2089.14	2014.72	1839.6	-1.30864	2.11075e-11	9.02976e-10	ADAMTS15	11	130448974	130476641	+	5673	protein_coding	ADAM metallopeptidase with thrombospondin type 1 motif 15 [Source:HGNC Symbol;Acc:HGNC:16305]	-	748	572	1004	2113	2048	2064	7.79263	6.01485	10.3008	20.9956	20.2532	18.4808
ENSG00000109819	139.691	206.356	119.55	428.11	368.907	353.837	-1.30584	8.04653e-09	2.5696e-07	PPARGC1A	4	23755041	23904089	-	10870	protein_coding	PPARG coactivator 1 alpha [Source:HGNC Symbol;Acc:HGNC:9237]	-	135	197	117	433	375	397	0.734006	1.08113	0.62648	2.24543	1.93543	1.85517
ENSG00000153162	13.4517	15.7124	13.2833	35.5934	39.3501	29.4121	-1.29646	0.00286081	0.0314535	BMP6	6	7726797	7881422	+	2780	protein_coding	bone morphogenetic protein 6 [Source:HGNC Symbol;Acc:HGNC:1073]	-	13	15	13	36	40	33	0.276372	0.321876	0.272176	0.729961	0.80722	0.602966
ENSG00000271576	22.7644	13.6174	23.5013	45.4805	41.3176	57.933	-1.27392	0.00127239	0.0158498	AL359504.2	1	84076331	84077931	-	1601	lincRNA	novel transcript	-	22	13	23	46	42	65	0.812132	0.484388	0.836156	1.6196	1.47175	2.06227
ENSG00000238142	16.556	13.6174	19.4141	36.5821	42.3013	40.9987	-1.27296	0.00170304	0.0202518	BX284668.5	1	16888538	16889649	-	508	lincRNA	uncharacterized LOC105376805 [Source:NCBI gene;Acc:105376805]	-	16	13	19	37	43	46	1.86145	1.52659	2.17691	4.10563	4.74877	4.59958
ENSG00000156475	44.4941	42.9472	52.1116	126.554	106.245	102.497	-1.26334	1.75171e-06	3.99836e-05	PPP2R2B	5	146581146	147084784	-	13206	protein_coding	protein phosphatase 2 regulatory subunit Bbeta [Source:HGNC Symbol;Acc:HGNC:9305]	-	43	41	51	128	108	115	0.192439	0.185206	0.224776	0.546362	0.458806	0.442334
ENSG00000164938	65.1891	69.1345	62.3295	193.787	126.904	149.734	-1.25811	6.42053e-07	1.57852e-05	TP53INP1	8	94925972	94949411	-	5676	protein_coding	tumor protein p53 inducible nuclear protein 1 [Source:HGNC Symbol;Acc:HGNC:18022]	-	63	66	61	196	129	168	0.655985	0.693654	0.625515	1.9465	1.27504	1.50346
ENSG00000261211	18.6254	25.1398	27.5885	61.2998	50.1713	58.8243	-1.25504	0.000364558	0.00531236	AL031123.2	6	6680309	6683633	-	3325	lincRNA	novel transcript	-	18	24	27	62	51	66	0.319946	0.430587	0.472632	1.05109	0.860509	1.00827
ENSG00000125848	25.8687	43.9947	16.3487	67.2321	76.7326	61.4981	-1.25399	0.00105745	0.0135033	FLRT3	20	14322988	14337616	-	5190	protein_coding	fibronectin leucine rich transmembrane protein 3 [Source:HGNC Symbol;Acc:HGNC:3762]	-	25	42	16	68	78	69	0.284687	0.482751	0.179433	0.738556	0.843148	0.675314
ENSG00000174640	32.0772	11.5224	19.4141	59.3224	50.1713	40.9987	-1.25375	0.00340633	0.0362595	SLCO2A1	3	133928145	134052184	-	9834	protein_coding	solute carrier organic anion transporter family member 2A1 [Source:HGNC Symbol;Acc:HGNC:10955]	-	31	11	19	60	51	46	0.186306	0.0667274	0.112454	0.343924	0.290949	0.237603
ENSG00000119227	17.5907	11.5224	16.3487	39.5483	28.5288	40.1075	-1.2511	0.00413318	0.0426615	PIGZ	3	196946343	196969060	-	3211	protein_coding	phosphatidylinositol glycan anchor biosynthesis class Z [Source:HGNC Symbol;Acc:HGNC:30596]	-	17	11	16	40	29	45	0.312899	0.204359	0.290022	0.702201	0.506681	0.711862
ENSG00000099953	15.5212	14.6649	29.6321	51.4127	45.2526	44.5638	-1.23712	0.002365	0.0266925	MMP11	22	23768226	23784316	+	5176	protein_coding	matrix metallopeptidase 11 [Source:HGNC Symbol;Acc:HGNC:7157]	-	15	14	29	52	46	50	0.171274	0.161352	0.326103	0.566305	0.498586	0.490681
ENSG00000129757	47.5984	55.5171	60.2859	158.193	116.083	110.518	-1.23435	4.13864e-06	8.93683e-05	CDKN1C	11	2883213	2885773	-	2478	protein_coding	cyclin dependent kinase inhibitor 1C [Source:HGNC Symbol;Acc:HGNC:1786]	-	46	53	59	160	118	124	1.09711	1.2759	1.3858	3.63966	2.67151	2.54182
ENSG00000168874	492.54	283.87	497.614	1037.15	954.239	983.078	-1.22301	9.25008e-09	2.92647e-07	ATOH8	2	85751344	85788066	+	6076	protein_coding	atonal bHLH transcription factor 8 [Source:HGNC Symbol;Acc:HGNC:24126]	bHLH	476	271	487	1049	970	1103	4.63004	2.66068	4.66511	9.73194	8.95634	9.22108
ENSG00000100968	17.5907	24.0923	33.7192	66.2433	49.1876	59.7155	-1.21516	0.000961613	0.0124668	NFATC4	14	24365673	24379604	+	8437	protein_coding	nuclear factor of activated T cells 4 [Source:HGNC Symbol;Acc:HGNC:7778]	RHD	17	23	33	67	50	67	0.119085	0.162623	0.227655	0.44764	0.332475	0.403377
ENSG00000257732	15.5212	20.9498	12.2615	37.5709	37.3826	37.4336	-1.2069	0.00401449	0.0416047	AC089983.1	12	104262314	104280722	-	701	antisense	novel transcript, antisense to TXNRD1	-	15	20	12	38	38	42	1.26465	1.70198	0.996354	3.05568	3.04118	3.04337
ENSG00000110002	23.7992	29.3298	25.5449	54.3789	64.9276	61.4981	-1.20112	0.000305964	0.00456355	VWA5A	11	124115362	124147721	+	6403	protein_coding	von Willebrand factor A domain containing 5A [Source:HGNC Symbol;Acc:HGNC:6658]	-	23	28	25	55	66	69	0.212295	0.260865	0.227252	0.484196	0.578279	0.547381
ENSG00000168772	47.5984	47.1372	31.6757	95.9045	74.7651	114.975	-1.1784	0.000132491	0.00216983	CXXC4	4	104468312	104494901	-	5819	protein_coding	CXXC finger protein 4 [Source:HGNC Symbol;Acc:HGNC:24593]	-	46	45	31	97	76	129	0.467202	0.461324	0.310073	0.939648	0.732727	1.12607
ENSG00000236499	34.1466	17.8074	44.959	78.1078	71.8139	69.5196	-1.17712	0.00104337	0.0133486	LINC00896	22	20206397	20208524	+	2128	lincRNA	long intergenic non-protein coding RNA 896 [Source:HGNC Symbol;Acc:HGNC:26519]	-	33	17	44	79	73	78	0.916511	0.476561	1.20346	2.09265	1.92454	1.86186
ENSG00000128602	44.4941	43.9947	52.1116	113.701	102.31	101.606	-1.17483	6.50986e-06	0.000136667	SMO	7	129188872	129213545	+	4311	protein_coding	smoothened, frizzled class receptor [Source:HGNC Symbol;Acc:HGNC:11119]	-	43	42	51	115	104	114	0.589503	0.581183	0.688562	1.5037	1.35342	1.34323
ENSG00000203780	37.2509	20.9498	28.6103	49.4353	69.8464	75.7585	-1.16878	0.00109303	0.0138708	FANK1	10	125896539	126009592	+	3384	protein_coding	fibronectin type III and ankyrin repeat domains 1 [Source:HGNC Symbol;Acc:HGNC:23527]	-	36	20	28	50	71	85	0.628735	0.352567	0.481591	0.832878	1.17708	1.27589
ENSG00000149809	70.3628	52.3746	74.5911	160.17	139.693	142.604	-1.16399	1.45775e-06	3.36504e-05	TM7SF2	11	65111845	65116384	+	3408	protein_coding	transmembrane 7 superfamily member 2 [Source:HGNC Symbol;Acc:HGNC:11863]	-	68	50	73	162	142	160	1.17925	0.875209	1.24673	2.67952	2.33757	2.38476
ENSG00000197444	111.753	92.1793	109.332	270.906	216.425	213.015	-1.15977	3.38627e-08	1.00145e-06	OGDHL	10	49734643	49762379	-	5724	protein_coding	oxoglutarate dehydrogenase like [Source:HGNC Symbol;Acc:HGNC:25590]	-	108	88	107	274	220	239	1.11511	0.917117	1.08801	2.69831	2.15625	2.12091
ENSG00000118898	172.803	175.979	221.73	453.816	442.688	367.206	-1.14644	6.88062e-10	2.52984e-08	PPL	16	4882507	4960741	-	7686	protein_coding	periplakin [Source:HGNC Symbol;Acc:HGNC:9273]	-	167	168	217	459	450	412	1.28414	1.30392	1.64327	3.36631	3.28465	2.72283
ENSG00000267296	30.0077	15.7124	38.8282	61.2998	61.9764	63.2806	-1.14029	0.00212432	0.0243873	CEBPA-DT	19	33302857	33305054	+	2198	antisense	CEBPA divergent transcript [Source:HGNC Symbol;Acc:HGNC:25710]	-	29	15	38	62	63	71	0.779769	0.407104	1.00625	1.59003	1.60801	1.6408
ENSG00000227825	19.6602	28.2823	29.6321	42.5144	71.8139	55.2592	-1.12817	0.0024535	0.0275847	SLC9A7P1	12	98453835	98457145	-	3311	transcribed_processed_pseudogene	solute carrier family 9 member 7 pseudogene 1 [Source:HGNC Symbol;Acc:HGNC:32679]	-	19	27	29	43	73	62	0.339148	0.486459	0.509788	0.732067	1.23692	0.951166
ENSG00000280081	63.1196	54.4696	47.0026	118.645	128.872	112.301	-1.12809	7.79237e-06	0.000161597	LINC01667	21	9781918	9814009	-	2485	lincRNA	long intergenic non-protein coding RNA 1667 [Source:HGNC Symbol;Acc:HGNC:52455]	-	61	52	46	120	131	126	1.45077	1.2483	1.07741	2.72205	2.95748	2.57554
ENSG00000120049	25.8687	15.7124	26.5667	62.2885	41.3176	45.4551	-1.12719	0.00381588	0.0398703	KCNIP2	10	101825974	101843920	-	3397	protein_coding	potassium voltage-gated channel interacting protein 2 [Source:HGNC Symbol;Acc:HGNC:15522]	-	25	15	26	63	42	51	0.434951	0.263413	0.44548	1.04541	0.693634	0.762603
ENSG00000179954	113.822	62.8495	130.79	244.211	214.458	213.015	-1.12642	2.35195e-05	0.000445213	SSC5D	19	55488404	55519098	+	7314	protein_coding	scavenger receptor cysteine rich family member with 5 domains [Source:HGNC Symbol;Acc:HGNC:26641]	-	110	60	128	247	218	239	0.88886	0.489371	1.0186	1.90364	1.67216	1.65984
ENSG00000189212	33.1119	37.7097	17.3705	70.1982	52.1389	69.5196	-1.12332	0.00227517	0.0258503	DPY19L2P1	7	35079989	35186041	-	8272	transcribed_unprocessed_pseudogene	DPY19L2 pseudogene 1 [Source:HGNC Symbol;Acc:HGNC:22305]	-	32	36	17	71	53	78	0.228631	0.259617	0.119616	0.483826	0.359453	0.47897
ENSG00000105516	166.594	62.8495	180.858	366.81	273.483	253.123	-1.12185	0.000693339	0.0094071	DBP	19	48630030	48637438	-	6544	protein_coding	D-box binding PAR bZIP transcription factor [Source:HGNC Symbol;Acc:HGNC:2697]	TF_bZIP	161	60	177	371	278	284	1.45405	0.546952	1.57427	3.19575	2.3833	2.20444
ENSG00000227268	35.1814	24.0923	17.3705	50.424	63.9439	51.694	-1.11549	0.00288458	0.0316597	KLLN	10	87859161	87863437	-	4277	protein_coding	killin, p53 regulated DNA replication inhibitor [Source:HGNC Symbol;Acc:HGNC:37212]	-	34	23	17	51	65	58	0.469824	0.320797	0.231345	0.67216	0.852611	0.688831
ENSG00000133466	48.6331	38.7572	58.2423	112.713	90.5052	111.41	-1.11099	6.2444e-05	0.0010863	C1QTNF6	22	37180167	37199385	-	7143	protein_coding	C1q and TNF related 6 [Source:HGNC Symbol;Acc:HGNC:14343]	-	47	37	57	114	92	125	0.388877	0.309003	0.464456	0.899634	0.722577	0.888901
ENSG00000174669	80.7103	56.5646	71.5257	135.453	158.384	155.082	-1.10425	3.90277e-06	8.45435e-05	SLC29A2	11	66362521	66372214	-	2720	protein_coding	solute carrier family 29 member 2 [Source:HGNC Symbol;Acc:HGNC:11004]	-	78	54	70	137	161	174	1.69481	1.18431	1.49789	2.83918	3.32073	3.24941
ENSG00000181513	95.1967	31.4248	95.027	191.809	145.595	139.039	-1.10287	0.00217015	0.0248927	ACBD4	17	45132600	45144181	+	3776	protein_coding	acyl-CoA binding domain containing 4 [Source:HGNC Symbol;Acc:HGNC:23337]	-	92	30	93	194	148	156	1.43996	0.473948	1.43351	2.89609	2.19891	2.09854
ENSG00000160323	50.7026	24.0923	79.7	123.588	104.278	102.497	-1.09491	0.00299329	0.0325592	ADAMTS13	9	133414358	133459402	+	5708	protein_coding	ADAM metallopeptidase with thrombospondin type 1 motif 13 [Source:HGNC Symbol;Acc:HGNC:1366]	-	49	23	78	125	106	115	0.50735	0.240373	0.795355	1.23443	1.04183	1.02338
ENSG00000188385	118.996	117.319	172.683	303.533	258.727	309.273	-1.09125	3.96395e-07	1.00233e-05	JAKMIP3	10	132104671	132184809	+	7608	protein_coding	Janus kinase and microtubule interacting protein 3 [Source:HGNC Symbol;Acc:HGNC:23523]	-	115	112	169	307	263	347	0.893352	0.878191	1.29291	2.27462	1.93938	2.31677
ENSG00000167549	81.745	38.7572	100.136	142.374	164.287	163.104	-1.08952	0.000508511	0.00713174	CORO6	17	29614756	29622907	-	4321	protein_coding	coronin 6 [Source:HGNC Symbol;Acc:HGNC:21356]	-	79	37	98	144	167	183	1.08053	0.51081	1.32006	1.87854	2.16825	2.15125
ENSG00000180155	23.7992	24.0923	47.0026	62.2885	68.8626	70.4109	-1.08585	0.00233985	0.0264234	LYNX1	8	142771197	142777810	-	5022	protein_coding	Ly6/neurotoxin 1 [Source:HGNC Symbol;Acc:HGNC:29604]	-	23	23	46	63	70	79	0.270674	0.273208	0.533128	0.70714	0.781984	0.799051
ENSG00000186205	39.3204	41.8997	24.5231	90.961	63.9439	67.737	-1.07431	0.00130337	0.0161682	2023-03-01	1	220786759	220819657	+	9258	protein_coding	mitochondrial amidoxime reducing component 1 [Source:HGNC Symbol;Acc:HGNC:26189]	-	38	40	24	92	65	76	0.242584	0.257741	0.150885	0.56016	0.393888	0.416985
ENSG00000108984	81.745	99.5118	84.809	195.764	169.205	194.298	-1.0724	4.49991e-07	1.12946e-05	MAP2K6	17	69414698	69553861	+	16655	protein_coding	mitogen-activated protein kinase kinase 6 [Source:HGNC Symbol;Acc:HGNC:6846]	-	79	95	83	198	172	218	0.280335	0.340268	0.290057	0.670135	0.579376	0.664868
ENSG00000108840	280.416	201.119	306.539	581.36	564.674	508.919	-1.06978	2.03143e-08	6.21491e-07	HDAC5	17	44076746	44123702	-	7618	protein_coding	histone deacetylase 5 [Source:HGNC Symbol;Acc:HGNC:14068]	-	271	192	300	588	574	571	2.10244	1.50349	2.29209	4.35089	4.22715	3.80732
ENSG00000078114	49.6679	45.0422	33.7192	93.9271	84.6027	90.9102	-1.06968	0.000164034	0.00262532	NEBL	10	20779973	21174187	-	13654	protein_coding	nebulette [Source:HGNC Symbol;Acc:HGNC:16932]	-	48	43	33	95	86	102	0.207767	0.187867	0.140671	0.392198	0.353358	0.379458
ENSG00000261455	26.9034	28.2823	23.5013	55.3676	63.9439	45.4551	-1.06481	0.00221156	0.0252259	LINC01003	7	152463786	152465549	+	1764	lincRNA	long intergenic non-protein coding RNA 1003 [Source:HGNC Symbol;Acc:HGNC:48957]	-	26	27	23	56	65	51	0.871104	0.913076	0.758892	1.7895	2.06724	1.46857
ENSG00000254837	30.0077	41.8997	33.7192	67.2321	72.7976	78.4323	-1.04979	0.00058466	0.0080612	AP001372.2	11	74493366	74498533	+	2493	bidirectional_promoter_lncRNA	uncharacterized LOC100287896 [Source:NCBI gene;Acc:100287896]	-	29	40	33	68	74	88	0.687498	0.957148	0.770446	1.53755	1.66528	1.79302
ENSG00000225138	71.3975	31.4248	66.4167	116.667	108.213	123.887	-1.0427	0.000879387	0.0116072	SLC9A3-AS1	5	473236	480884	+	4302	processed_transcript	SLC9A3 antisense RNA 1 [Source:HGNC Symbol;Acc:HGNC:40550]	-	69	30	65	118	110	139	0.947925	0.415999	0.879414	1.54616	1.4345	1.64123
ENSG00000091622	74.5018	51.3271	67.4385	119.634	143.628	134.583	-1.04129	3.03328e-05	0.000559143	PITPNM3	17	6451264	6556494	-	10609	protein_coding	PITPNM family member 3 [Source:HGNC Symbol;Acc:HGNC:21043]	-	72	49	66	121	146	151	0.401101	0.275526	0.362093	0.642914	0.772067	0.72298
ENSG00000235109	842.284	1101.96	743.867	1827.13	1872.08	1820.88	-1.03822	5.83575e-10	2.16517e-08	ZSCAN31	6	28324693	28356271	-	4957	protein_coding	zinc finger and SCAN domain containing 31 [Source:HGNC Symbol;Acc:HGNC:14097]	zf-C2H2	814	1052	728	1848	1903	2043	9.70512	12.6601	8.54797	21.0148	21.5376	20.935
ENSG00000249087	36.2161	29.3298	51.0898	70.1982	74.7651	94.4753	-1.03815	0.00122282	0.0153086	ZNF436-AS1	1	23368997	23371839	+	2655	antisense	ZNF436 antisense RNA 1 [Source:HGNC Symbol;Acc:HGNC:25122]	-	35	28	50	71	76	106	0.77911	0.629122	1.09611	1.50742	1.60593	2.02799
ENSG00000119938	113.822	99.5118	90.9398	201.696	224.295	198.755	-1.03771	3.54547e-07	9.08904e-06	PPP1R3C	10	91628442	91633054	-	2524	protein_coding	protein phosphatase 1 regulatory subunit 3C [Source:HGNC Symbol;Acc:HGNC:9293]	-	110	95	89	204	228	223	2.57572	2.24531	2.05235	4.55599	5.06783	4.48786
ENSG00000152661	1049.23	1220.33	1066.75	2325.44	2358.05	2155.11	-1.03541	8.15172e-16	5.67727e-14	GJA1	6	121435577	121449727	+	3413	protein_coding	gap junction protein alpha 1 [Source:HGNC Symbol;Acc:HGNC:4274]	-	1014	1165	1044	2352	2397	2418	17.5589	20.3625	17.8039	38.8457	39.4011	35.9869
ENSG00000105605	39.3204	26.1873	50.068	77.1191	85.5864	73.0847	-1.02685	0.00131789	0.0163086	CACNG7	19	53909335	53943941	+	2800	protein_coding	calcium voltage-gated channel auxiliary subunit gamma 7 [Source:HGNC Symbol;Acc:HGNC:13626]	-	38	25	49	78	87	82	0.802086	0.532627	1.01856	1.57028	1.74316	1.48758
ENSG00000054793	50.7026	59.7071	59.2641	117.656	120.018	106.062	-1.01779	3.87411e-05	0.000700222	ATP9A	20	51596514	51768634	-	8317	protein_coding	ATPase phospholipid transporting 9A (putative) [Source:HGNC Symbol;Acc:HGNC:13540]	-	49	57	58	119	122	119	0.348197	0.408837	0.405893	0.806533	0.822943	0.726782
ENSG00000128510	606.362	675.633	645.775	1285.32	1272.97	1329.78	-1.01225	7.44308e-16	5.21937e-14	CPA4	7	130293134	130324180	+	3958	protein_coding	carboxypeptidase A4 [Source:HGNC Symbol;Acc:HGNC:15740]	-	586	645	632	1300	1294	1492	8.75019	9.72132	9.29377	18.5144	18.3415	19.1477
ENSG00000162576	355.953	193.786	397.478	689.129	624.682	591.808	-1.00808	3.27747e-05	0.000599283	MXRA8	1	1352689	1361777	-	3622	protein_coding	matrix remodeling associated 8 [Source:HGNC Symbol;Acc:HGNC:7542]	-	344	185	389	697	635	664	5.61313	3.04695	6.25103	10.8474	9.83563	9.31201
ENSG00000067836	152.108	77.5144	189.032	289.691	285.288	265.6	-1.00487	0.000365259	0.00531253	ROGDI	16	4796968	4802950	-	3683	protein_coding	rogdi homolog [Source:HGNC Symbol;Acc:HGNC:29478]	-	147	74	185	293	290	298	2.35891	1.19859	2.92362	4.48443	4.41746	4.10997
ENSG00000110455	77.606	73.3245	92.9834	157.204	157.4	174.69	-1.00449	5.28277e-06	0.000112409	ACCS	11	44065925	44084222	+	5826	protein_coding	1-aminocyclopropane-1-carboxylate synthase homolog (inactive) [Source:HGNC Symbol;Acc:HGNC:23989]	-	75	70	91	159	160	196	0.760828	0.716752	0.909121	1.5384	1.54073	1.70887
ENSG00000198125	87.9535	70.182	107.289	201.696	183.962	146.169	-1.00089	4.7462e-05	0.000842182	MB	22	35606764	35637951	-	2168	protein_coding	myoglobin [Source:HGNC Symbol;Acc:HGNC:6915]	-	85	67	105	204	187	164	2.31715	1.84356	2.81891	5.30411	4.83904	3.84245
