# Supplementary material for: Uncovering the rewired IAP-JAK regulatory axis as an immune-dependent vulnerability of LKB1-mutant lung cancer
Source: Nat Commun. 2025 Mar 8;16:2324. doi: 10.1038/s41467-025-57297-5 (PMC11890758; doi:10.1038/s41467-025-57297-5)
Supplement: Supplementary file 6 — Supplementary Data 4 [file 41467_2025_57297_MOESM6_ESM.xlsx]

## Sheet: Sheet1
Target	Clone	Metal
Ly6G/C [Gr1]	RB6-8C5	141Pr
CD11c	N418	142Nd
CD69	H1.2F3	145Nd
CD45	30-F11	147Sm
CD11b [MAC1]	M1/70	148Nd
CD19	6D5	149Sm
CD25	3C7	151Eu
CD3e	145-2C11	152Sm
TER-119	TER119	154Sm
CD62L	MEL-14	160Gd
CD8a	53-6.7	168Er
TCRÎ²	H57-597	169Tm
NK1.1	PK136	170Er
CD44	IM7	171Yb
CD4	RM4-5	172Yb
B220	RA3-6B2	176Yb
