# Supplementary material for: Uncovering the rewired IAP-JAK regulatory axis as an immune-dependent vulnerability of LKB1-mutant lung cancer
Source: Nat Commun. 2025 Mar 8;16:2324. doi: 10.1038/s41467-025-57297-5 (PMC11890758; doi:10.1038/s41467-025-57297-5)
Supplement: Supplementary file 7 — Supplementary Data 5 [file 41467_2025_57297_MOESM7_ESM.xlsx]

## Sheet: Sheet1
Supplementary Data 5
Key Source Table
	REAGENT or RESOURCE	SOURCE	IDENTIFIER
	Antibodies
	CD3 monoclonal antibody (OKT3)	Thermo Fisher Scientific	Cat# 16-0037-81, RRID:AB_468854
	DYKDDDDK Tag (anti-Flag) Rabbit mAb	Cell Signaling Technology	Cat# 14793, RRID:AB_2572291
	Tb cryptate-conjugated anti-GST antibody	Cisbio Bioassays	Cat# 61GSTTLB
	Mouse monoclonal anti-GST (B-14) antibody	Santa Cruz Biotechnology	Cat# sc-138, RRID:AB_627677
	Rabbit Anti-HA-Tag Monoclonal Antibody	Cell Signaling Technology	Cat# 3724, RRID:AB_1549585
	Anti-β-Actin Antibody	Sigma-Aldrich	Cat# A5441, RRID:AB_476744
	STING (D2P2F) antibody	Cell Signaling Technology	Cat# 13647, RRID:AB_2732796
	TBK1/NAK (D1B4) Rabbit mAb	Cell Signaling Technology	Cat# 3504, RRID:AB_2255663
	Phospho-TBK1/NAK (Ser172) (D52C2) XP Rabbit monoclonal Antibody	Cell Signaling Technology	Cat# 5483, RRID:AB_10693472
	IRF3 antibody	Abcam	Cat# ab68481, RRID:AB_11155653
	IRF3 (phospho S386) antibody	Abcam	Cat# ab76493, RRID:AB_1523836
	LKB1 Monoclonal Antibody	Thermo Fisher Scientific	Cat# AHO1392, RRID:AB_2536337
	Jak1 (D1T6W) Mouse mAb antibody	Cell Signaling Technology	Cat# 50996, RRID:AB_2716281
	Jak2 (D2E12) XP Rabbit mAb antibody	Cell Signaling Technology	Cat# 3230, RRID:AB_2128522
	Tyk2 (D4I5T) Rabbit mAb antibody	Cell Signaling Technology	Cat# 14193, RRID:AB_2798419
	Stat1 Antibody	Cell Signaling Technology	Cat# 9172, RRID:AB_2198300
	Phospho-Stat1 (Tyr701) (D4A7) Rabbit mAb	Cell Signaling Technology	Cat# 7649, RRID:AB_10950970
	Stat3 (79D7) Rabbit mAb antibody	Cell Signaling Technology	Cat# 4904, RRID:AB_331269
	Phospho-Stat3 (Tyr705) (D3A7) XP Rabbit mAb	Cell Signaling Technology	Cat# 9145, RRID:AB_2491009
	c-IAP1 (D5G9) Rabbit mAb	Cell Signaling Technology	Cat# 7065, RRID:AB_10890862
	Anti-Ubiquitin Antibody	Cell Signaling Technology	Cat# 3933, RRID:AB_2180538
	Peroxidase-AffiniPure Goat Anti-Mouse IgG (H + L) antibody	Jackson ImmunoResearch Labs	Cat# 115-035-003, RRID:AB_10015289
	Peroxidase-AffiniPure Goat Anti-Rabbit IgG (H+L) antibody	Jackson ImmunoResearch Labs	Cat# 111-035-003, RRID:AB_2313567
	Mouse CD8 antibody (IHC)	Abcam	Cat# ab237723
	Chemicals, peptides, and recombinant proteins
	EEBL small molecule library	Emory Chemical Biology Discovery Center	(Mo et al., 2019; Tang et al., 2021)
	Human recombinant IL-2	PeproTech	Cat# 200-02
	Recombinant Human IFNg	BD Biosciences	Cat# 554617
	Recombinant mouse IFNg	BD Biosciences	Cat# 554587
	recombinant Streptococcus pyogenes Cas9	Aldevron	9212-0.25MG
	MG-132	Selleckchem	Cat# S2619
	birinapant	Selleckchem	Cat# S7015
	BV-6	Selleckchem	Cat# S7597
	GDC0152	Selleckchem	Cat# S7010
	AZD5582	Selleckchem	Cat# S7362
	LCL161	Selleckchem	Cat# S7009
	AT406	Selleckchem	Cat# S2754
	Necrostatin-1	Selleckchem	Cat# S8037
	Oclacitinib	APExBIO	Cat# B5960
	Tofacitinib	LC laboratories	Cat# T1377
	H-151	Cayman	Cat# 25857
	ADU-S100	Chemietek	Cat# CT-ADUS100
	Poly(dA:dT)/lyoVec	InvivoGen	Cat# tlrl-patc
	Dimethyl sulfoxide	Sigma-Aldrich	Cat# D2650-100ml
	DTT (dithiothreitol)	Thermo Fisher Scientific	Cat# R0862
	N-Ethylmaleimide	Sigma-Aldrich	Cat# E3876
	birinapant (for in vivo experiments)	LC laboratories	Cat# B-9135
	SBE-β-CD	MedChemExpress	Cat# HY-17031
	Polyethylenimine	Polysciences	Cat# 23966
	FuGENE HD	Promega	Cat# E2311
	16% Paraformaldehyde	Thermo Fisher Scientific	Cat# 50-980-487
	Dual-Glo luciferase kit	Promega	Cat# E2920
	Puromycin	InvivoGen	Cat# ant-pr-1
	Hygromycin	InvivoGen	Cat# ant-hg-1
	Critical commercial assays
	CellTiter-Blue Cell Viability Assay	Promega	Cat# G8081
	SsoAdvanced Universal SYBR Green	Bio-Rad	Cat# 1725274
	Gateway™ BP Clonase™ II Enzyme mix	Thermo Fisher Scientific	Cat# 11789100
	Gateway™ LR Clonase™ II Enzyme mix	Thermo Fisher Scientific	Cat# 11791100
	Incucyte Caspase3/7 Green Dye	SARTORIUS	Cat# 4440
	CellTracker™ Green CMFDA Dye	Thermo Fisher Scientific	Cat# C2925
	Mar Maxpar® Mouse Sp/LN Phenotyping Panel Kit	Fluidigm	Cat# 201306
	Nano-Glo® HiBiT Lytic Detection System	Promega	Cat# N3030
	Experimental models
	Peripheral Blood Mononuclear Cells, Human, Normal	ATCC	Cat# PCS-800-011
	HEK293T	ATCC	Cat# CRL-3216; RRID: CVCL_0063
	A549	ATCC	Cat# CCL-185, RRID:CVCL_0023
	H1792	ATCC	Cat# CRL-5895, RRID:CVCL_1495
	H1299	ATCC	Cat# CRL-5803, RRID:CVCL_0060
	H292	ATCC	Cat# CRL-1848, RRID:CVCL_0455
	Calu-1	ATCC	Cat# HTB-54, RRID:CVCL_0608
	H1944	ATCC	Cat# CRL-5907, RRID:CVCL_1508
	H23	ATCC	Cat# CRL-5800, RRID:CVCL_1547
	H460	ATCC	Cat# HTB-177, RRID:CVCL_0459
	H1755	ATCC	Cat# CRL-5892, RRID:CVCL_1492
	Incucyte® A549 NucLight Red Cells	Sartorius	Cat# 4491
	Jurkat T cells	ATCC	Cat# TIB-152
	NK92-MI cells	ATCC	Cat# CRL-2408
	Primary normal CD8+ T cells	Stemcell	Cat# 200-0164
	Primary normal CD56+ NK cells	Stemcell	Cat# 70037
	WRJ388	Winship Cancer Institute	(Jin et al., 2021)
	KW634	Gifted from Dr. Kwok-Kin Wong	(Gandhi et al., 2009)
	Immune-competent KL mice	Emory Winship Cancer Institute	(Gilbert-Ross et al., 2017; Jin et al., 2021)
	Immune-deficient nude mice	Harlan Laboratories	Strains: Hsd: Athymic Nude-Foxn1nu
	Oligonucleotides and Plasmids
	shRNA targeting STING	Sigma-Aldrich	TRCN0000135555
	shRNA targeting LKB1 #1	Sigma-Aldrich	TRCN0000000408
	shRNA targeting LKB1 #2	Sigma-Aldrich	TRCN0000000411
	shRNA targeting JAK1 #1	Sigma-Aldrich	TRCN0000003102
	shRNA targeting JAK1 #2	Sigma-Aldrich	TRCN0000003105
	shRNA targeting STAT1 #1	Sigma-Aldrich	TRCN0000004265
	shRNA targeting STAT1 #2	Sigma-Aldrich	TRCN0000004268
	shRNA targeting cIAP1 #1	Sigma-Aldrich	TRCN0000378682
	shRNA targeting cIAP1 #2	Sigma-Aldrich	TRCN0000320867
	qPCR Primers	IDT	Supplementary Table 1
	STING-HiBiT Alt-R CRISPR RNA (crRNA)	IDT	Supplementary Table 1
	STING-HiBiT Alt-R trans-activating crRNA (tracrRNA)	IDT	Supplementary Table 1
	STING-HiBiT ssODN DNA templates	IDT	Supplementary Table 1
	pLKO.1-puro non-target shRNA	Sigma-Aldrich	Cat# SHC016
	STK11(LKB1)-pDONR223	OpenBiosystem Kinome Entry ORF set	(Li et al., 2017)
	BIRC2(cIAP1)-pDONOR221	Gifted from Dr. Gordon Mill	Human ORFeome Collection
	IFNGR1-pDONR221	Gifted from Dr. Gordon Mill	Human ORFeome Collection
	IFNGR2-pDONR221	Gifted from Dr. Gordon Mill	Human ORFeome Collection
	JAK1-pDONR221	Gifted from Dr. Gordon Mill	Human ORFeome Collection
	JAK2-pDONR221	Gifted from Dr. Gordon Mill	Human ORFeome Collection
	JAK3-pDONR221	Gifted from Dr. Gordon Mill	Human ORFeome Collection
	TYK2-pDONR221	Gifted from Dr. Gordon Mill	Human ORFeome Collection
	STAT1-pDONR221	Gifted from Dr. Gordon Mill	Human ORFeome Collection
	STAT3-pDONR221	Gifted from Dr. Gordon Mill	Human ORFeome Collection
	STAT4-pDONR221	Gifted from Dr. Gordon Mill	Human ORFeome Collection
	STAT5A-pDONR221	Gifted from Dr. Gordon Mill	Human ORFeome Collection
	TMEM173(STING)-pDONR221	Gifted from Dr. Gordon Mill	Human ORFeome Collection
	pHAGE-puro lentivirus vector	Gifted from Dr. Gordon Mill	(Ng et al., 2018)
	pCMV-dR8.91	Emory University Viral Vector Core	N/A
	pCMV-VSVG	Emory University Viral Vector Core	N/A
	HA-ubiquitin	Gifted from Edward Yeh	Addgene Cat# 18712
	Mutant STK11-pDONR221	Emory University	(Li et al., 2017)
	Venus-flag pSCM167 Vector	Emory University	(Li et al., 2017)
	Gateway™ pDEST™27 Vector	Invitrogen	Cat# 11812013
	pGL4[luc2P/GAS-RE/Hygro] Vector	Promega	Cat# CS179301
	pGL4.45[luc2P/ISRE/Hygro] Vector	Promega	Cat# E4141
	Renilla Luciferase Vectors	Emory University	(Mo and Fu, 2016)
	Software and algorithms
	Graphpad Prism	Graphpad; v9	https://www.graphpad.com/scientific-software/prism/
	IncuCyte S3 software	Essen BioScience; S3	https://www.essenbioscience.com/en/products/software/incucyte-s3-software-v2018b/
	NIS-Elements Viewer v. 5.21.00	Nikon	https://www.microscope.healthcare.nikon.com/products/software/nis-elements/viewer
	Image J	Wayne Rasband, NIH	https://imagej.net/
	Image Lab	Bio-Rad	https://www.bio-rad.com/en-us/product/image-lab-software?ID=KRE6P5E8Z
	Cytobank	Cytobank	https://www.cytobank.org
