# Supplementary material for: Uncovering the rewired IAP-JAK regulatory axis as an immune-dependent vulnerability of LKB1-mutant lung cancer
Source: Nat Commun. 2025 Mar 8;16:2324. doi: 10.1038/s41467-025-57297-5 (PMC11890758; doi:10.1038/s41467-025-57297-5)
Supplement: Supplementary file 10 — Source Data [file 41467_2025_57297_MOESM10_ESM.xlsx]

## Sheet: Fig_1I
			TR-FRET Signal normalized signal
		GST-cIAP1+VF-	Vector	LKB1 WT	LKB1 Q37*	LKB1 Y60*	LKB1 E70*	LKB1 E120*
		#1	1.04394	1.31498	1.1604	1.00582	1.13711	1.20699
		#2	0.908417	1.75119	1.08629	1.1117	0.993118	0.933827
		#3	0.859714	1.50979	1.05664	1.14981	0.92324	1.29804
		#4	1.18793	1.60508	0.853362	0.95712	1.07358	1.28534

## Sheet: Fig_2A
					E:T ratio	H1792 LKB1-WT		H1792 LKB1-KD
						Mean	SD	Mean	SD
					0.625	100	3.11	100	3.42
					1.25	97.1	7.64	96.8	4.72
					2.5	58.6	9.48	88.1	5.84
					5	35.3	2.03	77.3	2.06
					10	19.1	1.24	66.1	4.75

## Sheet: Fig_2B
LKB1	WT (AUC)	MUT (AUC)
	401.9	810.6
	693.7	1731
	339.7	988
	785.3	1010

## Sheet: Fig_2C
rank#	compound name	immune selectivity
1	YM155 (Sepantronium Bromide)	-1.51653
2	Romidepsin (FK228, Depsipeptide)	-0.697754
3	BGT226 (NVP-BGT226)	-0.425756
4	Pictilisib (GDC-0941)	0.398994
5	ENMD-2076	0.451189
6	MK-8245	0.471173
7	ZM 447439	0.478272
8	PD0325901	0.50983
9	Cladribine	0.545597
10	EX 527 (Selisistat)	0.578737
11	Lenvatinib (E7080)	0.582411
12	AZD6482	0.583189
13	OSI-906 (Linsitinib)	0.587913
14	Gemfibrozil	0.598881
15	Ispinesib (SB-715992)	0.601276
16	VX-680 (Tozasertib, MK-0457)	0.602809
17	Voriconazole	0.609976
18	JTC-801	0.618248
19	MK-2206 2HCl	0.618459
20	Valproic acid sodium salt (Sodium valproate)	0.625068
21	PD184352 (CI-1040)	0.6441
22	Temsirolimus (CCI-779, NSC 683864)	0.647507
23	Moxifloxacin HCl	0.649023
24	AC480 (BMS-599626)	0.651382
25	Imatinib Mesylate (STI571)	0.658546
26	Refametinib (RDEA119, Bay 86-9766)	0.662914
27	TGX-221	0.664286
28	Enzastaurin (LY317615)	0.666286
29	Andarine	0.669889
30	PHA-680632	0.671107
31	Ki16425	0.682005
32	Oxethazaine	0.683342
33	Streptozotocin (STZ)	0.688123
34	17-DMAG (Alvespimycin) HCl	0.690916
35	Asenapine maleate	0.693204
36	Flupirtine maleate	0.698095
37	Miconazole Nitrate	0.698219
38	Quizartinib (AC220)	0.701243
39	Sildenafil Citrate	0.705088
40	BIIB021	0.705429
41	Benazepril HCl	0.706313
42	ME0328	0.707768
43	WZ3146	0.709865
44	Divalproex Sodium	0.710709
45	SRT1720	0.712903
46	Paclitaxel	0.713609
47	Ursodiol	0.713835
48	Oxcarbazepine	0.714976
49	Pirarubicin	0.721955
50	TAK-700 (Orteronel)	0.722308
51	Rifampin	0.724395
52	Ganetespib (STA-9090)	0.728179
53	Atazanavir Sulfate	0.728251
54	GSK429286A	0.730867
55	BX-795	0.731577
56	Vemurafenib (PLX4032, RG7204)	0.732345
57	Leflunomide	0.732954
58	Sulfadiazine	0.73313
59	Vecuronium Bromide	0.734976
60	Pelitinib (EKB-569)	0.73594
61	Doxifluridine	0.737273
62	Cilostazol	0.739636
63	Febuxostat	0.74016
64	Onalespib (AT13387)	0.740361
65	PD98059	0.740727
66	VX-661	0.741109
67	WZ8040	0.751913
68	Azaguanine-8	0.753048
69	Exemestane	0.753578
70	Closantel Sodium	0.753631
71	Meclofenoxate (Centrophenoxine) HCl	0.753722
72	Reserpine	0.75597
73	Anidulafungin (LY303366)	0.756331
74	Tranilast	0.756788
75	SB431542	0.758122
76	Cimetidine	0.760292
77	Raloxifene HCl	0.760318
78	Pazopanib HCl (GW786034 HCl)	0.761431
79	Menadione	0.762978
80	Difluprednate	0.764341
81	Tipifarnib	0.766648
82	Cilnidipine	0.768462
83	Bentiromide	0.768487
84	Tenovin-6	0.769808
85	SB216763	0.770208
86	Repaglinide	0.770849
87	Bleomycin Sulfate	0.771385
88	Rucaparib (AG-014699,PF-01367338)	0.771556
89	Oxaprozin	0.772672
90	Volasertib (BI 6727)	0.772817
91	Biperiden HCl	0.773109
92	Cyromazine	0.773836
93	SB525334	0.774556
94	Prasugrel	0.774826
95	Fingolimod (FTY720) HCl	0.775556
96	Benzbromarone	0.77579
97	Isoxicam	0.77646
98	Triclabendazole	0.779384
99	Tropisetron HCl	0.780921
100	Pimasertib (AS-703026)	0.781126
101	UNC1215	0.781738
102	Alfacalcidol	0.783801
103	Tofacitinib (CP-690550) Citrate	0.78441
104	JNJ-26854165 (Serdemetan)	0.785005
105	Meprednisone	0.785421
106	Tretinoin	0.785421
107	SGC-CBP30	0.785778
108	Thioridazine HCl	0.785945
109	Metronidazole	0.785987
110	Almotriptan Malate	0.786012
111	MC1568	0.787591
112	BIBR 1532	0.788285
113	AZD2461	0.788516
114	Ramelteon	0.788549
115	17-AAG (Tanespimycin)	0.790379
116	Metaraminol Bitartrate	0.791309
117	Docetaxel	0.79361
118	PF-573228	0.793934
119	Avobenzone	0.79474
120	Naratriptan	0.796126
121	PLX-4720	0.796438
122	I-BET151 (GSK1210151A)	0.797325
123	Zileuton	0.797977
124	Pinacidil	0.798077
125	Budesonide	0.798748
126	Trichlormethiazide	0.799035
127	Acarbose	0.799224
128	Dexamethasone (DHAP)	0.799234
129	Methylprednisolone	0.799691
130	HA14-1	0.800303
131	Levosulpiride	0.80047
132	3-Methyladenine (3-MA)	0.801628
133	CYC116	0.802445
134	Thonzonium Bromide	0.80281
135	Chloroambucil	0.804503
136	Pizotifen Malate	0.805261
137	U0126-EtOH	0.805272
138	Oxybutynin	0.805341
139	Nobiletin	0.805929
140	Hydroxyurea	0.807478
141	Meticrane	0.807492
142	Bicalutamide	0.807635
143	LY2228820	0.808324
144	Bephenium Hydroxynaphthoate	0.808632
145	Levobetaxolol HCl	0.809103
146	Venlafaxine	0.810356
147	Fluoxetine HCl	0.811028
148	Vorinostat (SAHA, MK0683)	0.812151
149	Benzethonium Chloride	0.812563
150	Vismodegib (GDC-0449)	0.81283
151	Pyridostigmine Bromide	0.813165
152	Ethamsylate	0.813349
153	Estrone	0.81345
154	Artemisinin	0.813559
155	GSK1059615	0.813753
156	Quetiapine Fumarate	0.814124
157	Zebularine	0.814997
158	Mepenzolate Bromide	0.815117
159	20-Hydroxyecdysone	0.815154
160	Penciclovir	0.815657
161	Diltiazem HCl	0.816302
162	Butein	0.816442
163	Apatinib	0.816659
164	Alexidine HCl	0.817358
165	Prilocaine	0.817663
166	EPZ5676	0.818097
167	Gabexate Mesylate	0.818347
168	Bosentan	0.81845
169	Beta-Lapachone	0.818535
170	Amorolfine HCl	0.818638
171	Dipyridamole	0.820031
172	Daunorubicin HCl	0.820715
173	Aurora A Inhibitor I	0.821562
174	PD123319	0.821938
175	Oxybuprocaine HCl	0.822774
176	PHA-665752	0.823341
177	Sasapyrine	0.823608
178	Amoxicillin	0.823995
179	Droperidol	0.824269
180	Bromfenac Sodium	0.824569
181	Sparfloxacin	0.824842
182	Thiazovivin	0.825062
183	Odanacatib (MK-0822)	0.825514
184	Carteolol HCl	0.825726
185	Beta Carotene	0.826405
186	Levofloxacin	0.826861
187	Tolazoline HCl	0.827026
188	Lafutidine	0.827537
189	Ranolazine 2HCl	0.827556
190	Rosiglitazone	0.827826
191	ZSTK474	0.828795
192	Ampicillin Trihydrate	0.829204
193	Dexmedetomidine HCl	0.829356
194	Retapamulin	0.829367
195	Pyrilamine Maleate	0.830432
196	Flunixin Meglumin	0.831371
197	SU11274	0.831516
198	Sodium Phenylbutyrate	0.831656
199	Dibenzothiophene	0.831827
200	Benzoic Acid	0.832729
201	Felodipine	0.833074
202	Zonisamide	0.833423
203	BIRB 796 (Doramapimod)	0.833543
204	Rapamycin (Sirolimus)	0.833694
205	Uracil	0.834657
206	Ospemifene	0.834898
207	Tianeptine sodium	0.835199
208	Etofibrate	0.835421
209	Clevudine	0.835959
210	Nisoldipine	0.836077
211	Osthole	0.836133
212	Pentoxifylline	0.836413
213	SB202190 (FHPI)	0.837189
214	Difloxacin HCl	0.837273
215	Curcumin	0.837406
216	Pipenzolate Bromide	0.83747
217	Doxazosin Mesylate	0.837716
218	AZ 960	0.837919
219	Haloperidol	0.837949
220	Benzocaine	0.838006
221	Zoxazolamine	0.838068
222	BMS-754807	0.838089
223	Alibendol	0.838187
224	Cetrimonium Bromide (CTAB)	0.838981
225	Ginkgolide B	0.839251
226	Posaconazole	0.839957
227	Trilostane	0.840068
228	Pilocarpine HCl	0.840156
229	Demeclocycline HCl	0.840457
230	1-Hexadecanol	0.840848
231	SP600125	0.84089
232	Bumetanide	0.841554
233	Naftopidil DiHCl	0.841969
234	BX-912	0.84222
235	JNJ-7706621	0.843351
236	Cyclandelate	0.84454
237	Moxonidine	0.844734
238	Atracurium Besylate	0.845391
239	ID-8	0.845724
240	Flopropione	0.845883
241	PA-824	0.846379
242	Fedratinib (SAR302503, TG101348)	0.846665
243	Quipazine Maleate	0.846955
244	Thiostrepton	0.847233
245	Mezlocillin Sodium	0.847999
246	Cetirizine DiHCl	0.848668
247	Epinastine HCl	0.848836
248	Aprepitant	0.848909
249	Calcitriol	0.848912
250	Tyrphostin 9	0.848996
251	Methotrexate	0.849695
252	JNK-IN-8	0.850176
253	Safinamide Mesylate	0.850299
254	Varespladib (LY315920)	0.850309
255	AZ191	0.850327
256	Cinepazide maleate	0.850488
257	Methyclothiazide	0.850514
258	GSK2656157	0.850543
259	Pefloxacin Mesylate Dihydrate	0.851426
260	HER2-Inhibitor-1	0.851948
261	WYE-354	0.852677
262	Metoclopramide HCl	0.853006
263	Celecoxib	0.853102
264	Chloramphenicol	0.853199
265	ML323	0.853214
266	Nomifensine Maleate	0.853624
267	Methoxsalen	0.854132
268	TG100-115	0.854523
269	Roscovitine (Seliciclib,CYC202)	0.854963
270	Clarithromycin	0.855021
271	Vincristine	0.855372
272	Doxercalciferol	0.855464
273	Labetalol HCl	0.855922
274	Mianserin HCl	0.856544
275	GSK2636771	0.857649
276	Tivozanib (AV-951)	0.857847
277	Tinidazole	0.858854
278	Crizotinib (PF-02341066)	0.859528
279	Isoetharine Mesylate	0.859568
280	Mesalamine	0.859906
281	Luminespib (AUY-922, NVP-AUY922)	0.860305
282	Nystatin (Fungicidin)	0.860837
283	Axitinib	0.861175
284	Mechlorethamine HCl	0.861187
285	Cefditoren Pivoxil	0.861753
286	Dabrafenib (GSK2118436)	0.862131
287	Verapamil HCl	0.862236
288	Riluzole	0.862396
289	Dibenzepine HCl	0.862435
290	Semagacestat (LY450139)	0.862465
291	Bromhexine HCl	0.862472
292	Moxalactam Disodium	0.863554
293	Pramipexole 2HCl Monohydrate	0.86412
294	Dicoumarol	0.864157
295	Betamethasone Dipropionate	0.864269
296	Benzthiazide	0.864433
297	Azaperone	0.864675
298	Tolazamide	0.864684
299	CC-292 (AVL-292)	0.865033
300	Fluvastatin Sodium	0.866313
301	Cyproterone Acetate	0.86638
302	Tegafur (FT-207, NSC 148958)	0.867007
303	Loteprednol etabonate	0.867081
304	Dimaprit 2HCl	0.867833
305	MGCD-265	0.868297
306	Chlorocresol	0.868324
307	Etomidate	0.868905
308	PF-00562271	0.869334
309	Epalrestat	0.869809
310	Clofoctol	0.869951
311	Danusertib (PHA-739358)	0.870031
312	Cilomilast	0.870373
313	Metoprolol Tartrate	0.872077
314	XAV-939	0.872077
315	Rivastigmine Tartrate	0.87213
316	Rifapentine	0.872611
317	Rolipram	0.872959
318	Sulconazole Nitrate	0.873161
319	4E1RCat	0.873188
320	PP1	0.874046
321	PI-103	0.874402
322	Pranoprofen	0.874402
323	Levonorgestrel	0.87483
324	Avagacestat (BMS-708163)	0.87499
325	Penicillin G Sodium	0.875009
326	Bosutinib (SKI-606)	0.875017
327	Fluconazole	0.875043
328	VER-49009	0.875153
329	Mexiletine HCl	0.875358
330	PFI-1 (PF-6405761)	0.876202
331	AZD1981	0.876437
332	Telmisartan	0.876469
333	Bacitracin	0.876502
334	VX-222 (VCH-222, Lomibuvir)	0.876986
335	Pitavastatin Calcium	0.877121
336	Butacaine	0.877521
337	Ropivacaine HCl	0.878284
338	Ethionamide	0.879317
339	Naproxen Sodium	0.87938
340	Chlorothiazide	0.879448
341	Clofarabine	0.879556
342	Lorcaserin HCl	0.879866
343	Betaxolol HCl	0.880806
344	Alfuzosin HCl	0.880845
345	SC75741	0.880858
346	Ketorolac	0.881063
347	Luliconazole	0.881247
348	Allopurinol	0.881284
349	Silymarin	0.883051
350	Apitolisib (GDC-0980, RG7422)	0.883842
351	Diminazene Aceturate	0.884358
352	Melatonin	0.884481
353	Valnemulin HCl	0.884688
354	Felbamate	0.884903
355	Captopril	0.884975
356	Memantine HCl	0.885046
357	Doxorubicin (Adriamycin)	0.885427
358	Azilsartan Medoxomil	0.885883
359	Desloratadine	0.886256
360	Choline Chloride	0.886644
361	5-hydroxymethyl Tolterodine (PNU 200577, 5-HMT, 5-HM)	0.886661
362	Tolmetin Sodium	0.88675
363	Nutlin-3	0.886783
364	Triamcinolone	0.887919
365	Guanabenz Acetate	0.888981
366	Sodium 4-Aminosalicylate	0.889651
367	GSK J4 HCl	0.890208
368	Amlodipine	0.890518
369	Biochanin A	0.890555
370	Domiphen Bromide	0.89084
371	Clorprenaline HCl	0.890862
372	Tacrolimus (FK506)	0.890887
373	Procyclidine HCl	0.891152
374	Physostigmine Salicylate	0.891438
375	Topotecan HCl	0.891647
376	Meclocycline Sulfosalicylate	0.891793
377	QNZ (EVP4593)	0.892173
378	BIX 02188	0.89258
379	Brivanib (BMS-540215)	0.893266
380	(6-)e-?Aminocaproic acid	0.893342
381	Eprosartan Mesylate	0.893418
382	Trelagliptin	0.893485
383	Mecarbinate	0.894072
384	Isotretinoin	0.894751
385	Wnt-C59 (C59)	0.895093
386	Cyproheptadine HCl	0.895168
387	MM-102	0.895265
388	WAY-100635 Maleate	0.895322
389	Ronidazole	0.895327
390	Regorafenib (BAY 73-4506)	0.895592
391	Milrinone	0.896027
392	NMDA (N-Methyl-D-aspartic acid)	0.896088
393	Afatinib (BIBW2992)	0.896345
394	Desvenlafaxine Succinate	0.896389
395	Efaproxiral Sodium	0.897092
396	Lornoxicam	0.898009
397	Mercaptopurine (6-MP)	0.898175
398	Sulfamethoxazole	0.898398
399	AICAR (Acadesine)	0.898448
400	Anastrozole	0.898964
401	Pralatrexate	0.898985
402	Diphenidol HCl	0.899026
403	Sulfaguanidine	0.899473
404	Loxistatin Acid (E-64C)	0.899771
405	L-Adrenaline	0.899975
406	Amphotericin B	0.90046
407	Z-VAD-FMK	0.900535
408	Tiopronin	0.901053
409	Nitarsone	0.901073
410	Noscapine HCl	0.901383
411	FPH1 (BRD-6125)	0.901444
412	ESI-09	0.901777
413	SRPIN340	0.901891
414	Kinetin	0.901902
415	CZC24832	0.902072
416	MLN8054	0.9022
417	Trometamol	0.902652
418	Urapidil HCl	0.902659
419	(+)-Matrine	0.902808
420	Bimatoprost	0.903425
421	Pracinostat (SB939)	0.903428
422	Nelarabine	0.903837
423	Ritonavir	0.903928
424	Ticarcillin sodium	0.904012
425	Chromocarb	0.904176
426	Tranylcypromine (2-PCPA) HCl	0.904902
427	Nebivolol	0.905085
428	KU-55933 (ATM Kinase Inhibitor)	0.90559
429	Synephrine HCl	0.9057
430	Saxagliptin	0.905928
431	LY294002	0.906013
432	Amiloride HCl dihydrate	0.906083
433	Nutlin-3b	0.906248
434	Carbachol	0.906877
435	WYE-125132 (WYE-132)	0.906921
436	Pranlukast	0.906928
437	Pentoxyverine Citrate	0.907921
438	Cyclizine 2HCl	0.908243
439	Ractopamine HCl	0.908424
440	CAY10505	0.908658
441	Amlodipine Besylate	0.909689
442	Ticagrelor	0.90975
443	Resveratrol	0.909789
444	Vandetanib (ZD6474)	0.909958
445	PCI-24781 (Abexinostat)	0.910996
446	ADL5859 HCl	0.912058
447	Anacetrapib (MK-0859)	0.912122
448	IOWH032	0.91241
449	Cinchophen	0.912585
450	GW4064	0.912803
451	Phenazopyridine HCl	0.912862
452	AG-18	0.914232
453	GW9508	0.914425
454	Alpelisib (BYL719)	0.914811
455	Oxybutynin chloride	0.915182
456	Mitoxantrone HCl	0.915252
457	Isoniazid	0.915279
458	JNK Inhibitor IX	0.91531
459	Fosfomycin Tromethamine	0.915689
460	Aspartame	0.915968
461	MK-8776 (SCH 900776)	0.916076
462	HMN-214	0.916645
463	Costunolide	0.916654
464	Serotonin HCl	0.916827
465	Dydrogesterone	0.917097
466	AT101	0.917205
467	Istradefylline	0.917215
468	HC-030031	0.917902
469	Epothilone A	0.918106
470	Dicyclomine HCl	0.918589
471	AST-1306	0.918818
472	IWR-1-endo	0.919071
473	Pancuronium dibromide	0.919385
474	Trospium chloride	0.91964
475	Lacidipine	0.919958
476	Pomalidomide	0.920184
477	Bisoprolol fumarate	0.920334
478	Hydrocortisone	0.920505
479	Mosapride Citrate	0.920528
480	Ribavirin	0.92075
481	Nicardipine HCl	0.920815
482	Meropenem	0.921046
483	NVP-BSK805 2HCl	0.921651
484	Santacruzamate A (CAY10683)	0.921977
485	CHIR-124	0.922126
486	Sulphadimethoxine	0.922199
487	Atorvastatin Calcium	0.922232
488	Atglistatin	0.922635
489	Atomoxetine HCl	0.922817
490	TAK-715	0.923518
491	SGC 0946	0.924407
492	Fexofenadine HCl	0.92441
493	Cinacalcet HCl	0.92483
494	Methylhydantoin-5-(D)	0.925091
495	Nifedipine	0.925375
496	Mupirocin	0.925797
497	Piceatannol	0.926228
498	Articaine HCl	0.926354
499	FPH2 (BRD-9424)	0.926436
500	Quinine HCl Dihydrate	0.926442
501	Rebamipide	0.926456
502	Silibinin	0.926464
503	Procainamide HCl	0.926688
504	Eletriptan HBr	0.9272
505	Obatoclax Mesylate (GX15-070)	0.92728
506	Tolnaftate	0.927486
507	Fidaxomicin	0.927494
508	N6022	0.927649
509	Lenalidomide (CC-5013)	0.927788
510	Venetoclax (ABT-199, GDC-0199)	0.927862
511	Sirtinol	0.927881
512	Fenoprofen Calcium	0.927909
513	Dalcetrapib (JTT-705, RO4607381)	0.928172
514	Bifonazole	0.928305
515	Deltarasin	0.928488
516	Nilvadipine	0.92854
517	Ampicillin sodium	0.928621
518	Griseofulvin	0.928657
519	SSR128129E	0.928704
520	OSU-03012 (AR-12)	0.928818
521	Olaparib (AZD2281, Ku-0059436)	0.928926
522	Scopine	0.929057
523	Glipizide	0.929326
524	Diphenhydramine HCl	0.929481
525	Piracetam	0.929602
526	NVP-ADW742	0.929612
527	Deoxyarbutin	0.929851
528	Metaproterenol Sulfate	0.930042
529	Ciproxifan	0.930369
530	CUDC-101	0.930624
531	GSK1838705A	0.930741
532	Brivanib Alaninate (BMS-582664)	0.930798
533	Ethynodiol diacetate	0.931019
534	Darunavir Ethanolate	0.931525
535	Degrasyn (WP1130)	0.931666
536	PF-04217903	0.931694
537	NH125	0.932102
538	Tolbutamide	0.932542
539	BTZ043 Racemate	0.932674
540	CNX-2006	0.933112
541	Sodium salicylate	0.933235
542	Teniposide	0.933372
543	Methoxamine HCl	0.933469
544	Nifenazone	0.933637
545	Antazoline HCl	0.934041
546	Galeterone	0.934043
547	Semaxanib (SU5416)	0.93414
548	URB597	0.934269
549	Bekanamycin	0.934293
550	(+)-JQ1	0.934298
551	Sitagliptin phosphate monohydrate	0.934334
552	Ketanserin	0.93447
553	Amiloride HCl	0.934601
554	Bergapten	0.934616
555	Cathepsin Inhibitor 1	0.934821
556	Spiramycin	0.935107
557	A66	0.935507
558	Etizolam	0.93578
559	Bisacodyl	0.936216
560	Temocapril HCl	0.936959
561	Chlormezanone	0.937169
562	Diosmetin	0.937475
563	Tubastatin A	0.937563
564	Nicotine Ditartrate	0.937615
565	Famciclovir	0.937796
566	Dienogest	0.938664
567	Tenofovir Disoproxil Fumarate	0.938825
568	Aceclidine HCl	0.93922
569	Flucytosine	0.939306
570	BMS-378806	0.939369
571	Ivabradine HCl	0.939462
572	OC000459	0.939463
573	Isradipine	0.939478
574	Moexipril HCl	0.939972
575	AMG-458	0.940505
576	Zotarolimus(ABT-578)	0.940578
577	Pindolol	0.941066
578	Ketoprofen	0.941129
579	Rifaximin	0.941631
580	Zibotentan (ZD4054)	0.941695
581	Trifluridine	0.942014
582	Deflazacort	0.942301
583	Anisindione	0.942621
584	Erythritol	0.942621
585	Diosmin	0.942774
586	Prucalopride Succinate	0.94281
587	Erdosteine	0.94287
588	Macitentan	0.942996
589	Isovaleramide	0.94328
590	Rifabutin	0.943388
591	9-Aminoacridine	0.943465
592	Pifithrin-µ	0.943529
593	Chloroprocaine HCl	0.943615
594	Tioconazole	0.944455
595	Phenoxybenzamine HCl	0.944706
596	SB408124	0.944831
597	Tanshinone IIA	0.944886
598	Inosine	0.94502
599	Clorgyline HCl	0.945269
600	Brucine	0.945894
601	Erythromycin Ethylsuccinate	0.946162
602	Nabumetone	0.946283
603	PF-3758309	0.946767
604	RITA (NSC 652287)	0.946804
605	Gossypol Acetate	0.94698
606	VU 0361737	0.947017
607	Methocarbamol	0.947567
608	Nutlin-3a	0.947889
609	Triamcinolone Acetonide	0.947956
610	Plinabulin (NPI-2358)	0.948258
611	Flumazenil	0.948361
612	Tigecycline	0.948381
613	BI 2536	0.949291
614	Hydrastinine HCl	0.949669
615	ML130 (Nodinitib-1)	0.949689
616	CP-673451	0.949905
617	Trimethoprim	0.950521
618	NSC 405020	0.950635
619	Aniracetam	0.951041
620	AZD7545	0.951325
621	Silodosin	0.951846
622	Dibucaine HCl	0.952157
623	PJ34	0.952166
624	Aminophylline	0.952205
625	Guaifenesin	0.952393
626	Sclareol	0.952467
627	Azlocillin sodium salt	0.952535
628	Balofloxacin	0.952694
629	Y-320	0.952785
630	Vildagliptin (LAF-237)	0.9528
631	Acetarsone	0.952877
632	Pramoxine HCl	0.953263
633	IOX2	0.953382
634	Amidopyrine	0.95349
635	Elvitegravir (GS-9137, JTK-303)	0.953561
636	Acemetacin	0.953602
637	PD128907 HCl	0.953898
638	Apixaban	0.954002
639	NU7441 (KU-57788)	0.954048
640	GSK2334470	0.954158
641	Phenacetin	0.954266
642	Propylthiouracil	0.954522
643	Diacerein	0.954526
644	Embelin	0.954546
645	Cysteamine HCl	0.954546
646	Climbazole	0.955104
647	Oxprenolol HCl	0.955545
648	Irinotecan	0.955966
649	Alizapride HCl	0.956078
650	(-)-Epigallocatechin Gallate	0.956103
651	Zalcitabine	0.956326
652	Malotilate	0.956438
653	Propafenone HCl	0.956548
654	Bepotastine Besilate	0.956583
655	Omecamtiv mecarbil (CK-1827452)	0.956963
656	ZM 336372	0.956988
657	PF-5274857	0.957099
658	CK-636	0.957199
659	SB271046	0.957209
660	RVX-208	0.957218
661	Alisertib (MLN8237)	0.957342
662	Trimebutine	0.957532
663	Bilobalide	0.958129
664	Hyoscyamine	0.958236
665	Camostat Mesilate	0.958239
666	PD 151746	0.958293
667	Cyclobenzaprine HCl	0.95834
668	Lomeguatrib	0.958351
669	GW3965 HCl	0.958374
670	Lithocholic acid	0.958395
671	TPCA-1	0.958457
672	AEE788 (NVP-AEE788)	0.958507
673	Guanosine	0.958568
674	JZL184	0.958588
675	Shikimic Acid	0.958627
676	Protionamide	0.958633
677	DMXAA (Vadimezan)	0.958658
678	Dropropizine	0.959035
679	PF-3716556	0.959271
680	PCI-34051	0.959385
681	Aloe-emodin	0.959391
682	Tubastatin A HCl	0.959407
683	Trimipramine Maleate	0.959511
684	Sorafenib	0.959652
685	Ribitol	0.959946
686	P5091 (P005091)	0.96019
687	Manidipine	0.960413
688	Doxylamine Succinate	0.960576
689	Sulfisoxazole	0.960838
690	NPS-2143	0.961393
691	Sulfamethizole	0.961445
692	Glafenine HCl	0.961449
693	Novobiocin Sodium	0.961721
694	Dutasteride	0.961914
695	Sabutoclax	0.961954
696	Fulvestrant	0.962063
697	Tie2 kinase inhibitor	0.962205
698	Medetomidine HCl	0.962313
699	Flumequine	0.962801
700	Anagrelide HCl	0.962914
701	Clinafoxacin HCl	0.962917
702	Indacaterol Maleate	0.962958
703	Doripenem Hydrate	0.963197
704	Laetrile	0.963295
705	Pazopanib	0.963324
706	Rolitetracycline	0.963406
707	Neohesperidin	0.963412
708	TAK-632	0.963427
709	Oxymatrine	0.963723
710	Erlotinib HCl (OSI-744)	0.963724
711	LY2886721	0.964208
712	Tetracycline HCl	0.964338
713	4-Methylumbelliferone (4-MU)	0.964491
714	Bromosporine	0.964875
715	Oxeladin Citrate	0.964877
716	PD168393	0.96524
717	Dehydroepiandrosterone (DHEA)	0.965269
718	Vitamin D2	0.965839
719	2-Thiouracil	0.965865
720	Zidovudine	0.965881
721	Bendroflumethiazide	0.965891
722	Sitaxentan sodium	0.965998
723	Florfenicol	0.966037
724	Eltrombopag Olamine	0.966194
725	Ribociclib (LEE011)	0.966285
726	Procodazole	0.966818
727	Noradrenaline bitartrate monohydrate	0.966888
728	Nitrendipine	0.966947
729	Galunisertib (LY2157299)	0.967119
730	AZ 3146	0.967484
731	TAK-875	0.96774
732	(-)-Blebbistatin	0.967969
733	Dexlansoprazole	0.967994
734	Tetrahydrozoline HCl	0.9683
735	GSK923295	0.968631
736	Esmolol HCl	0.968823
737	Pioglitazone	0.968897
738	Allylthiourea	0.969565
739	BI-D1870	0.96957
740	GSK2606414	0.96958
741	PYR-41	0.96969
742	Aminoglutethimide	0.970109
743	Pramipexole	0.970114
744	Triflusal	0.970439
745	Ivermectin	0.970529
746	Cloxacillin Sodium	0.970622
747	VX-809 (Lumacaftor)	0.970699
748	TG101209	0.970704
749	Epinephrine Bitartrate	0.970704
750	Ceritinib (LDK378)	0.970727
751	(-)-Parthenolide	0.970847
752	Probenecid	0.970852
753	Aloperine	0.970887
754	Olopatadine HCl	0.97091
755	WP1066	0.971195
756	Ketoconazole	0.971405
757	Rimantadine	0.971455
758	Ipatasertib (GDC-0068)	0.97147
759	Oligomycin A	0.971483
760	Chlorzoxazone	0.972606
761	Buspirone HCl	0.972696
762	Chlorogenic Acid	0.972797
763	Triamterene	0.972996
764	Sotrastaurin	0.973074
765	Propranolol HCl	0.973157
766	AT9283	0.973393
767	Sulbactam	0.97342
768	Vitamin D3	0.973647
769	BMS-794833	0.973654
770	WZ4003	0.973762
771	Dexamethasone Acetate	0.974236
772	Phlorizin	0.974242
773	Pyrazinamide	0.974292
774	SB590885	0.974519
775	Mefloquine HCl	0.974711
776	Cinoxacin	0.974884
777	VGX-1027	0.97499
778	Indole-3-carbinol	0.975318
779	Ornidazole	0.975456
780	Pioglitazone HCl	0.975618
781	Scopolamine HBr	0.975736
782	Morin Hydrate	0.975912
783	Necrostatin-1	0.975953
784	Clemastine Fumarate	0.975956
785	Sulindac	0.976112
786	Reboxetine mesylate	0.976413
787	BMS-777607	0.97678
788	Telatinib	0.977203
789	Telaprevir (VX-950)	0.977262
790	Closantel	0.977663
791	Bufexamac	0.977735
792	SB705498	0.977797
793	Anisotropine Methylbromide	0.977808
794	Suprofen	0.978012
795	Tacrine HCl	0.978181
796	Loxapine Succinate	0.978431
797	Carprofen	0.978534
798	HSP990 (NVP-HSP990)	0.978591
799	Ferrostatin-1 (Fer-1)	0.978849
800	Probucol	0.9792
801	Hyodeoxycholic acid (HDCA)	0.979382
802	Pimecrolimus	0.97969
803	Methimazole	0.979912
804	Cepharanthine	0.980008
805	Phenothrin	0.980103
806	Nitazoxanide	0.980333
807	Lopinavir	0.980423
808	Sodium Danshensu	0.980616
809	Azilsartan	0.980621
810	Ibutilide Fumarate	0.980902
811	CFTRinh-172	0.981015
812	Tempol	0.981057
813	Fenticonazole Nitrate	0.981185
814	PF-4708671	0.981209
815	PIK-293	0.981214
816	Brompheniramine hydrogen maleate	0.981235
817	Primaquine Diphosphate	0.981449
818	Benzydamine HCl	0.981699
819	Triapine	0.981895
820	CX-4945 (Silmitasertib)	0.982
821	Everolimus (RAD001)	0.982041
822	GNF-5	0.982045
823	Nimodipine	0.982095
824	Nimesulide	0.98217
825	Adenine HCl	0.982279
826	Picrotoxinin	0.982304
827	OSI-420	0.982537
828	Butylscopolamine Bromide	0.982758
829	Mestranol	0.982885
830	Olanzapine	0.98301
831	Myricetin	0.983068
832	Danoprevir (ITMN-191)	0.983104
833	Oxytetracycline (Terramycin)	0.98318
834	Econazole nitrate	0.9832
835	Mepiroxol	0.983473
836	Tangeretin	0.98364
837	Busulfan	0.98386
838	5-hydroxytryptophan (5-HTP)	0.984098
839	Neohesperidin Dihydrochalcone (Nhdc)	0.984128
840	LY2811376	0.984321
841	Olmesartan Medoxomil	0.984373
842	Mirtazapine	0.984571
843	(S)-10-Hydroxycamptothecin	0.984625
844	JSH-23	0.984722
845	Benserazide HCl	0.985732
846	Betamipron	0.985796
847	Tyrphostin AG 1296	0.98582
848	Dacomitinib (PF299804, PF299)	0.985984
849	IKK-16 (IKK Inhibitor VII)	0.986188
850	Amprenavir	0.986235
851	CEP-33779	0.986275
852	Doxycycline Hyclate	0.986508
853	Clindamycin	0.986558
854	Milciclib (PHA-848125)	0.98656
855	Zaltoprofen	0.986618
856	6H05	0.986623
857	Sulfamethazine	0.986854
858	Mycophenolate Mofetil	0.986979
859	Ketotifen Fumarate	0.987124
860	Emodin	0.987214
861	PF-4981517	0.987231
862	Cryptotanshinone	0.987503
863	ZLN005	0.987793
864	Ethinyl Estradiol	0.987868
865	Puerarin	0.9879
866	Arecoline	0.988016
867	Phloretin	0.988053
868	Clindamycin HCl	0.988067
869	Levosimendan	0.988106
870	SGI-1027	0.988208
871	Kaempferol	0.988235
872	LY2608204	0.988269
873	Iloperidone	0.988289
874	AS-252424	0.988387
875	Flufenamic acid	0.988682
876	Butoconazole nitrate	0.988766
877	Rutaecarpine	0.988849
878	5-Aminolevulinic acid HCl	0.988868
879	YO-01027 (Dibenzazepine)	0.988915
880	Oxytetracycline Dihydrate	0.988921
881	SB203580	0.989255
882	Alogliptin	0.989572
883	YM201636	0.989576
884	PF-04929113 (SNX-5422)	0.989749
885	Limonin	0.990291
886	Binimetinib (MEK162, ARRY-162, ARRY-438162)	0.990501
887	Ammonium Glycyrrhizinate	0.990755
888	Icotinib	0.990821
889	NVP-AEW541	0.991131
890	Quinacrine 2HCl	0.991186
891	Pidotimod	0.9913
892	Quercetin Dihydrate	0.99146
893	Salicin	0.991467
894	Phenytoin	0.991586
895	Domperidone	0.991631
896	Tropicamide	0.991632
897	Aloin	0.991663
898	Spectinomycin HCl	0.991829
899	3-Aminobenzamide	0.992086
900	Bethanechol chloride	0.992144
901	Mitotane	0.992176
902	Pifithrin-a (PFTa)	0.992274
903	Carbimazole	0.99236
904	Ziprasidone HCl	0.992457
905	Equol	0.992738
906	Sulfamerazine	0.992748
907	Amisulpride	0.992923
908	PNU-120596	0.992951
909	Forskolin	0.992985
910	Ifenprodil Tartrate	0.992994
911	Honokiol	0.993139
912	IOX1	0.993323
913	Estradiol	0.993644
914	Flunarizine 2HCl	0.99375
915	Ursolic Acid	0.99389
916	Carbadox	0.9939
917	Clevidipine Butyrate	0.99467
918	BIX 02189	0.994718
919	Avasimibe	0.994766
920	NSC 319726	0.994795
921	Ki8751	0.995036
922	Finasteride	0.99511
923	Tiotropium Bromide hydrate	0.995237
924	Clorsulon	0.995328
925	Bupivacaine HCl	0.995473
926	Levetiracetam	0.99551
927	Dabigatran Etexilate	0.995634
928	Canagliflozin	0.995798
929	Thiamphenicol	0.995843
930	Coumarin	0.995937
931	Dexmedetomidine	0.99621
932	Rocuronium Bromide	0.99635
933	Phenformin HCl	0.99667
934	ML133 HCl	0.996858
935	Sclareolide	0.996876
936	Nicorandil	0.997159
937	Betaxolol	0.997196
938	Xylometazoline HCl	0.997199
939	Itraconazole	0.997213
940	Diclofenac Diethylamine	0.997229
941	Lincomycin HCl	0.997623
942	INCB024360 analogue	0.997684
943	Fluticasone propionate	0.997783
944	MNS (3,4-Methylenedioxy-ß-nitrostyrene, MDBN)	0.997945
945	Berberine HCl	0.99804
946	Prochlorperazine Dimaleate	0.998094
947	Selinexor (KPT-330)	0.99826
948	Promethazine HCl	0.99831
949	Mequinol	0.998322
950	Terazosin HCl	0.998499
951	Sulfathiazole	0.998591
952	BMS-265246	0.998641
953	Idebenone	0.998803
954	Mifepristone	0.998815
955	Oridonin	0.998853
956	Dapagliflozin	0.998863
957	Atropine	0.999186
958	PAC-1	0.999464
959	Imidapril HCl	0.999622
960	Lonidamine	0.999697
961	Vanillin	0.999698
962	GNE-7915	0.99979
963	UNC2881	0.999809
964	Phthalylsulfacetamide	0.999873
965	MK-2461	0.999884
966	ML347	1.0002
967	Droxinostat	1.00034
968	1-Azakenpaullone	1.00037
969	Tilmicosin	1.00051
970	Montelukast Sodium	1.00052
971	Xanthone	1.00068
972	Daidzein	1.00084
973	Biotin (Vitamin B7)	1.00084
974	K02288	1.00089
975	Methscopolamine	1.00119
976	CW069	1.00127
977	Tioxolone	1.00129
978	(+)-Usniacin	1.00154
979	Cyclophosphamide Monohydrate	1.00182
980	Teriflunomide	1.00189
981	BRL-15572	1.0019
982	Drospirenone	1.00206
983	Lomustine	1.00253
984	Daphnetin	1.0026
985	GSK690693	1.00287
986	Cyclosporine	1.00293
987	Sorafenib Tosylate	1.00293
988	Ondansetron HCl	1.00312
989	Desvenlafaxine	1.00319
990	Piperine	1.00347
991	Manidipine 2HCl	1.00351
992	Fesoterodine Fumarate	1.00361
993	Formoterol Hemifumarate	1.00365
994	Roxatidine Acetate HCl	1.00401
995	TIC10 Analogue	1.00416
996	Taxifolin (Dihydroquercetin)	1.00417
997	Chlorprothixene	1.00425
998	Idoxuridine	1.00428
999	Ilomastat (GM6001, Galardin)	1.0043
1000	Losartan Potassium (DuP 753)	1.00473
1001	SANT-1	1.00474
1002	Tetrahydropapaverine HCl	1.00504
1003	KU-60019	1.00543
1004	Dovitinib (TKI-258) Dilactic Acid	1.00556
1005	CGI1746	1.00558
1006	Ozagrel HCl	1.00577
1007	Lapatinib (GW-572016) Ditosylate	1.00577
1008	Moroxydine HCl	1.00611
1009	Diphenylpyraline HCl	1.00619
1010	GW842166X	1.0062
1011	Maprotiline HCl	1.00625
1012	Clofibric Acid	1.0063
1013	Tiratricol	1.00631
1014	Dihydromyricetin	1.00639
1015	Naringin	1.00646
1016	Piroxicam	1.0076
1017	Vilazodone HCl	1.00765
1018	Homatropine Methylbromide	1.00834
1019	Paeonol	1.00843
1020	Esomeprazole Sodium	1.00846
1021	Oleanolic Acid	1.00851
1022	NVP-BHG712	1.00857
1023	Broxyquinoline	1.00873
1024	Belnacasan (VX-765)	1.00877
1025	SGI-1776 free base	1.00908
1026	Diethylstilbestrol	1.00908
1027	Luteolin	1.00917
1028	Decamethonium Bromide	1.00929
1029	Cephalexin	1.00931
1030	Sorbitol	1.00974
1031	Hesperidin	1.00978
1032	Racecadotril	1.00978
1033	Cortisone acetate	1.00982
1034	Carbamazepine	1.00991
1035	Digoxigenin	1.01009
1036	Clonidine HCl	1.01016
1037	Torcetrapib	1.01031
1038	Doxapram HCl	1.01048
1039	L-Thyroxine	1.01049
1040	Pimobendan	1.01051
1041	Maraviroc	1.01089
1042	Phenylephrine HCl	1.01092
1043	GSK256066	1.01099
1044	Tanshinone I	1.011
1045	LDC000067	1.01118
1046	AZD3514	1.01136
1047	Org 27569	1.01176
1048	Loratadine	1.0118
1049	Mometasone furoate	1.01204
1050	Mubritinib (TAK 165)	1.01214
1051	AZD1080	1.01237
1052	Rigosertib (ON-01910)	1.01249
1053	Rupatadine Fumarate	1.01263
1054	Chrysophanic Acid	1.0127
1055	BMS-536924	1.01283
1056	RG2833 (RGFP109)	1.01285
1057	Dioscin	1.01292
1058	Phenytoin Sodium	1.01294
1059	Estriol	1.01305
1060	D-Mannitol	1.01319
1061	Aciclovir	1.01334
1062	Prednisolone Acetate	1.01338
1063	Pramiracetam	1.0135
1064	Isoconazole nitrate	1.01368
1065	Baicalein	1.01368
1066	Azathioprine	1.0137
1067	Caffeic Acid	1.01372
1068	Gliquidone	1.01386
1069	Tolvaptan	1.01403
1070	Sulfasalazine	1.01403
1071	UNC669	1.01411
1072	Meglumine	1.01422
1073	Polydatin	1.01433
1074	Aripiprazole	1.01452
1075	Ritodrine HCl	1.01453
1076	Sesamin	1.01454
1077	Lansoprazole	1.01489
1078	Nalidixic acid	1.01494
1079	Sodium Nitrite	1.01518
1080	Nateglinide	1.01532
1081	Methyl-Hesperidin	1.01552
1082	Chenodeoxycholic Acid	1.01598
1083	Vardenafil HCl Trihydrate	1.01601
1084	Miconazole	1.01602
1085	BMY 7378	1.01603
1086	Norethindrone	1.01619
1087	Loperamide HCl	1.01647
1088	Gynostemma Extract	1.01682
1089	CCT129202	1.01689
1090	T0901317	1.01694
1091	Liothyronine Sodium	1.01708
1092	Terfenadine	1.01717
1093	NMS-E973	1.01737
1094	Voreloxin (SNS-595)	1.01748
1095	Ciprofibrate	1.0175
1096	Clindamycin palmitate HCl	1.01753
1097	Tetrandrine	1.01761
1098	Clobetasol propionate	1.01771
1099	Pritelivir (BAY 57-1293)	1.01772
1100	Thiabendazole	1.01783
1101	DAPT (GSI-IX)	1.01823
1102	Chloroxine	1.01843
1103	Ataluren (PTC124)	1.0185
1104	10058-F4	1.0187
1105	Osimertinib (AZD9291)	1.01877
1106	Cilengitide	1.01891
1107	MPI-0479605	1.01908
1108	Butenafine HCl	1.01935
1109	Sotalol	1.01947
1110	Tolfenamic Acid	1.01952
1111	Estradiol Benzoate	1.0196
1112	Torin 2	1.01964
1113	Meloxicam	1.01966
1114	Diclofenac Sodium	1.01968
1115	Dronedarone HCl	1.01969
1116	Nelfinavir Mesylate	1.02021
1117	KN-93 Phosphate	1.02043
1118	Ranolazine	1.02089
1119	ICG-001	1.02103
1120	Raltegravir (MK-0518)	1.02132
1121	DL-Carnitine HCl	1.02153
1122	Myricitrin	1.02153
1123	Lovastatin	1.02155
1124	PF-562271	1.02164
1125	Cobicistat (GS-9350)	1.02169
1126	Dihydroartemisinin (DHA)	1.02195
1127	Pregnenolone	1.02201
1128	Bexarotene	1.02216
1129	Duvelisib (IPI-145, INK1197)	1.02228
1130	Camylofin Chlorhydrate	1.02253
1131	WZ811	1.02262
1132	STF-118804	1.02287
1133	Esculin	1.02292
1134	Rutin	1.02294
1135	Tamoxifen Citrate	1.02295
1136	Ozagrel	1.02314
1137	R547	1.02317
1138	Amitriptyline HCl	1.02349
1139	Caspofungin Acetate	1.02367
1140	Tazarotene	1.02391
1141	Estradiol Cypionate	1.02418
1142	Pyridoxine HCl	1.02427
1143	Homatropine Bromide	1.02492
1144	Dovitinib (TKI-258, CHIR-258)	1.02533
1145	CGS 21680 HCl	1.02537
1146	Linezolid	1.02544
1147	Sodium ascorbate	1.02595
1148	Sal003	1.0262
1149	Synephrine	1.02627
1150	Encorafenib (LGX818)	1.02647
1151	Methenamine	1.02655
1152	GSK3787	1.02669
1153	Clomipramine HCl	1.02702
1154	L-Ascorbyl 6-palmitate	1.02715
1155	Fluocinolone Acetonide	1.02782
1156	Gliclazide	1.02792
1157	Amoxicillin Sodium	1.02867
1158	Piperacillin Sodium	1.02892
1159	Methylthiouracil	1.02895
1160	Azomycin	1.0292
1161	Pridinol Methanesulfonate	1.02944
1162	Sinomenine	1.02957
1163	3-Indolebutyric acid (IBA)	1.02957
1164	Piromidic Acid	1.02968
1165	OSI-027	1.02992
1166	Rasagiline Mesylate	1.02993
1167	Tenoxicam	1.02996
1168	L-(+)-Rhamnose Monohydrate	1.0301
1169	Artesunate	1.03025
1170	Andrographolide	1.03026
1171	Palmatine chloride	1.03029
1172	Clotrimazole	1.03033
1173	Fluorometholone Acetate	1.03066
1174	Fisetin	1.03124
1175	Ceftiofur HCl	1.03149
1176	Dichlorphenamide	1.03151
1177	Orotic acid (6-Carboxyuracil)	1.03151
1178	Disulfiram	1.03159
1179	PQ 401	1.03193
1180	Altretamine	1.0324
1181	PU-H71	1.0324
1182	Gastrodin	1.03265
1183	D-Pantothenic acid	1.03287
1184	Ferulic Acid	1.0329
1185	Tandutinib (MLN518)	1.03318
1186	Verteporfin	1.03357
1187	Apocynin	1.03369
1188	Glimepiride	1.03375
1189	(+,-)-Octopamine HCl	1.03378
1190	Roflumilast	1.03393
1191	Arbidol HCl	1.03395
1192	RI-1	1.03437
1193	CCT128930	1.03501
1194	Tyrphostin AG 879	1.0351
1195	Vanillylacetone	1.03511
1196	Cytisine	1.03518
1197	Methazolamide	1.03527
1198	Yohimbine HCl	1.03531
1199	Megestrol Acetate	1.03555
1200	Rilpivirine	1.0356
1201	Valaciclovir HCl	1.03586
1202	Barasertib (AZD1152-HQPA)	1.03595
1203	Diclazuril	1.03596
1204	Hypoxanthine	1.03625
1205	LDE225 (NVP-LDE225,Erismodegib)	1.03654
1206	Voglibose	1.03696
1207	Palomid 529 (P529)	1.03757
1208	Dimethyl Fumarate	1.03777
1209	GW5074	1.03791
1210	Sumatriptan Succinate	1.03801
1211	Rocilinostat (ACY-1215)	1.03905
1212	SH-4-54	1.03945
1213	Bambuterol HCl	1.03957
1214	S- (+)-Rolipram	1.03985
1215	Aclidinium Bromide	1.0399
1216	Formononetin	1.03995
1217	Tolterodine tartrate	1.04027
1218	Cisatracurium Besylate	1.0408
1219	Talazoparib (BMN 673)	1.04087
1220	Formestane	1.04087
1221	Tripelennamine HCl	1.04102
1222	JNJ-38877605	1.04103
1223	Diclofenac Potassium	1.04108
1224	ß-Sitosterol	1.04111
1225	Sucralose	1.04133
1226	Flurbiprofen	1.04136
1227	Aspirin	1.04176
1228	TAME	1.04204
1229	Ethoxzolamide	1.0421
1230	Antipyrine	1.04232
1231	SB269970 HCl	1.04232
1232	IM-12	1.04265
1233	Sulbactam sodium	1.0434
1234	Troxerutin	1.04355
1235	SB505124	1.04388
1236	SC144	1.04389
1237	Enzalutamide (MDV3100)	1.04412
1238	Cediranib (AZD2171)	1.04416
1239	Tetracaine HCl	1.04428
1240	Oxymetazoline HCl	1.04437
1241	Prucalopride	1.04446
1242	Rufinamide	1.04485
1243	Methacycline HCl	1.04487
1244	PIK-294	1.04521
1245	MK-801 (Dizocilpine)	1.04571
1246	10-Deacetylbaccatin-III	1.04572
1247	Phosphatidylcholine	1.04576
1248	Imatinib (STI571)	1.04584
1249	Resminostat	1.04584
1250	PI-1840	1.04588
1251	Gandotinib (LY2784544)	1.04619
1252	Isoprenaline HCl	1.04635
1253	ZM 306416	1.0464
1254	Dofetilide	1.04656
1255	INK 128 (MLN0128)	1.04668
1256	PD173955	1.04677
1257	Didanosine	1.04687
1258	Dyclonine HCl	1.04689
1259	Valsartan	1.04703
1260	Oxaliplatin	1.04708
1261	Genistein	1.04732
1262	Etodolac	1.04737
1263	Olsalazine Sodium	1.04754
1264	RO4929097	1.04789
1265	Ipriflavone (Osteofix)	1.04792
1266	Almorexant HCl	1.04794
1267	Apigenin	1.04799
1268	Geniposidic acid	1.04801
1269	MK-2866 (GTx-024)	1.04829
1270	Duloxetine HCl	1.04853
1271	Fludarabine	1.04854
1272	Acipimox	1.04868
1273	Vatalanib (PTK787) 2HCl	1.04895
1274	BAPTA-AM	1.04896
1275	YH239-EE	1.04896
1276	Asiatic Acid	1.04907
1277	Tasisulam	1.0492
1278	Telbivudine	1.04924
1279	Hesperetin	1.04935
1280	Alizarin	1.04935
1281	Quercetin	1.04964
1282	Gimeracil	1.04979
1283	SNX-2112 (PF-04928473)	1.05019
1284	Pasiniazid	1.0502
1285	MK-2048	1.05045
1286	JNJ-7777120	1.05059
1287	Lapatinib	1.05109
1288	WHI-P154	1.05121
1289	Dapivirine (TMC120)	1.05123
1290	Chrysin	1.05146
1291	LB42708	1.05173
1292	Torkinib (PP242)	1.05193
1293	Nilotinib (AMN-107)	1.0521
1294	Adrenalone HCl	1.05215
1295	Nafcillin Sodium	1.05227
1296	Conivaptan HCl	1.05238
1297	Hexestrol	1.05272
1298	KW-2478	1.05285
1299	MPEP	1.05319
1300	Dopamine HCl	1.05325
1301	Salidroside	1.0533
1302	K-Ras(G12C) inhibitor 9	1.05346
1303	Empagliflozin (BI 10773)	1.05412
1304	Ramipril	1.0544
1305	Clozapine	1.05446
1306	Dinitolmide	1.05453
1307	Amfebutamone (Bupropion) HCl	1.0546
1308	Isoliquiritigenin	1.05461
1309	AG-490 (Tyrphostin B42)	1.05476
1310	Argatroban	1.05487
1311	Terbinafine HCl	1.05495
1312	UK 383367	1.05506
1313	EPZ004777	1.05508
1314	SL-327	1.05591
1315	BKM120 (NVP-BKM120, Buparlisib)	1.05598
1316	Lamotrigine	1.056
1317	Fostamatinib (R788)	1.05642
1318	ZM 323881 HCl	1.05647
1319	Arbutin	1.05661
1320	Fluocinonide	1.05684
1321	GW9662	1.05714
1322	R406	1.05739
1323	LDN-212854	1.05777
1324	Meclofenamate Sodium	1.05787
1325	Naphazoline HCl	1.05807
1326	Xylose	1.05815
1327	Gramine	1.05829
1328	Hordenine	1.05836
1329	Nefiracetam	1.05855
1330	XL888	1.05867
1331	Enalaprilat Dihydrate	1.05878
1332	Miglitol	1.05901
1333	Asaraldehyde	1.05914
1334	TSU-68 (SU6668, Orantinib)	1.05937
1335	ML161	1.05952
1336	Pirfenidone	1.05954
1337	PF-477736	1.05966
1338	Moguisteine	1.0597
1339	Nadifloxacin	1.05978
1340	Cinchonidine	1.05999
1341	Lidocaine	1.06023
1342	Amiodarone HCl	1.06052
1343	Bay 11-7085	1.06062
1344	KW-2449	1.06105
1345	Troxipide	1.06147
1346	Bindarit	1.06163
1347	Turofexorate Isopropyl (XL335)	1.0617
1348	Ethambutol HCl	1.06178
1349	Irsogladine	1.062
1350	Golvatinib (E7050)	1.062
1351	Darapladib (SB-480848)	1.06227
1352	Baricitinib (LY3009104, INCB028050)	1.06243
1353	Milnacipran HCl	1.06246
1354	Triptolide (PG490)	1.06264
1355	Secnidazole	1.06301
1356	S-Ruxolitinib (INCB018424)	1.0635
1357	Rotundine	1.06432
1358	Hydroxyzine 2HCl	1.06444
1359	Xylazine HCl	1.06446
1360	GNF-2	1.06501
1361	Aliskiren Hemifumarate	1.0652
1362	PIK-93	1.06534
1363	Candesartan	1.06535
1364	Quinapril HCl	1.06542
1365	Genipin	1.06545
1366	Lappaconite HBr	1.06548
1367	BMS-833923	1.06568
1368	Azelastine HCl	1.06601
1369	Voxtalisib (SAR245409, XL765)	1.06604
1370	Artemether	1.06612
1371	Bemegride	1.06644
1372	LY411575	1.0665
1373	Tamibarotene	1.06676
1374	Enoxolone	1.0677
1375	Cyclosporin A	1.06778
1376	A922500	1.06784
1377	Tariquidar	1.06839
1378	Sulfamethoxypyridazine	1.06909
1379	Beclomethasone dipropionate	1.0691
1380	Temozolomide	1.06916
1381	Naringenin	1.06927
1382	Dichlorisone Acetate	1.06938
1383	Nicotinamide (Vitamin B3)	1.06944
1384	Foscarnet Sodium	1.07003
1385	Vitamin B12	1.07063
1386	Betamethasone	1.0708
1387	TAK-285	1.07091
1388	CP-91149	1.07121
1389	PF-04620110	1.07134
1390	Epirubicin HCl	1.07141
1391	Sertraline HCl	1.07145
1392	INO-1001 (3-Aminobenzamide)	1.07163
1393	(S)-crizotinib	1.07194
1394	Floxuridine	1.07212
1395	Mdivi-1	1.07243
1396	AZD2014	1.0725
1397	Hematoxylin	1.07259
1398	A-803467	1.07278
1399	Trametinib (GSK1120212)	1.07281
1400	StemRegenin 1 (SR1)	1.07284
1401	Acetanilide	1.07321
1402	Selumetinib (AZD6244)	1.07338
1403	Batimastat (BB-94)	1.07364
1404	Nithiamide	1.07373
1405	LofexidineHCl	1.07378
1406	MRS 2578	1.07408
1407	Sofosbuvir (PSI-7977, GS-7977)	1.07429
1408	JNJ-1661010	1.0746
1409	VUF 10166	1.07465
1410	Doxycycline HCl	1.07467
1411	BIX 01294	1.0747
1412	AZD8931 (Sapitinib)	1.0749
1413	PP2	1.07508
1414	Naringin Dihydrochalcone	1.07516
1415	Azithromycin	1.07521
1416	Geniposide	1.07539
1417	Licofelone	1.07547
1418	Rosiglitazone HCl	1.07571
1419	Baicalin	1.07593
1420	Nizatidine	1.07623
1421	Decitabine	1.07635
1422	VX-702	1.07666
1423	Sertaconazole nitrate	1.07693
1424	TAPI-1	1.07695
1425	DCC-2036 (Rebastinib)	1.07707
1426	Rheochrysidin	1.07721
1427	Prednisone	1.07734
1428	4EGI-1	1.0774
1429	Chlorpromazine HCl	1.07758
1430	CPI-613	1.07783
1431	PMSF	1.07792
1432	SB742457	1.07832
1433	Moclobemide (Ro 111163)	1.0784
1434	Bosentan Hydrate	1.07845
1435	Oxfendazole	1.07847
1436	Flutamide	1.07868
1437	Sunitinib Malate	1.07871
1438	AGI-6780	1.07884
1439	GF109203X	1.07898
1440	Puromycin 2HCl	1.07933
1441	Albendazole Oxide	1.07956
1442	Ibuprofen	1.07969
1443	CEP-32496	1.08025
1444	Bergenin	1.08036
1445	Icariin	1.08117
1446	Glyburide (Glibenclamide)	1.08127
1447	Epiandrosterone	1.08133
1448	Clomifene citrate	1.08139
1449	Edoxaban	1.08171
1450	Mepivacaine HCl	1.08175
1451	Rosiglitazone maleate	1.08208
1452	TAE226 (NVP-TAE226)	1.08222
1453	CH5138303	1.08236
1454	PF-2545920	1.08246
1455	CX-6258 HCl	1.08272
1456	Mitoxantrone	1.08307
1457	A-769662	1.08312
1458	RepSox	1.08326
1459	Pefloxacin Mesylate	1.08336
1460	Gallamine Triethiodide	1.08402
1461	PTC-209	1.08418
1462	EHT 1864	1.08475
1463	Adefovir Dipivoxil	1.08502
1464	PHA-793887	1.08534
1465	Mycophenolic acid	1.08565
1466	BIRB 796 (Doramapimod)	1.08597
1467	PF-477736	1.08601
1468	CAL-101 (Idelalisib, GS-1101)	1.08612
1469	Timolol Maleate	1.08661
1470	ABT-263 (Navitoclax)	1.08719
1471	Zafirlukast	1.08801
1472	Famotidine	1.08811
1473	Gefitinib (ZD1839)	1.08819
1474	Zanamivir	1.08823
1475	Toremifene Citrate	1.08852
1476	Benidipine HCl	1.08855
1477	Emtricitabine	1.08915
1478	PHA-767491	1.08944
1479	Chlorhexidine HCl	1.08989
1480	Ganciclovir	1.08996
1481	IPA-3	1.09026
1482	PF-04691502	1.09048
1483	Omipalisib (GSK2126458, GSK458)	1.09054
1484	Ibrutinib (PCI-32765)	1.09056
1485	TAK-901	1.09071
1486	Nafamostat Mesylate	1.09088
1487	Curcumol	1.09091
1488	Tadalafil	1.0917
1489	AG-14361	1.09183
1490	Ro 31-8220 Mesylate	1.09198
1491	Hesperadin	1.09218
1492	ZCL278	1.09258
1493	Ciclopirox	1.09261
1494	Astragaloside A	1.09292
1495	Optovin	1.09301
1496	PD318088	1.09317
1497	Momelotinib (CYT387)	1.09374
1498	HO-3867	1.09391
1499	Solifenacin succinate	1.09421
1500	GSK1904529A	1.09427
1501	AG-1024	1.09431
1502	Entecavir Hydrate	1.09435
1503	Roxadustat (FG-4592)	1.09448
1504	Vinblastine	1.09492
1505	Irinotecan HCl Trihydrate	1.09498
1506	Carbazochrome sodium sulfonate (AC-17)	1.09538
1507	3-deazaneplanocin A (DZNeP) HCl	1.09564
1508	Carbidopa	1.09621
1509	Buflomedil HCl	1.09669
1510	Dolutegravir (GSK1349572)	1.09679
1511	Otilonium Bromide	1.09714
1512	Terbinafine	1.09721
1513	Linifanib (ABT-869)	1.09741
1514	MLN9708	1.09776
1515	Cabozantinib (XL184, BMS-907351)	1.09789
1516	Veliparib (ABT-888)	1.09793
1517	AM251	1.09843
1518	BRL-54443	1.09848
1519	SKLB1002	1.09877
1520	Carmofur	1.09909
1521	4-Aminohippuric Acid	1.09918
1522	Scopine HCl	1.09924
1523	Roxithromycin	1.09949
1524	Ridaforolimus (Deforolimus, MK-8669)	1.09972
1525	Hydrochlorothiazide	1.09976
1526	Flavoxate HCl	1.0998
1527	Clinofibrate	1.10021
1528	Dextrose	1.10022
1529	CP-724714	1.10038
1530	Laquinimod	1.10046
1531	Telotristat Etiprate (LX 1606 Hippurate)	1.1005
1532	Magnolol	1.10062
1533	Cyclocytidine HCl	1.10091
1534	Salubrinal	1.10098
1535	Nialamide	1.10108
1536	Cefoperazone	1.1013
1537	AZD8330	1.10156
1538	XL019	1.10183
1539	MK-8745	1.10248
1540	Sulfacetamide Sodium	1.10308
1541	Lubiprostone	1.10347
1542	IMD 0354	1.10439
1543	Cyclamic acid	1.105
1544	Vitamin C	1.10533
1545	RAF265 (CHIR-265)	1.10558
1546	Carbenoxolone Sodium	1.10629
1547	(R)-Nepicastat HCl	1.10659
1548	Azacyclonol	1.10706
1549	NVP-BVU972	1.10739
1550	Pyrimethamine	1.10759
1551	Primidone	1.1077
1552	AdipoRon	1.10781
1553	(+)-Bicuculline	1.10783
1554	TAK-733	1.10791
1555	Trifluoperazine 2HCl	1.10814
1556	GW788388	1.10881
1557	Bendamustine HCl	1.10981
1558	Proparacaine HCl	1.10998
1559	TCID	1.10999
1560	Nicotinic Acid	1.11058
1561	Entacapone	1.11114
1562	GDC-0879	1.11116
1563	Alprostadil	1.11119
1564	NMS-P937 (NMS1286937)	1.11125
1565	Halobetasol Propionate	1.11167
1566	Betamethasone Valerate	1.1121
1567	Dicloxacillin Sodium	1.1122
1568	R-(-)-Apomorphine HCl Hemihydrate	1.1127
1569	PHT-427	1.11278
1570	GSK650394	1.11281
1571	M344	1.11293
1572	Motesanib Diphosphate (AMG-706)	1.11313
1573	Stavudine (d4T)	1.11322
1574	SNS-314 Mesylate	1.1134
1575	Risperidone	1.11361
1576	KX2-391	1.11384
1577	Apremilast (CC-10004)	1.11399
1578	Pacritinib (SB1518)	1.11402
1579	Atovaquone	1.11404
1580	KY02111	1.11422
1581	NMS-873	1.11461
1582	BAY 11-7082	1.11465
1583	Acesulfame Potassium	1.11519
1584	Naftopidil	1.11578
1585	Nicaraven	1.1163
1586	LY2603618	1.11678
1587	Geldanamycin	1.1178
1588	Tolcapone	1.11818
1589	Natamycin	1.11867
1590	TWS119	1.11877
1591	EUK 134	1.11877
1592	WAY-600	1.11923
1593	Tofacitinib (CP-690550,Tasocitinib)	1.11966
1594	Mesna	1.12018
1595	CYT997 (Lexibulin)	1.12044
1596	Indapamide	1.12058
1597	SB743921	1.12075
1598	Altrenogest	1.12097
1599	Azatadine dimaleate	1.12099
1600	Niflumic acid	1.12155
1601	Varlitinib	1.122
1602	Ezetimibe	1.12264
1603	GSK1292263	1.12269
1604	Calcium Gluceptate	1.12285
1605	Tebipenem Pivoxil	1.12289
1606	Cephalomannine	1.12305
1607	Desonide	1.12382
1608	Isosorbide	1.124
1609	Escitalopram Oxalate	1.12434
1610	PRX-08066 Maleic acid	1.12454
1611	CTEP (RO4956371)	1.12611
1612	Mirabegron	1.12611
1613	Ki16198	1.12612
1614	Chlorpheniramine Maleate	1.12648
1615	Evacetrapib (LY2484595)	1.12692
1616	Phosphoramidon Disodium Salt	1.12726
1617	P276-00	1.12775
1618	CCG 50014	1.12827
1619	ZM 39923 HCl	1.12886
1620	CCT137690	1.12916
1621	Amprolium HCl	1.12959
1622	GDC-0349	1.13049
1623	Tolperisone HCl	1.13069
1624	UNC1999	1.13112
1625	AEBSF HCl	1.13147
1626	Candesartan Cilexetil	1.1315
1627	Proadifen HCl	1.13159
1628	Etoposide	1.13244
1629	Progesterone	1.13249
1630	Estradiol valerate	1.13258
1631	Flavopiridol (Alvocidib) HCl	1.13294
1632	Avanafil	1.13355
1633	EPZ-6438	1.13364
1634	Ambroxol HCl	1.13387
1635	E-64	1.13405
1636	FR 180204	1.1341
1637	Iniparib (BSI-201)	1.1343
1638	Vonoprazan Fumarate (TAK-438)	1.13436
1639	Apoptosis Activator 2	1.13453
1640	Fosaprepitant dimeglumine salt	1.13481
1641	Dapoxetine HCl	1.13508
1642	Tenovin-1	1.1353
1643	Acitretin	1.1354
1644	Suplatast Tosylate	1.1357
1645	Enoxacin	1.13581
1646	Mesoridazine Besylate	1.13593
1647	Nevirapine	1.13627
1648	Tubacin	1.13647
1649	Lonafarnib	1.13739
1650	Azelnidipine	1.13781
1651	Enalapril Maleate	1.13792
1652	KPT-276	1.13824
1653	AZD7762	1.13877
1654	Scriptaid	1.1394
1655	C646	1.13956
1656	Pravastatin sodium	1.13979
1657	Penfluridol	1.13991
1658	Tylosin tartrate	1.14031
1659	Rimonabant	1.14047
1660	Ro3280	1.14095
1661	AS-604850	1.14099
1662	NLG919	1.14116
1663	Vidarabine	1.14127
1664	Edaravone	1.14141
1665	Betahistine 2HCl	1.14209
1666	IEM 1754 2HBr	1.14219
1667	HS-173	1.1422
1668	Paroxetine HCl	1.14253
1669	Ifosfamide	1.14328
1670	Chlorpropamide	1.14369
1671	Brinzolamide	1.14411
1672	U-104	1.14415
1673	Omeprazole	1.14476
1674	Cefdinir	1.14479
1675	Adiphenine HCl	1.14518
1676	Indirubin	1.14521
1677	PF-3845	1.14521
1678	Aztreonam	1.14533
1679	NSC697923	1.14554
1680	PH-797804	1.14556
1681	Chlorquinaldol	1.14589
1682	Oxiracetam	1.14649
1683	Carbenicillin disodium	1.14688
1684	PD173074	1.14769
1685	Amonafide	1.14802
1686	AZD5438	1.14837
1687	Fenoprofen calcium hydrate	1.14928
1688	Ginkgolide A	1.14981
1689	WY-14643 (Pirinixic Acid)	1.15049
1690	Indomethacin	1.15078
1691	Uridine	1.15098
1692	Gestodene	1.1511
1693	AZD1208	1.15126
1694	Triciribine	1.15157
1695	Suvorexant (MK-4305)	1.15223
1696	PIK-75	1.15239
1697	AZD8055	1.15255
1698	Sodium Picosulfate	1.1526
1699	Etravirine (TMC125)	1.15295
1700	Dynasore	1.15337
1701	Cabazitaxel	1.15342
1702	INH6	1.15425
1703	(-)-MK 801 Maleate	1.15482
1704	Vinorelbine Tartrate	1.15503
1705	Mefenamic Acid	1.15529
1706	SB415286	1.15541
1707	Sulfanilamide	1.15548
1708	Rizatriptan Benzoate	1.15619
1709	Dinaciclib (SCH727965)	1.15675
1710	GSK461364	1.15681
1711	Pentamidine	1.15727
1712	Triflupromazine HCl	1.15733
1713	Bazedoxifene HCl	1.15777
1714	Fenbendazole	1.15835
1715	Nocodazole	1.15839
1716	PP121	1.15843
1717	AZ20	1.15962
1718	Ipratropium Bromide	1.15967
1719	AR-42	1.15992
1720	Letrozole	1.16067
1721	Ponatinib (AP24534)	1.16088
1722	Adenosine	1.1617
1723	AGI-5198	1.16174
1724	UPF 1069	1.1629
1725	AT7867	1.16343
1726	Nalmefene HCl	1.16364
1727	TG100713	1.16442
1728	Diphemanil Methylsulfate	1.16458
1729	Ropinirole HCl	1.16481
1730	AZD1480	1.16556
1731	PluriSIn #1 (NSC 14613)	1.16575
1732	CRT0044876	1.16587
1733	LDN-57444	1.1661
1734	RS-127445	1.1664
1735	Brefeldin A	1.16644
1736	Azithromycin Dihydrate	1.1671
1737	IWP-2	1.16788
1738	Naloxone HCl	1.1682
1739	Purmorphamine	1.16849
1740	Daclatasvir (BMS-790052)	1.16854
1741	N6-methyladenosine (m6A)	1.16908
1742	Zosuquidar (LY335979) 3HCl	1.16957
1743	GW0742	1.17006
1744	Catharanthine	1.17018
1745	Rivaroxaban	1.17048
1746	MK-0752	1.17052
1747	VU 0364770	1.17062
1748	Ranitidine	1.17086
1749	AG-1478 (Tyrphostin AG-1478)	1.17149
1750	Zolmitriptan	1.17332
1751	Skepinone-L	1.17375
1752	Givinostat (ITF2357)	1.17378
1753	BMS-345541	1.17389
1754	WZ4002	1.17408
1755	HJC0350	1.17413
1756	MI-2 (MALT1 inhibitor)	1.1742
1757	AZ 628	1.17422
1758	ADX-47273	1.17528
1759	Fluorouracil (5-Fluoracil, 5-FU)	1.17534
1760	Ambrisentan	1.17563
1761	Go 6983	1.17589
1762	CHIR-99021 (CT99021) HCl	1.17598
1763	A-205804	1.1765
1764	Sulfameter	1.17651
1765	Spironolactone	1.1766
1766	RGFP966	1.1774
1767	Fluvoxamine maleate	1.17764
1768	Glycyrrhizin (Glycyrrhizic Acid)	1.17773
1769	Monobenzone	1.17827
1770	MK-1775	1.17928
1771	Amuvatinib (MP-470)	1.17953
1772	Nifuroxazide	1.1797
1773	XMD8-92	1.18038
1774	PR-619	1.1804
1775	Leupeptin Hemisulfate	1.18074
1776	Cisplatin	1.1809
1777	Epinephrine HCl	1.18124
1778	VE-821	1.18139
1779	Rotigotine	1.18152
1780	Nanchangmycin	1.18174
1781	ARN-509	1.18178
1782	Schisandrin B (Sch B)	1.18227
1783	Metolazone	1.18252
1784	VX-745	1.18285
1785	SN-38	1.18338
1786	DBeQ	1.18417
1787	Meptazinol HCl	1.18594
1788	Topiramate	1.18647
1789	Fasudil (HA-1077) HCl	1.18683
1790	Famprofazone	1.18694
1791	Linagliptin	1.1875
1792	PF-562271 HCl	1.18772
1793	Aminothiazole	1.18772
1794	Betulinic acid	1.18803
1795	AZD2858	1.18861
1796	Wortmannin	1.18877
1797	Rosuvastatin Calcium	1.18959
1798	PFK15	1.19097
1799	Pergolide Mesylate	1.19269
1800	PF-543	1.19422
1801	INH1	1.19541
1802	AZD4547	1.19569
1803	TMP269	1.19618
1804	Ouabain	1.19622
1805	Raltitrexed	1.19625
1806	Paeoniflorin	1.19637
1807	Ixazomib (MLN2238)	1.19777
1808	XL147 analogue	1.19943
1809	Camptothecin	1.20092
1810	Darifenacin HBr	1.20256
1811	AM1241	1.20406
1812	FLI-06	1.20414
1813	Fenofibrate	1.20434
1814	TTNPB (Arotinoid Acid)	1.2044
1815	MG-132	1.2045
1816	Sophocarpine	1.20452
1817	Thiamet G	1.2046
1818	Lumiracoxib	1.2049
1819	Imipramine HCl	1.20593
1820	Golgicide A	1.20641
1821	P22077	1.20643
1822	Alverine Citrate	1.20755
1823	Dasatinib	1.20762
1824	Cabozantinib malate (XL184)	1.20787
1825	KU-0063794	1.20822
1826	Dyphylline	1.20833
1827	Phenothiazine	1.20889
1828	BML-190	1.20891
1829	Methapyrilene HCl	1.20988
1830	Aloxistatin	1.21004
1831	VE-822	1.2108
1832	OG-L002	1.21101
1833	Thalidomide	1.2118
1834	Acetylcholine Chloride	1.21209
1835	FH1(BRD-K4477)	1.21258
1836	Lomerizine HCl	1.21391
1837	Naltrexone HCl	1.21434
1838	DMH1	1.21551
1839	2-Methoxyestradiol (2-MeOE2)	1.21607
1840	NU6027	1.2161
1841	Ulipristal	1.21746
1842	RKI-1447	1.218
1843	Phenylbutazone	1.21823
1844	EHop-016	1.21836
1845	CGK 733	1.2184
1846	KPT-185	1.21959
1847	CI994 (Tacedinaline)	1.21968
1848	Detomidine HCl	1.22052
1849	Orlistat	1.22106
1850	Nexturastat A	1.22119
1851	RG108	1.22127
1852	ABT-737	1.22202
1853	Sodium 4-aminohippurate Hydrate	1.22279
1854	ML167	1.22299
1855	Belinostat (PXD101)	1.22325
1856	4µ8C	1.22521
1857	Valganciclovir HCl	1.22564
1858	AZD3463	1.22615
1859	Z-FA-FMK	1.22631
1860	Cetylpyridinium Chloride	1.22746
1861	Esomeprazole Magnesium	1.22754
1862	Saracatinib (AZD0530)	1.22775
1863	NSC 23766	1.2287
1864	Idarubicin HCl	1.22909
1865	CPI-203	1.22915
1866	T0070907	1.2297
1867	Dimesna	1.23016
1868	OAC1	1.23032
1869	I-BET-762	1.23125
1870	KRN 633	1.23182
1871	STF-62247	1.23308
1872	Clopidogrel	1.23383
1873	GZD824 Dimesylate	1.23467
1874	Carvedilol	1.23597
1875	Gemcitabine	1.23816
1876	Dexrazoxane HCl (ICRF-187, ADR-529)	1.23874
1877	TCS 359	1.23893
1878	SNS-032 (BMS-387032)	1.24003
1879	Ciclopirox ethanolamine	1.24023
1880	AMG-517	1.24058
1881	CNX-774	1.24135
1882	Capecitabine	1.24211
1883	Bezafibrate	1.24298
1884	Valdecoxib	1.24315
1885	Diperodon HCl	1.24315
1886	Foretinib (GSK1363089)	1.24334
1887	Acebutolol HCl	1.24337
1888	Rofecoxib	1.24511
1889	AP26113	1.24594
1890	Cytidine	1.24735
1891	CGP 57380	1.24918
1892	SecinH3	1.25065
1893	Erythromycin	1.25101
1894	Allopurinol Sodium	1.25413
1895	BIO	1.25552
1896	Calcifediol	1.25588
1897	LGK-974	1.25736
1898	Simvastatin	1.2578
1899	GW2580	1.25816
1900	VER-50589	1.25829
1901	BMS-707035	1.25933
1902	Zinc Pyrithione	1.25945
1903	Azacitidine	1.26015
1904	Guanidine HCl	1.26134
1905	Phentolamine Mesylate	1.26223
1906	Lamivudine	1.26269
1907	K-Ras(G12C) inhibitor 6	1.26337
1908	Emetine	1.26394
1909	TG003	1.26419
1910	IWP-L6	1.26425
1911	Ruxolitinib (INCB018424)	1.26455
1912	KN-62	1.26508
1913	Pheniramine Maleate	1.26547
1914	BTB06584	1.26644
1915	IU1	1.26695
1916	Doxofylline	1.26801
1917	Losmapimod (GW856553X)	1.26876
1918	VU 0357121	1.26938
1919	(-)-p-Bromotetramisole Oxalate	1.27012
1920	AT7519	1.27061
1921	SKI II	1.27063
1922	Erastin	1.27087
1923	Phenindione	1.27129
1924	Vortioxetine (Lu AA21004) HBr	1.2715
1925	Cilazapril Monohydrate	1.27261
1926	Caffeic Acid Phenethyl Ester	1.27273
1927	Procaine HCl	1.27329
1928	Amantadine HCl	1.27338
1929	GNE-0877	1.27348
1930	Digoxin	1.27386
1931	Filgotinib (GLPG0634)	1.2746
1932	PRT062607 (P505-15, BIIB057) HCl	1.27493
1933	CORM-3	1.27518
1934	FH535	1.27591
1935	Epothilone B (EPO906, Patupilone)	1.27651
1936	Medroxyprogesterone acetate	1.27659
1937	A-674563	1.27804
1938	PJ34 HCl	1.27887
1939	Bafetinib (INNO-406)	1.27926
1940	Ampiroxicam	1.27927
1941	SB-3CT	1.2795
1942	Crenolanib (CP-868596)	1.28411
1943	Acetylcysteine	1.28422
1944	Alvelestat (AZD9668)	1.2844
1945	Disopyramide Phosphate	1.28636
1946	SF1670	1.28657
1947	Fludarabine Phosphate	1.28698
1948	Deferasirox	1.28947
1949	Rociletinib (CO-1686, AVL-301)	1.29042
1950	VU 0364439	1.29133
1951	GNE-9605	1.29232
1952	Pimozide	1.29349
1953	WIKI4	1.29354
1954	Bardoxolone Methyl	1.29493
1955	Adapalene	1.29704
1956	Sodium Nitroprusside	1.29843
1957	OTX015	1.29933
1958	Potassium Iodide	1.3003
1959	AZD5363	1.30292
1960	Nepafenac	1.30686
1961	MK-5108 (VX-689)	1.31132
1962	Toltrazuril	1.31182
1963	H 89 2HCl	1.3125
1964	NXY-059	1.31542
1965	VS-5584 (SB2343)	1.31547
1966	SAR131675	1.31556
1967	Albendazole	1.31706
1968	WH-4-023	1.32123
1969	AMG-900	1.32218
1970	SMI-4a	1.32592
1971	Fenspiride HCl	1.33062
1972	ETP-46464	1.33082
1973	Tizanidine HCl	1.33212
1974	Furaltadone HCl	1.33355
1975	AR-A014418	1.33742
1976	Benztropine mesylate	1.33802
1977	SC-514	1.33888
1978	Nintedanib (BIBF 1120)	1.34101
1979	Brimonidine Tartrate	1.34767
1980	Deoxycorticosterone acetate	1.35623
1981	Medrysone	1.35782
1982	OSI-930	1.36297
1983	CEP-18770 (Delanzomib)	1.36369
1984	Praziquantel	1.36452
1985	Levodropropizine	1.36473
1986	Ceftazidime Pentahydrate	1.37179
1987	Salicylanilide	1.37345
1988	Histamine 2HCl	1.3778
1989	Entospletinib (GS-9973)	1.38175
1990	Dirithromycin	1.38211
1991	Stattic	1.38255
1992	Agomelatine	1.39147
1993	LY2835219	1.39426
1994	SGX-523	1.3963
1995	Clofazimine	1.39847
1996	ARQ 621	1.40242
1997	BS-181 HCl	1.40298
1998	Prednisolone	1.40835
1999	Crystal Violet	1.40894
[truncated: 37 more rows]

## Sheet: Fig_2D
		H1755				H1755+PBMC
		IC50 (nM)	IC50 (nM)	IC50 (nM)		IC50 (nM)	IC50 (nM)	IC50 (nM)
	BV6	2736	1365	1309		9.449	11.56	14.69
	Birinapant	389.6	360.4	239.4		16.33	8.332	16.76
	AZD5582	5.815	4.492	3.075		0.1041	0.1057	0.07497
	AT406	2997	2673	2666		162	119.7	111.8
	GDC0152	>10000	>10000	>10000		78.68	69.81	93.88
	LCL161	>10000	>10000	>10000		15.57	15.68	22.87

## Sheet: Fig_2E
birinapant (nM)	A549+PBMC		H157+PBMC		H460+PBMC		A549		H157		H460
	Mean	SD	Mean	SD	Mean	SD	Mean	SD	Mean	SD	Mean	SD
0.00061035	88.2	1.5	88.1	0.4	91.7	3.5	100	1.5	100	0.4	100	1.5
0.0012207	74.8	4.5	84.7	5	91.6	5.3	99.5	0.5	98.2	0.5	96.4	3
0.0024414	79.9	1.7	79.8	8.3	89.7	2.7	99.2	1.7	99	3.2	95.2	2.7
0.0048828	69.7	2	80.8	4.3	85.7	3.7	99.6	2	99.3	4.3	96.2	3.7
0.0097656	63.6	6.1	77.7	5.1	85	5.4	98.4	1.6	96.9	1.5	98.4	2.2
0.0195313	57.4	4.8	69.4	7.9	79	4.9	98.3	2.1	98.8	1.9	97.1	2.3
0.0390625	62.7	5.1	70.1	4.3	80	6.3	95.6	1.5	97.3	1.3	95.1	3.1
0.078125	51	7.3	60	8.7	76.5	6.7	96.8	3.7	96.6	2.7	94.3	2.6
0.15625	47.8	3.6	51.5	4.3	74.7	5.9	97.9	3.6	98.2	2.3	96.3	1.7
0.3125	49.6	5.6	54.5	6	69.6	8.7	98.8	2.6	97.4	3	92.1	2.7
0.625	61.7	0.7	56	2.8	67.6	5.7	96.2	0.7	96.6	2.8	98.3	1.7
1.25	51.8	4.1	52.7	5.3	67.6	5	95.3	3.1	98	2.3	96.9	2.5
2.5	55.4	1	55.5	7.8	68.1	2.5	98.4	1	99.1	1.8	97.8	2.5
5	55.6	8.4	51.5	1.4	68.6	5.5	97.2	2.4	96.2	1.4	95.6	1.5
10	51	7.4	47.3	4.3	69.8	0.6	98.5	3.2	97.1	2.3	96.9	0.6
20	56.4	2.4	48.3	3.5	68.6	7	96.5	2.4	97.9	3.5	97.1	2.5

## Sheet: Fig_2F
	birinapant (nM)	birinapant		birinapant+PBMC		birinapant+CD56+ NK		birinapant+CD8+ T
		Mean	SD	Mean	SD	Mean	SD	Mean	SD
	1	100	2.71	101.286	1.72324	100	9.77051	100	9.72243
	1.95312	100.27	3.83	83.7497	3.61921	103.532	2.30388	88.7907	5.27201
	3.90625	96.64	3.98	83.5381	5.90406	101.331	6.88486	88.0478	0.643335
	7.8125	99.39	2.44	71.0559	7.79174	100.265	3.30398	90.6909	1.66294
	15.625	94.96	4.1	66.8736	6.78848	94.7029	14.5688	85.9468	5.6557
	31.25	97.67	5.19	45.39	5.93128	63.7851	3.6463	51.5406	11.8816
	62.5	85.54	2.92	30.6712	1.38526	32.0116	7.2059	39.2597	15.1128
	125	86.86	4.19	28.1288	4.23154	16.529	1.99425	28.1771	7.87797
	250	75.82	3.52	14.5822	0.930267	7.28167	2.15407	14.2608	1.88613
	500	82.05	4.53	12.5022	4.71228	5.07003	1.06841	16.2751	2.72213
	1000	69.65	6.44	9.02457	2.56587	2.93742	1.17292	9.66617	7.2674

## Sheet: Fig_2G
				relative mRNA level Normalized to GAPDH
			Gene	STING	G-CSF	PD-L1	IL-6	IL-1A
			DMSO	1.33	0.68302	0.858565	1	0.817902
				0.96	0.790041	1.05702	0.965936	1.49485
				0.78	1.84038	1.09429	1.02811	0.812252
			birinapant	1.52	2.49666	1.27456	1.72907	1.22264
				1.11	3.63008	1.26576	1.72907	2
				1.44	2.14355	1.23971	1.84038	1.6358
			PBMC	1.15	0.255253	0.692555	1.70527	1.68179
				1.18	0.939523	0.697372	1.79005	1.38511
				0.75	0.316439	0.598739	1.7411	1.39474
			PBMC+birinapant	1.89	2.05623	0.952638	3.24901	2.32947
				2.46	3.38698	0.768438	2.77022	2.21914
				2.91	3.16017	1.00696	2.80889	2.47942
			Relative mRNA fold-of-change
				Birinapant			Birinapant+PBMC
			STING	1.12039	0.818182	1.06143	1.3886	1.80738	2.138
			G-CSF	0.90565	1.31679	0.77756	0.745885	1.22861	1.14633
			PD-L1	1.01155	1.00456	0.983889	1.1443	0.923043	1.20955
			IL-6	0.978994	0.978994	1.04201	1.05182	0.896819	0.909338
			IL-1A	0.754958	1.23496	1.01008	1.00748	0.959763	1.07233

## Sheet: Fig_2H
	birinapant	birinapant+PBMC	birinapant+PBMC+H-151
#1	91.7621	41.12	90.31
#2	101.49	42.79	88.59
#3	100.63	53.2	99.32
#4	106.184	45.7	101.23

## Sheet: Fig_2I
			birinapant				birinapant+PBMC
		shRNA	#1	#2	#3	#4	#1	#2	#3	#4
		ctrl	86.6096	84.667	104.365	89.2022	49.2946	56.8204	56.4919	58.0832		0.000324739
		STING-KD	98.845	92.6342	95.0695	102.162	76.1185	98.2445	104.163	88.4202		0.433509

[truncated: 109 more sheets: Fig_2J, Fig_2K, Fig_2L, Fig_3B, Fig_3C, Fig_3D, Fig_3E, Fig_3F, Fig_3G, Fig_3H, Fig_3I, Fig_3J, Fig_3K, Fig_3L, Fig_3M, Fig_3N, Fig_3O, Fig_4A, Fig_4B, Fig_4C …]
